# Supplementary material for: StackCirRNAPred: computational classification of long circRNA from other lncRNA based on stacking strategy
Source: BMC Bioinformatics. 2022 Dec 27;23:563. doi: 10.1186/s12859-022-05118-7 (PMC9793644; doi:10.1186/s12859-022-05118-7)
Supplement: Supplementary file 1 — Additional file 1: The datasets used in this paper: human datasets and mouse datasets. [file 12859_2022_5118_MOESM1_ESM.txt]

Human Datasets (circRNAs vs lncRNAs):
>circRNA3|1|RP5-857K21.4.circRNA.1|chr1|655411|660065|-
GTTTGTGTGCAGAACATCCTGCCCATGCTGCCCCAGCAGCTTCAGTTGGCACCTGCCTCAGTCCAGCCTCTGGGAACCATGCAGCAGCTCCCAGCGGCCCTGCACCCACCACCAGCATCCGTTTCACCTGCAGTTGAAGATCCGTGAGGTGCCCAGAAGATCATGCAGTCATCAGTCCCACGGAGCAGCCTGCGAGGCTGAGGCTCCTCCCACTGGACCGCCCCCCAACTGGCACCACTGCTGCCCCTGCCCCTACTCTCAGCCTCACGTGACTCTCGGGCAGAAGCAGTGGTGGGGCAGCCAGGGCAGCGTCAAGAGTCTGAGCCAGCTGCAGGACAAGTTCGAGCATCTTAAAATGATTCAACAGGAGGAGATAAGGAAGCTCGAGGAAGAGAAAAAACAACTGGAAGGAGAAATCATAGATTTTTATAAAATGAAAGCTGCCTCTGAAGCACTGCAGACTCAGCTGAGCACCGATACAAAGAAAGACAAACATC
>circRNA6|1|RP11-206L10.3.circRNA.1|chr1|682074|684761|-
AGATGGCATCTTGCTCTGTTGCTTAGGCTACAGTACAGTGACATGATCATGGTTCACTGTAGCCTCAAACTCCTGGGCTCAAGTGGTTCTCTCACTTCAGTCTCCCAAGTAGCTGGGACTACAGACATGTGCCACCATGTCCAGAAACAGGACCTTGCCCTGTCACTCAGGATGGAGTTCAGTGGTCCTATCATGGCTCATTATAGCCTCAAACTCCCAGGCTCAAGCAATCCTACCATGTCAGCCTTCCCAGTAGCTGGGACTACAG
>circRNA11|1|RP11-206L10.8.circRNA.4|chr1|741178|745550|-
TATCTTAAATAGTGAAGATGGAGAAATAGTCAATAATGAAGAGCATGAATATGCATCCAAAAAAAGGAAAAAGGACCATTTTAGAAATGACACAAATACTCAAAGACTTGGTACTGTCTGAAATCATTGTTCATATCTTAAACTGATTTAAGAAACAAAGCAATTCTGTTTGCATTCAACCAAGTAAAAGCATTTCTTGTCAATATAGTTTTTATCATGAAAAATGGATCTATGTCCATAAAGAAAGCACAAAAGAAAGGCATGGCTATTGCACCTTGGGAGAAGCCTTTAATCGGTTAGACTTCTCAAGTGCAATTCAAGATATCCGAAGGTTCAATTATGTGGTCAAA
>circRNA12|1|RP11-206L10.8.circRNA.5|chr1|741178|745550|-
TATCTTAAATAGTGAAGATGGAGAAATAGTCAATAATGAAGAGCATGAATATGCATCCAAAAAAAGGAAAAAGGACCATTTTAGAAATGACACAAATACTCAAATTACTAGGACTTGGTACTGTCTGAAATCATTGTTCATATCTTAAACTGATTTAAGAAACAAAGCAATTCTGTTTGCATTCAACCAAGTAAAAGCATTTCTTGTCAATATAGTAAGTCAGATAATTTTGTTAATATGTCCAATTATTTAAATTCCTTTAAAATCTTCATTTTGAAATGATTTGCCAGATTTTAAAAACAAAGGTAATTTTTATTCTAGGTTTTTATCATGAAAAATGGATCTATGTCCATAAAGAAAGCACAAAAGAAAGGCATGGCTATTGCACCTTGGGAGAAGCCTTTAATCGGTTAGACTTCTCAAGTGCAATTCAAGATATCCGAAGGTTCAATTATGTGGTCAAA
>circRNA13|1|RP11-206L10.8.circRNA.8|chr1|741178|745550|-
TATCTTAAATAGTGAAGATGGAGAAATAGTCAATAATGAAGAGCATGAATATGCATCCAAAAAAAGGAAAAAGGACCATTTTAGAAATGACACAAATACTCAAAGTTTTTATCATGAAAAATGGATCTATGTCCATAAAGAAAGCACAAAAGAAGATCCGGGAAGTTGAGTTCCTTTTATAGTCCTAGAAACTCTGCATTTGCTTTATTTTGCAACAACTGGGGAAAATAATTTAGGGAATTACTGTCTATCGTCTGTTATTTCAGGAGGCATGGCTATTGCACCTTGGGAGAAGCCTTTAATCGGTTAGACTTCTCAAGTGCAATTCAAGATATCCGAAGGTTCAATTATGTGGTCAAA
>circRNA15|1|LINC01128.circRNA.2|chr1|776579|783186|+
GAATCTCACCAGTGACACGCGTTTGTGAAAAGCTGTGAATATTCAGTGCCACAGGGTTAAACCTCGGTACAGAAGCGAGACCCTGCTGGGCAGAGAAAGGGTGACCTGGAAGGTGTGTGAGGGCCCCGCCCATGGGCCCCTGTGATGGTCATGGCCTCAAGAATCACAGTCCAGTTTCCATCATTATCTTCTATGGAGTTCTTCATTCCCACATCTGTGGACCTTAAAATCCTACCGTTGAGTGCCTGCCTTGGATCAGCAGTCAGTTCGTTACCTTGGTTCTCAGACGATGCTTGCAACAACGCCATGCGATTCGCCCACTCTTGG
>circRNA16|1|FAM41C.circRNA.1|chr1|810359|810739|-
GCTCATCCTGACAATCTTGGATTATTTTTTCCCTGAAGTTTTGGAGTGGGGGACAGGGAGACAGCAGACACTGCACATCACCCACCTTTCCAGAGAGCATCAGCCCTCCAGAGTGGGGCAGGTCAGACCTCCACTCGGGCGTTTTTCCTCACTGGTTGCCAGTTGGGGGAAGCAGCACTTGTGAGCACCTGCCTGTCTCCCCAGGTCCTGTTCAGAAACCCCATCTGTGCCTTTGGAGAGACTGCCCCGAGCACACAGGCCCAGCAACCGCCATCTATGGCCCCCAGGACCTAATCCCTTCTACATAGGGTTCAGTGCATGTGAGTATACACCGGGCTTGATTCCTGCCTAGTCCCTGCCAGATACCCCATGCCCACCTG
>circRNA17|1|SAMD11.circRNA.12|chr1|861308|866437|+
TCTGAAGACGCTTATGTCCAAGGGGATCCTGCAGGTGCATCCTCCGATCTGCGACTGCCCGGGCTGCCGAATATCCTCCCCGGTGAACCGGGGGCGGCTGGCAGACAAGAGGACAGTCGCCCTGCCTGCCGCCCGGAACCTGAAGAAGGAGCGAACTCCCAGCTTCTCTGCCAGCGATGGTGACAGCGACGGGAGTGGCCCCACCTGTGGGCGGCGGCCAGGCTTGAAGCAGGAGGATGGTCCGCACATCCGTATCATGAAGAGAAGAGTCCACACCCACTGGGAC
>circRNA19|1|SAMD11.circRNA.7|chr1|865534|874792|+
AACCGGGGGCGGCTGGCAGACAAGAGGACAGTCGCCCTGCCTGCCGCCCGGAACCTGAAGAAGGAGCGAACTCCCAGCTTCTCTGCCAGCGATGGTGACAGCGACGGGAGTGGCCCCACCTGTGGGCGGCGGCCAGGCTTGAAGCAGGAGGATGGTCCGCACATCCGTATCATGAAGAGAAGAGTCCACACCCACTGGGACGTGAACATCTCTTTCCGAGAGGCGTCCTGCAGCCAGGACGGCAACCTTCCCACCCTCATATCCAGCGTCCACCGCAGCCGCCACCTCGTTATGCCCGAGCATCAGAGCCGCTGTGAATTCCAGAGAGGCAGCCTGGAGATTGGCCTGCGACCCGCCGGTGACCTGTTGGGCAAGAGGCTGGGCCGCTCCCCCCGTATCAGCAGCGACTGCTTTTCAGAGAAGAGGGCACGAAGCGAATCGCCTCAAGCAGAGGCGCTGCTGCTGCCGCGGGAGCTGGGGCCCAGCATGGCCCCGGAGGACCATTACCGCCGGCTTGTGTCAGCACTGAGCGAGGCCAGCACCTTTGAGGACCCTCAGCGCCTCTACCACCTGGGCCTCCCCAGCCACG
>circRNA26|1|SAMD11.circRNA.9|chr1|871151|876686|+
CCAGGACGGCAACCTTCCCACCCTCATATCCAGCGTCCACCGCAGCCGCCACCTCGTTATGCCCGAGCATCAGAGCCGCTGTGAATTCCAGAGAGGCAGCCTGGAGATTGGCCTGCGACCCGCCGGTGACCTGTTGGGCAAGAGGCTGGGCCGCTCCCCCCGTATCAGCAGCGACTGCTTTTCAGAGAAGAGGGCACGAAGCGAATCGCCTCAAGAGGCGCTGCTGCTGCCGCGGGAGCTGGGGCCCAGCATGGCCCCGGAGGACCATTACCGCCGGCTTGTGTCAGCACTGAGCGAGGCCAGCACCTTTGAGGACCCTCAGCGCCTCTACCACCTGGGCCTCCCCAGCCACGATCTCCTGAGGGTCCGGCAGGAGGTGGCGGCTGCAGCTCTGAGGGGCCCCAGTGGCCTGGAAGCCCACCTGCCCTCCTCCACGGCAGGTCAGCGTCGGAAGCAGGGCCTGGCTCAGCACCGGGAGGGCGCCGCCCCAGCTGCCGCCCCGTCCTTCTCGGAGAG
>circRNA27|1|NOC2L.circRNA.3|chr1|883869|886618|-
GCTCATCCCCACTGCCCGCTTCTACCCGCTGCGAATGCACTGCATCCGTGCCCTGACGCTGCTCTCGGGGAGCTCGGGGGCCTTCATCCCGGTGCTGCCTTTCATCCTGGAGATGTTCCAGCAGGTCGACTTCAACAGGAAGCCAGGGCGCATGAGCTCCAAGCCCATCAACTTCTCCGTGATCCTGAAGCTGTCCAATGTCAACCTGCAGGAGAAGGCGTACCGG
>circRNA28|1|NOC2L.circRNA.5|chr1|887791|888581|-
GACACTTTCCTTGGCCCCGTCCTCAAGCAAATGTACATCACGTATGTGAGGAACTGCAAGTTCACCTCGCCTGGTGCCCTCCCCTTCATCAGTTTCATGCAGTGGACCTTGACGGAGCTGCTGGCCCTGGAGCCGGGTGTGGCCTACCAGCACGCCTTCCTCTACATCCGCCAGCTCGCCATACACCTGCGCAACGCCATGACCACTCGCAAGAAG
>circRNA29|1|NOC2L.circRNA.6|chr1|888554|889272|-
CTGGTGTCCTGTCTGTCGGAGACGACGGTGTTGGCGGCCGTGCTGCGGCACATCAGCGTGCTGGTGCCCTGCTTCCTGACCTTCCCCAAGCAGTGCCGCATGCTGCTCAAGAGAATGGTGATCGTATGGAGCACTGGGGAAGAGTCTCTGCGGGTGCTGGCTTTCCTGGTCCTCAGCAGAGTCTGCCGGCACAAGAAGGACACTTTCCTTGGCCCCGTCCTCAAG
>circRNA30|1|NOC2L.circRNA.1|chr1|891302|892653|-
CCGGCGTAAAGGCCGTGCCTCTGAGCACAAAGACCAGCTCTCTCGGCTGAAGGACAGAGACCCCGAGTTCTACAAGTTCCTGCAGGAGAATGACCAGAGCCTGCTAAACTTCAGCGACTCGGACAGCTCTGAGGAGGAAGAGGGGCCGTTCCACTCCCTGCCAGATGTGCTGGAGGAAGCCAGTGAGGAGGAGGATGGAGCGGAGGAAGGAGAAGATGGGGACAGAGTCCCCAGAGGGCTGAAGGGGAAGAAGAATTCTGTTCCTGTGACCGTCGCCATGGTTGAGAGATGGAAGCAGGCAGCAAAGCAACGCCTCACTCCAAAGCTGTTCCATGAAGTGGTACAGGCGTTCCGAGCAGCTGTGGCCACCACCCGAGGGGACCAGGAAAGTGCTGAGGCCAACAAATTCCAGGTCACGGACAGTGCTGCATTCAATGCTCTGGTTACCTTCTGCATCAGAGACCTCATTGGCTGTCTCCAGAAGCTGCTGTTTGGAAAGGTGGCAAAGGATAGCAGCAG
>circRNA31|1|HES4.circRNA.5|chr1|934341|934591|-
GTCTACGCGGGCCGCCCGCTGCTGCCATCGCTCGGCGGCCCCTTCCCTCTGCTCGCGCCGCCGCTGCTGCCGGGTCTGACCCGGGCGCTGCCCGCCGCCCCCAGGGCGGGGCCGCAGGGCCCGGGTGGGCCCTGGAGGCCGTGGCTGCGCTGAGGCTGTGGCCCTGAGACTGCATCGGAGGCGGCGCCCCGTTCTAGGGCCGTGGCCTTTGCCGAGACTGTAGCAGAGAAAACGTATTTATTATTCCAGA
>circRNA32|1|HES4.circRNA.4|chr1|934905|935411|-
CCCGCCCGTGGTCCGTGGCGGCGCGCTCCACCCGGCACGGGGAGGCGCGGGGCGCACCATGGCCGCAGACACGCCGGGGAAACCGAGCGCCTCGCCGATGGCAGGAGCGCCGGCCAGCGCCAGCCGGACCCCAGACAAGCCCCGGAGCGCGGCCGAGCACCGCAAGTCCTCCAAGCCGGTCATGGAGAAGCGGCGCCGAGCGCGTATTAACGAGAGCCTCGCTCAGCTCAAAACCCTCATCCTGGACGCCCTCAGAAAAGAGAGCTCCCGCCACTCGAAGCTGGAGAAGGCGGACATCCTGGAGATGACCGTGAGACACCTGCGGAGCCTGCGTCGCGTGCAGGTGACGG
>circRNA33|1|HES4.circRNA.1|chr1|935071|935304|-
CGCCGGCCAGCGCCAGCCGGACCCCAGACAAGCCCCGGAGCGCGGCCGAGCACCGCAAGGTGGGGTCCCGGCCGGGCGTGAGGGGGGCGACCGGGGGGCGGGAGGGACGCGGGACTCAGCCGGTGCCCGACCCGCAGTCCTCCAAGCCGGTCATGGAGAAGCGGCGCCGAGCGCGTATTAACGAGAGCCTCGCTCAGCTCAAAACCCTCATCCTGGACGCCCTCAGAAAAGAG
>circRNA34|1|ISG15.circRNA.1|chr1|948802|949101|+
CGCAGGCTCGGCGGCACGCCCCCTGACGTGTGTGCCTCAGGCTTATAATAGGGCCGGTGCTGCCTGCCGAAGCCGGCGGCTGAGAGGCAGCGAACTCATCTTTGCCAGTACAGGAGCTTGTGCCGTGGCCCACAGCCCACAGCCCACAGCCATGGTAAGGCAGATGTCACAGGTGGGGGGAGGTGGGCTCTGTGCCAGCCAATTTTCGTCTCCCTCCCCCAGCCAAGGTCTCCCAGGGGTGCAGGGAGAGCGGAGCTGCTCAGAGCTTGGCCAGGTTCTAAGTGTGCTCCTGAAAGCAG
>circRNA35|1|NA.chr1.circRNA.1|chr1|954082|954441|-
GTGGATCACGGGAGGTCAGGAGTTCGAGACCAGCCTGGCCAACATGGTGAAACCCCGTCTCTACTAAAAATACAAAAATTGGCCGGTGTGGTGGCAGGCGCCTGTAGTCCTAGCTACTTGGGAGGCTGAGGCAGGAGAATCGCTTGAACCCAGGAGGCGGAGGTTGCAGTGAGCTGAGATGGTGCTGAGAGGTGACAGCGTGCTGGCAGTCCTCACAGCCCTCTCTCGGTCTTCACGCCTCCTCTGCCTGGGCTCCCACTTTGGTGGCACTTGAGGAGCCCTTCAGCCCACCGCTGCACTGTGGGAGCCCCTTTCTGGGCTGGCCAAGGCGGGAGCCGGCTCCCTCAGCTTGCAGGGAG
>circRNA36|1|AGRN.circRNA.4|chr1|956923|957234|+
GGGAGTGCGTGAGTGCGTGGGTCCCTGTCCCCGTGAGGGCCGCCAGGTCGGCTGTAGCCTTTACCACAGGCCACCGTCAGAGCAGCTGCCCTCAGGGCCCCAGGAGCTGAGAAGGTGGAGGGTGGGGCACCCTGCACTGCCCAAACTTGATTTCGTGGTTCACAGGCTGCCCTGAGTGCACAGACTGTAGAAGCCCGAGGAAGGGGCGTCTCAGCCCAGCCACAGGGCCAAGCTGGCCCCTTACCCCAACGCCCCATCCCCCTCCTCCACTGCCCAAGCTTGCTGGGAGGTGGGCCCTGAGCACTGGGCAG
>circRNA37|1|AGRN.circRNA.2|chr1|957580|970704|+
GTTCGGGTCTGGCGGTACTTGAAGGGCAAAGACCTGGTGGCCCGGGAGAGCCTGCTGGACGGCGGCAACAAGGTGGTGATCAGCGGCTTTGGAGACCCCCTCATCTGTGACAACCAGGTGTCCACTGGGGACACCAGGATCTTCTTTGTGAACCCTGCACCCCCATACCTGTGGCCAGCCCACAAGAACGAGCTGATGCTCAACTCCAGCCTCATGCGGATCACCCTGCGGAACCTGGAGGAGGTGGAGTTCTGTGTGGAAGATAAACCCGGGACCCACTTCACTCCAGTGCCTCCGACGCCTCCTGATG
>circRNA38|1|NA.chr1.circRNA.2|chr1|977417|977663|-
GGACCGGCCCACTCCCAGGACCCCAAGAGGAACATGATGGATGAAGATGGCATGTGATGTCCAGGCAGGGACTGACGCAGGAGCAGCCCACCCCGCCTGGCCTCCACCCCGGGGCGCTCACCACACGGGCCCTGGTGCTTGCTGGGGATGGCACGCTGCTGCCGGCACTCAGCCTGCTGCCGCCAGCAATCACTGTCATACGTGCGCCCGTCCTGGGCACACACGGGCCTGTAGGCCCCGTCACAG
>circRNA39|1|RP11-54O7.14.circRNA.1|chr1|990174|990595|+
CCGGGTGACTCCCACTGTCTGTGCTGCAGGGGGCCTGCCGGAGCTGCCCGTGGGCCCAGCACTGCCCAAGGCCTACGGCACAGGCTTTGTGGGCTGCTTGCGGGACGTGGTGGTGGGCCGGCACCCGCTGCACCTGCTGGAGGACGCCGTCACCAAGCCAGAGCTGCGGCCCTGCCCCACCCCATGAGCTGGCACCAGAGCCCCGCGCCCGCTGTAATTATTTTCTATTTTTGTAAACTTGTTGCTTTTTGATATGATTTTCTTGCCTGAGTGTTGGCCGGAGGGACTGCTGGCCCGGCCTCCCTTCCGTCCAGGCAGCCGTGCTGCAGACAGACCTAGTGCCGAGGGATGGACAGGCGAGGTGGCAGCGTGGAGGGCTCGGCGTGGATGGCAGCCTCAGGACACACACCCCTGCCTCAAG
>circRNA40|1|RP11-465B22.3.circRNA.1|chr1|994853|995601|+
GGCGGGACGGAGCCGCCTGCAACGCCCGCGACCCGCGACCCGGCTGCCCGCGGGACCCCCGGCTCTGAAGCGGGGACGGCCGGAGCTTCCGCCTGCAGCCCAAACTCCCAGGCGCCCGGCAAGAGTGGCGGGCGCGGACCCTTTAAGAAGGCCGGGGGGCGTGGCCTCGGGGCGTGGCCCGGGGCGTGGCATCGGGGCGAGGCTTCGGGGGCGGAGCCCAGGCAGCGCCTTCGCGGAGTTGCCGGAGGGTGCGGCCGCCCAGAGCGCACCCCGAGCGCCGGCGAGCGGCGCGGTGAGACCCTCGTGCAGGTGAGCCCGGCGCACGGCGGCCCAGAATCCTGGACCCCAGGAGAAGCGTCTACGGCCCCGACAGGTGGGCGTGGCGAAATGCCACCCGGGCCCTCCTCGCGCTCCCAGCTGGGTCACGCCTCAGACCCGGGGTCCTGGACGCCTGCCCCCCTCCACCCGCAGGCCCTGCCAGGACACTTTGGTCCCTGGCCCGCCAGGCCTGGCCTCACTCAGGCTTGGCTGTGGGGTCAGAGTCGGGCAGAACGGAACCAACAGTCCTGGCAGGCCCAGGCGGTTGGAGGAGAAGTGGTCGGCTCTGGACACCTTTGTTGTTTTTTGTTTTTTGTTTTTGAGATGGCGTCTCACTGTGTCACCCAGGCTGGAGTGCACTGGCGCGGTCTTGGCTCACTGCAACCTCCACCTCCCGGGTTTATGCAATTCTCCTGCCTCAGCCTCCGGA
>circRNA41|1|C1orf159.circRNA.1|chr1|1018497|1018720|-
GTCACATTCGAGGTCTTGGGACTACGGCCTGCTTGTCGCCCCCTGAGGTGCATGATACTCTGGGACCCACATCTCTGTCTTCGGGGATCGCCTGGCCCTTGTCCAGGCCCCGGGGCCCAGGGTGTAAATGAGAGGACACAGCCGGGCAGGAGGAAGCCGTCCCTTTCCCGAGCTGGAGCTCTGAGGGCGCCTTAGGGGCAGGGGGCATCTGGGTTCCCACCTG
>circRNA43|1|NA.chr1.circRNA.4|chr1|1058030|1058538|-
CAGTTTTGAGAAGCTCTGCATTTTGTTTTAGCTTCATGCAGGCACACACGACCCTGCGGGGCCAGGAGAGCAACTGCGGAGAAGGCTGTGCCCTGAGGCGGCAGAGCTGAGGCCAACAGCAACCGCAGAAGTGTGGGGCTTGTCCTCGTGCTGCTCCTCAGTGTTCCTCTTCATTTTCACAGACACAGCTCCGTGCTTTGCACGTATTTCACCATCTGTGTCATATGTAATTAAACTGCATCCTTGCACGGCCAAAGCTCTGGCCTGCGTCTGAGTGACTGGCGTCCCTACGGTGAACCAGGGTTTCCTGTGTGGACGCAGGACTTTGGTGCATAGAGACCCGCGTGAGGCAGAGGGGCTGGTGGATGGGGCCCCAGGTGGGCGTCTGGGGTTCGAAGCTGGGGTGTCTGCCCCACGCTGGCCCCAAGGGTGTTGGTCACAGGCCCCACCTCCCCACGGGCGAGGGGCACCCCTTGATTCAGGAGGTAGAATGTGGCAACAGAGAGAG
>circRNA44|1|NA.chr1.circRNA.5|chr1|1085957|1086313|-
ACGCAGCCCTGCTGCTCGCCAGGACCCCTCCCGGCCCCTCACCTCTGCTCCCCGGCACCCCCTCCCAGGCTCCTAGAGGCCCAGAGGGAATCTGGGGACTTGGGGCCTGAGAGAGGGATGAGGGCGGCTGCCCCAGGGTCCCCAGGGAGTCCGAGGCTGCCCTCAGGTCCGGTGGGTGACAGGACACCCGGGGTCAGAGCTGTTCCAGGGCGGCCACTTTTTGTCTTTGGGAGGAACAGCCGTGAAAGCTACCAGGACGGCCCCCTCAGGCCTTGGGGTGGACGCCCTGGAAGAGGCCAGTGAGGGGGCCCCAGCTCTGCATCCCCCTGCAGCCCCTGTGAGGGTTCAGGCCCTAG
>circRNA45|1|NA.chr1.circRNA.6|chr1|1094636|1094948|+
GTGGTGGCTGCAGTGAGCCGAGATCGCACCACTGCACTCCAGCCTGGGCAACAGAGCCAGACTCCATTTAAAAAAAGAAAAGCAGGTGAGGACGTGTGAGCAAGTCTGGGCCATGCTGCCAAGCTCCCGCTTCTCCGAGCAGCTCCACACAAGGAGCAGAGGCAGCTCCAGTTCCACAGCCAGACACAGTCATTTTCCCTCTACTCAGGAATTAGGCAGGATGGTGTGGGGCCTGAGTGTCACCATGAAGCCGGGAAGCAGGTGTTCAGCCAGACGCAAATATTCCTCCTCAAAGCCAGGGGAGCGGCCACA
>circRNA46|1|NA.chr1.circRNA.7|chr1|1106042|1106416|-
GTTCCTGCGCAGGGCAGGTGGGAGCAGGACCTTGGGCCGTGGGTGTGCCCGGCCCGCGTGTCCAGGTGGGTGCAGCCCCCAGGGCCAGGCAGAATGGGGGAGGCCTGGCACCTCTCGGGCAGTGGGTGGGGTCTCCAGGCAGGCCAGGCCCTGCCACTGGAAGGGAGGTGGCCCCTTTGCCACCAACCTGTGGCTGTCACCGGGGCAGGTGTGGCTGGACCAGGAAGCCCTCCTGGCTGGCGCCTGGCTGCCTCCATCCTGTCCGCAGCCCTCGCTCCTGCTGGCCGGCACCATACGCTCTTGGTCACCTGCTCAGAGAGGCCCCCCAGGGCCACCGGCTGCCCCCTCGGTAGCTCCCTTCAGCACAGGCTGAG
>circRNA47|1|TTLL10-AS1.circRNA.1|chr1|1114828|1115093|-
GGCAGGGGCCGGGCTGTGAGGCCGGTGCTGGGTGCAGACGTGACGCAGGGATGGTCCCTGGAGGGCAGGGGTCACAATGTCCATGATGATGTCATGGGTGACCCAAGGGGCCATTGTCAGGCCGGGAGACGAGGGGCTGCCCTTCCAGGGGTGGTGCCAGCCAGGCGGAACCCTGGGCCGCGGAGCGCGACAGCTCCCCTCTGTGCCTGCAGAGCCCGGCGCCCACAGCTGGCCCCTCTCTCGGAGCAGCGGGGCATGGCCATGT
>circRNA48|1|NA.chr1.circRNA.8|chr1|1148504|1148745|+
GTGGGGGCTGTGGACAGGGTCCTCAGGAAGCGTGGGCACTGGAGGACAGGTTGGCCTCCCCACCACACAGAGGGCCGTGGGCAGGGGTCTGCGGCCTCCCCTGAGACTTGGAGCCCCTGCAGCCCCCGAGGCTCCTGGGCCCTCCCTTCCTGGCCACAACCTGGGGCTGGTTCCGTGGCAGCCCCAGCCACCCTTCCCTACCCCTCCACCGCCTCCAGCCGCCAGCCCCGCCTGCGGCAGG
>circRNA49|1|SDF4.circRNA.3|chr1|1154148|1158737|-
GTCACGTGTCTTGGGACGAGTATAAGGTGAAGTTTTTGGCGAGTAAAGGCCATAGCGAGAAGGAGGTTGCCGACGCCATCAGGCTCAACGAGGAACTCAAAGTGGATGAGGAAACACAGGAAGTCCTGGAGAACCTGAAGGACCGCTGGTACCAGGCGGACAGCCCCCCTGCAGACCTGCTGCTGACGGAGGAGGAGTTCCTGTCGTTCCTCCACCCCGAGCACAGCCGGGGAATGCTCAGGTTCATGGTGAAGGAGATCGTCCGGGACCTGG
>circRNA51|1|NA.chr1.circRNA.9|chr1|1155535|1156098|+
GCTGGTGAAGAAGCCTTGAGTCCCAGTCCCTCCCCACGAGCCGGGCCTCTGCTGTTAGGGAAGGATCTGGAGAGACCCTCCTGGATCAGGGAGAGTCAACGACTGCTGTCCCTGTGAGAAGAGGACGCAGACCCAGAGAGAGGCAGCGATGGAGGCGGGGGAAGGGAGTGATGCCCGCCTGCCACGCCTTCACCGCGGTCCCCAGAATCAGGTCTGAGGCGCGAGGACAGCAGCCCCCGGACTCACGCGGTGACCCTCGCAGGAGCCATGCAGGGAGGGGTGGGAGGTCGCAGGAGTGACGCCTGCCAGCGCTTCCCAGGCCCCTCCTCCAGGACCCGGCAGCTGCTCTTCCTGAGCCAGAAACCAAATACCCAAAGAGGTCGGGGGGTCCTAGGCACCCTGAGGTCGGGGAGGCCAAGACGGATCGGACACGGGTGGGCAGGGAACAGCACCTCAGCATGCATGGGGACCCCCAAAACGCAGAGTGAATTCTAAACACACCTCTGCTGAGTCCCAAAGGTAGACGGAGGCTTCACAGAAATGTCACAGAGCTCTAGGTCCAG
>circRNA53|1|SDF4.circRNA.2|chr1|1158623|1164326|-
ACTGTGAGCTGCTTGTCCCCATCCTGCGGCCGTCCTGGGGACACAGAGCCCTCCGTGGTGCCCGGGGATTGGATTGGAGCCAGGACCTCACTTCCTCCTCTGCCCCTGCCCCTGCCCCTCCCAGCACCTGGCCCACACCCTGCAGCCCGCCCCATGGTCTGGCCCTGGGTGGCGATGGCGTCCAGGTGGGGTCCCCTCATTGGCCTGGCTCCGTGCTGCCTCTGGCTCCTGGGGGCAGTCCTTCTGATGGACGCGTCTGCACGGCCTGCCAACCACTCGTCCACTCGAGAGAGAGTAGCCAACAGGGAGGAGAATGAGATCCTGCCCCCAGACCACCTGAACGGGGTGAAGCTGGAGATGGACGGGCACCTCAATCGCGGCTTCCACCAGGAGGTCTTCCTAGGCAAGGACCTGGGTGGCTTTGATGAGGACGCGGAGCCGCGGCGGAGCCGGAGGAAGCTGATGGTCATCTTTTCCAAGGTGGATGTGAACACTGACCGGAAGATCAGTGCCAAGGAGATGCAGCGCTGGATCATGGAGAAGACGGCCGAGCACTTCCAGGAGGCCATGGAGGAGAGCAAGACACACTTCCGCGCCGTGGACCCTGACGGGGACGGTCACGTGTCTTGGGACGAGTATAAGGTGAAGTTTTTGGCGAGTAAAGGCCATAGCGAGAAGGAGGTTGCCGACGCCATCAGGCTCAACGAGGAACTCAAAGTGGATGAGGAAA
>circRNA55|1|NA.chr1.circRNA.10|chr1|1169268|1169833|-
GTCACTGACCCACTGACCACAGATCACCACTCTCTCCCGCCCCCGTTTCTTCCTCCTGAGACCACTGCTGCCTTCAAACGCAAGTAACCCAAACCTGCTCCCAAACCCATGGCAAGACTGACCCGGAGCCTAACCCAGCCCTGCCCCGAGCCTGACCCTGATGCTCGAGACTAGACCCCAGACTGGACCCGGTCCCAAAGTGGGACAACAAAGACCACAGCGGGGACCACCCAGGTCCCCCAGAGAGAAAACCCGCGTCGGACTCCAGGGAGCTCATGGTAACCCCTTGTCCTGGGGCAGCTTCATTTTACTTTGGCAAGGACCGCAGTGTTCGCTTTTCTCATTAAACGAGGGGCTTTCAAGGATGTGTTAAAGTACGTGAGAGACGGGCCTGGTGCCGGCTGGTCCTGTTTTCTTAAGGCGGAAGTTGGGGAACCGCGTCAGCACTCCGGGGTTCGGATTCCTGGAACCTGGGGCAGAGTCTGAAATAAAGCAGCACCGGCCCTGTGTGGCGCGGACCCATGGGAAGCCTTGAAAGGAAAGTCTCTTCAGAAAGAAACAATGG
>circRNA56|1|NA.chr1.circRNA.11|chr1|1174571|1175040|-
CCCTGGTGCTGTCCTGGTCTTGAATGGACAGAAATGCGGACGGGAGCTCAGGGCAGCCAGGAAGTCCTCTTGGGGCCAGGTGCGGCAGCCACCCTGAGGGGGCAGCAGGAGCCAGGGGAGGCAGGGCTGGGGGCTCCTGGCTGTGAGGAGGAGGCTGGGCCCCGCTCCGGCCCCGCCTGTCAGGTGTGGACACCATTGCCCATCCGTCCCCGGTGCCTCAAGGGCCCCACTGTTGGGGTACGTAGGAGATGCGGCTGCCCTGGCCTGGCCCCTGGGGGCGCCTGGGTGTGGACCCTGGGGCTGCAGCCAGGACAGGCAGGCGCTGGAGGCCCAGCTTTGGCATCTTGTCTTCGCATCCTTCTCCCCGCCTCTGTCACCCCTGCCGCCCCTGCCGCCCTGCAGCTGGGAGGGTGTCTGCTCCAAAGGCCCCTCGGACTGCCTGCCAGCCTCTCTGGAGTAAGCCCAGGGC
>circRNA58|1|UBE2J2.circRNA.7|chr1|1191424|1203372|-
ATGAGCAGCACCAGCAGTAAGAGGGCTCCGACCACGGCAACCCAGAGGCTGAAGCAGGACTACCTTCGCATTAAGAAAGACCCGGTGCCTTACATCTGTGCCGAGCCCCTCCCTTCGAATATTCTCGAGTGGCACTATGTCGTCCGAGGCCCAGAGATGACCCCTTATGAAGGAATCCCAGTTCTGGATCATCTGCAACTAGGGCAGCCAGAGTGCGGGAGTACATCTGTAGGGTGGGCCCTCCATCATCGTGTCATTGCCCATGACCAGCGTTGGGGATGCCAGCAGGCCGTGGTGGCTATTATCATGGAAAACTAATTTTTCCCAGAGAATTTCCTTTCAAACCTCCCAGTATCTATATGATCACTCCCAACGGGAGGTTTAAGTGCAACACCAGGCTGTGTCTTTCTATCACGGATTTCCACCCGGACACGTGGAACCCGGCCTGGTCTGTCTCCACCATCCTGACTGGGCTCCTGAGCTTCATGGTGGAGAAGGGCCCCACCCTGGGCAGTATAGAGACGTCGGACTTCACGAAAAGACAACTGGCAGTGCAGAGTTTAGCATTTAATTTGAAAGATAAAGTCTTTTGTGAATTATTTCCTGAAGTCGTGGAG
>circRNA62|1|UBE2J2.circRNA.4|chr1|1192371|1192690|-
GTGGCTATTATCATGGAAAACTAATTTTTCCCAGAGAATTTCCTTTCAAACCTCCCAGTATCTATATGATCACTCCCAACGGGAGGTTTAAGTGCAACACCAGGTAAGGTGCCTGGAGGGGCCGCGGAGGCTTTCTGGCTGCGGTGGGGAGTGTGCACTGACGGGGCCCCCGTTTTGCAGGCTGTGTCTTTCTATCACGGATTTCCACCCGGACACGTGGAACCCGGCCTGGTCTGTCTCCACCATCCTGACTGGGCTCCTGAGCTTCATGGTGGAGAAGGGCCCCACCCTGGGCAGTATAGAGACGTCGGACTTCACG
>circRNA64|1|UBE2J2.circRNA.8|chr1|1192371|1203991|-
GTGTGGCCTGTTCACCTGTGGCCCCTTCTACCAGGAAGACAGCTGCTCTGCCCAATGAGCAGCACCAGCAGTAAGAGGGCTCCGACCACGGCAACCCAGAGGCTGAAGCAGGACTACCTTCGCATTAAGAAAGACCCGGTGCCTTACATCTGTGCCGAGCCCCTCCCTTCGAATATTCTCGAGTGGCACTATGTCGTCCGAGGCCCAGAGATGACCCCTTATGAAGGTGGCTATTATCATGGAAAACTAATTTTTCCCAGAGAATTTCCTTTCAAACCTCCCAGTATCTATATGATCACTCCCAACGGGAGGTTTAAGTGCAACACCAGGCTGTGTCTTTCTATCACGGATTTCCACCCGGACACGTGGAACCCGGCCTGGTCTGTCTCCACCATCCTGACTGGGCTCCTGAGCTTCATGGTGGAGAAGGGCCCCACCCTGGGCAGTATAGAGACGTCGGACTTCACG
>circRNA65|1|UBE2J2.circRNA.9|chr1|1192371|1203372|-
ATGAGCAGCACCAGCAGTAAGAGGGCTCCGACCACGGCAACCCAGAGGCTGAAGCAGGACTACCTTCGCATTAAGAAAGACCCGGTGCCTTACATCTGTGCCGAGCCCCTCCCTTCGAATATTCTCGAGTGGCACTATGTCGTCCGAGGCCCAGAGATGACCCCTTATGAAGGCTGTGTCTTTCTATCACGGATTTCCACCCGGACACGTGGAACCCGGCCTGGTCTGTCTCCACCATCCTGACTGGGCTCCTGAGCTTCATGGTGGAGAAGGGCCCCACCCTGGGCAGTATAGAGACGTCGGACTTCACG
>circRNA66|1|NA.chr1.circRNA.12|chr1|1218637|1219378|-
CAGGATGGAGCCTCTGGCCTCCTATTTAAAACAGGCTGGCTGGGCGTGGGACTGTGCTGCAGGCGAGGGAGGACCCAGCCAGGGCAGCCACACCTGCCCCGGACCCAAAAGGGGAATTCCTGGGGGACAGAGATGCCCATCCCTCTGCAGGTGAAATCTTTCCCATCCTGAGCCCTGCAGGGGAGGCCTGGGGTCCTGACCCTGGCTGAGAGTAAGGGGCTGCAGCCTGTGGAGGGAGGGGGAGGACAGTGTTGGGCTGAGACCTCCTTGGAAGCCCCATCTTTCTTTCTTTCTTTTCTTGAGATGGAGTCTCACTCTTGTTGCCCAGGTTGGAGTGCAATGGCACGATCTAGGCTCACTGCAAGCTCCACCTCCCGAGTTGAAGCAATTCTCCTGCTTCAGCCTCCTGAGTAGCTGGGATTACGGGCACCTGCCACCATCCCAGGCTAATTTTGTATTTTTAGTAGAGATGGGGTTTCTCCATGCTGCTCAGGCTGGTCTCAAACTCCCAACCTCAGGTGATCCGCCCGCCTTAGCCTCCCGAAGTGCTAGGATTACAGGCGTGAGCCACCGTGCCCGGCCCAGAAGCCCCATCTTTCTCTGCCAGCTCCTGGAACTCAGATCCGGGGCCGTGGTGGGCTCCCAGCACTCCCTCCCTTCCCTGGCTGACAGACACTGGGTGGGGACCTCAGCTCCCAGATCCAGTGTCTCTCGGGACCAGCCGCCCAGCCATTGGGACAG
>circRNA67|1|ACAP3.circRNA.6|chr1|1242085|1242355|-
GCCTTGCACAGGACGTGTGGATGAGCTGTGCCACGGGGCTGTGCTTGCTTCTGCATGTAGCCTGCCGATGAGTGCACGCAAGCGTGTGCACACACCACCTGTCTGTGTGGGTTCACGTACTGTGTTAGCCATGTCAGCAATAGACACATCACCTTGTACACGCGTGTTCCATCACTAGGTACACATGTTGATGCGTGTCTGTGCAGTGTCTCCTTGAACACACATGTATGTGTGGTACCAGTGTGTGCAGGCATGTTTGTGCATGAACAT
>circRNA68|1|NA.chr1.circRNA.14|chr1|1242305|1242559|+
AAGCAAGCACAGCCCCGTGGCACAGCTCATCCACACGTCCTGTGCAAGGCCTGGTGTCCGGAGGGAGGCACGCAGAGGGGCAAAGTTCACAAGAGCGCACCCCGCACGAGCTCGTGCAGAGGAGGGGGCCTCACGCAGGTGCGCACTTGGGGATGCAGAGAGGTTTCTTTGCCTCCATTGTCGTTTGCCAAATGTCCACCAAGCAAAGCCGATGCACACTTGTGCACACGTCTGTGAACATGTAGTTCACGCAG
>circRNA70|1|NA.chr1.circRNA.15|chr1|1261024|1261430|-
ATCCACAGACATCCAGGCACCCATGCTTTGTGTGAGTGTTGCCAAGCACCCTTGCCCTGTCTCCCCGGGTGCCCCACGGGCCCGCACCTGCTCTGGGGAACCTGAGAGTCAGCTGCATTCCACCTCGACCAGGAAGAGGGCCTGGGGGTTCCTAGGCCGGTTGGTGCTGGGAGCCCTGTCCTGGCCTCCCTGGCTGCAGGGACTCCATCGGTGGGGGAGGGGGAAGGGCACCCAGCCGTGGTGAGAGCTCCTGGCCAGGAGCAGGTGGGCAGGTTGCTCAGCACCCTAGGACTGGGCCCTTCATCACTAGGGATCATGGGCTGCAAGCCCTGCCCAGCCCGTGGCCCAGGCTGCTGGAGCACTGGTGCCTGCAGGGTGCTGAAGCCTGGCGTTGCAGGCCCCACAG
>circRNA71|1|DVL1.circRNA.1|chr1|1274010|1275192|-
GTGAATGACGTGAACTTTGAGAACATGAGCAATGACGATGCCGTGCGGGTGCTGCGGGAGATCGTTTCCCAGACGGGGCCCATCAGCCTCACTGTGGCCAAGTGCTGGGACCCAACGCCCCGAAGCTACTTCACCGTCCCACGGGCTGACCCGGTGCGGCCCATCGACCCCGCCGCCTGGCTGTCCCACACGGCGGCACTGACAGGAGCCCTGCCCCGCTACGGTACGAGTCCCTGCTCCAGCGCCGTCACGCGCACCAGCTCCTCCTCACTAACCAGCTCCGTGCCTGGTGCTCCACAGCTGGAAGAGGCGCCGCTGACG
>circRNA72|1|NA.chr1.circRNA.17|chr1|1287208|1287435|+
GTCTCAAGAGAGGCTGGAAGCCAGAGGCCTGAGGCCAGTCCCGTTGCTGACGCGGATGTGGTCCAGCTGGGGCCCTGACAGGTGTGGCCACTGGTGAGGCCAGAGGTAACCGGGCTGGGAGGGGGGTGCATCTTCAAGCCACACCTCCCCAGACCAGCCTCCCTCCCTCCCCATCCATGCTTGTGTGGGGTCCTTGTGGGCAACTGTCACCCTTTCCCACCCCCACT
>circRNA74|1|CCNL2.circRNA.1|chr1|1322614|1326245|-
GAATTACATGAACGACAGCCTTCGCACCGACGTCTTCGTGCGGTTCCAGCCAGAGAGCATCGCCTGTGCCTGCATTTATCTTGCTGCCCGGACGCTGGAGATCCCTTTGCCCAATCGTCCCCATTGGTTTCTTTTGTTTGGAGCAACTGAAGAAGAAATTCAGGAAATCTGCTTAAAGATCTTGCAGCTTTATGCTCGGAAAAAGGTTGATCTCACACACCTGGAGGGTGAAGTGGAAAAAAGAAAGCACGCTATCGAAGAGGCAAAGGCCCAAGCCCGGGGCCTGTTGCCTGGGGGCACACAGGTGCTGGATGGTACCTCGGGGTTCTCTCCTGCCCCCAAGCTGGTGGAATCCCCCAAAGAAGGTAAAGGGAGCAAGCCTTCCCCACTGTCTGTGAAGAACACCAAGAGGAGGCTGGAGGGCGCCAAGAAAGCCAAGGCGGACAGCCCCGTGAACGGCTTGCCAAAGGGGCGAGAGAGTCGGAGTCGGAGCCGGAGCCGTGAGCAGAGCTACTCGAGGTCCCCATCCCGATCAGCGTCTCCTAAGAGGAGGAAAAGTGACAGCGGCTCCACATCTGGTGGGTCCAAGTCGCAGAGCCGCTCCCGGAGCAGGAGTGACTCCCCACCGAGACAGGCCCCCCGCAGCGCTCCCTACAAAGGCTCTGAGATTCGGGGCTCCCGGAAGTCCAAGGACTGCAAGTACCCCCAGAAGCCACACAAGTCTCGGAGCCGGAGTTCTTCCCGTTCTCGAAGCAGGTCACGGGAGCGGGCGGATAATCCGGGAAAATACAAGAAGAAAAGTCATTACTACAGAGATCAGCGACGAGAGCGCTCGAGGTCGTATGAACGCACAGGCCGTCGCTATGAGCGGGACCACCCTGGGCACAGCAGGCATCGGAG
>circRNA75|1|VWA1.circRNA.1|chr1|1372360|1372621|+
CCAGCGTCTCTCACTACGAGTTCTCCCGGGTTCGGGAGTTTGTGGGGCAGCTGGTGGCTCCACTGCCCCTGGGCACCGGGGCCCTGCGTGCCAGTCTGGTGCACGTGGGCAGTCGGCCATACACCGAGTTCCCCTTCGGCCAGCACAGCTCGGGTGAGGCTGCCCAGGATGCGGTGCGTGCTTCTGCCCAGCGCATGGGTGACACCCACACTGGCCTGGCGCTGGTCTATGCCAAGGAACAGCTGTTTGCTGAAGCATCAG
>circRNA76|1|SSU72.circRNA.1|chr1|1496711|1500296|-
CAAACGGGGATTCAGCGTCCGATCCTTTGGAACAGGGACTCACGTGAAGCTTCCAGGACCAGCTCCCGACAAGCCCAATGTTTATGATTTCAAAACCACATATGACCAGATGTACAATGATCTTCTTAGGAAAGACAAAGAACTGTATCCCAGCGGGTTGCCCTTTAAAAACCCCCCGTGTGGTCCTCCCTGGAAGGTGTTACGTGTGGCTCGGGCACAGGAGGCGTGTCACCCTGTGCAGTGCACACACTGGCTCCTCTGTCTTTGCGAGAGCTTGGTTTCTATTCCTGGTGCACGTCGGATCGTCCACGGCAGCCGGTGCGTTGGCAGAAGTCATCGCCGTAAACTGCAGTGGAAGCAAGACGGGGTTCAAGATGCGGCCCAAAGATAAGACGCAGCACTTGGTCGAGTGTTCACAGCGTCAAGACAAAGGACGGGCCGGCGCGGTGACTCAGGCCTGTAATCCCAGCACTTTGGGAGGCCGAG
>circRNA77|1|SSU72.circRNA.2,AL645728.2.circRNA.1|chr1|1497516|1498063|-
GTCCCTGTCCATGCTGTCTCCATCCCGGAGCCTTACGGCGATGGGTGGCCACAGAGCCTATTCCAAGAGTCTGGTTTAGGGCTGGGTCTTCCCATCTTCACCTCTGAGTCTTAGGCGATGCGTGACCACGCAGCCCCTTCCAGGAGTCTGGTTTAGGGCTGGGTCTTCCCATCTTCACCTCTGAGTCTTAGGCGGTGCATGACCACGCAGCCCCTTCCCGGAGTCTGGTTTAGGGCTGCGTGCTCAAGAGTCTGGTTTGGGGCTGGGTCTTCCCATCGCCCTGGAGGAGGCTTTTGTCTCATCTCATGATTCACATTAAACTCTGTGCCATGAAGCTTAGCCTGACATCCTGTTTTTGACAATTACTCTTCAGTTAGCACTGTTTATTTTTAAGTTCTTGTATATTCAGTAAGAGAAAGAAAAGCAGAGAGTGACGCACATCCTCACACTCCCTTGATTGGTGTAAGCTCAGCCCCTTCATGTCAGCCCACTGTGACCTCCTGGGTTCCAGACCTGGGAAGTACTTGCCACGTTCTGCAAGGACTGA
>circRNA78|1|NA.chr1.circRNA.19|chr1|1542330|1542624|+
CTGCTGGAGGACAGTGAGTGGCCCCTGCTGTCCGCATCTCCACAGGGGTCACCAAGCGCACTCACAGGGTCCCCCTCCACCTGGAGCAGAGAATTCGGAGGAGCCCGTCTTGCTGTCTTTTCTGATGTTGTTAAACTATGCTTGGGCCTGTCCTTTGCTGAAAGGAGCTTTCTACACAGCTGGACTTCTGAGGTGGGACCTGCCACGTGCTAACTCTGGCACTCGGAGCGGTCTCTGCCACTGGCAATGTCCTGTCCTGAACATTTCCAGTGTGGCCTCTCTCCTGAAAGGCCT
>circRNA79|1|MIB2.circRNA.1|chr1|1557435|1557662|+
GGCTGGCCTGTGAGGCCCAGGCTGGCCTGTGTCCTGGAGTTGGCAGGGCCCCCTCCCATCCTCAGCCACATCCACCCAGTCTCAGGGGTCCCTCCAGCCTCCTGGGACTGCCGTGTCCCCCACCTCTGCTTCAGGCAGTGTTCCTGGGCTGCCTCCTTCCCTGGCCATGGGGTCCTAGTGGTTTAATGAAAATTGAGTGGTGGCCCTCCCCTCCCCGCCAGGCTGGA
>circRNA80|1|MIB2.circRNA.2|chr1|1563661|1564051|+
AAAGATTCTGGCTCGGGCGCGGCAGCTGGTGGACGCCAAGAAGGAGGACGGCTTCACGGCGCTGCATCTGGCTGCCCTCAACAACCACCGCGAGGTGGCCCAGATCCTCATCCGGGAGGGCCGCTGTGACGTGAACGTGCGCAACCGGAAGCTGCAGTCCCCGCTGCATCTCGCCGTGCAACAGGCCCACGTGGGGCTGGTGCCGCTACTGGTGGACGCTGGGTGCAGTGTCAACGCCGAGGACGAGGAGGGGGACACAGCCCTGCACGTGGCGCTGCAGCGTCATCAGCTGCTGCCCCTG
>circRNA81|1|SLC35E2B.circRNA.1,SLC35E2.circRNA.1|chr1|1599765|1671143|-
CGTCTGCTTCTACGCTTTGCCTGGGAGAGGCCCTGGTGGCCTCGTTCCTGGCGCCCGGAGTCCCTGCTGCGGCCCCACCCCCGGGCGGTCACGGTGACCCATGCTGCCCAGCCTGGAGGTAAAATCGTTCGTGGCTGTGGCTTCAGCATGTCGTCCTCGGTGAAAACCCCAGCACTGGAAGAGCTGGTTCCTGGCTCCGAAGAGAAGCCGAAAGGCAGGTCGCCTCTCAGCTGGGGCTCTCTGTTTGGTCACCGAAGTGAGAAGATTGTTTTTGCCAAGAGCGACGGCGGCACAGATGAGAACGTACTGACCGTCACCATCACGGAGACCACGGTCATCGAGTCAGACTTGGGTGTGTGGAGCTCGCGGGCGCTGCTCTACCTCACGCTGTGGTTCTTCTTCAGCTTCTGCACGCTCTTCCTCAACAAGTACATCCTGTCCCTGCTGGGAGGCGAGCCCAGCATGCTAGGTGCGGTGCAGATGCTGTCCACCACGGTTATCGGGTGTGTGAAAACCCTCGTTCCTTGCTGTTTATATCAGCACAAGGCCCGGCTTTCCTACCCACCCAACTTCCTTATGACGATGCTGTTTGTGGGTCTGATGAGGTTTGCAACTGTGGTTTTGGGTTTGGTCAGCCTGAAAAATGTGGCGGTTTCGTTTGCTGAGACGGTGAAGAGCTCCGCCCCCATCTTCACGGTGATCATGTCTCGGATGATTCTGGGGGAGTACACAGGACGTCCCAGTGATCGGGAGGAGCGGGAAGAGCTTCAGCTACAACCAGGACGTGGTGCTGCTGCTTCTGACAGACGGAGTCCTGTTCCACCTTCAGAGCGTCACGGCGTACGCCCTCATGGGGAAAATCTCCCCGGTGACTTTCAGCGTCTGCTTCTGCGCTTTGCCTGGGAGAGGCCCTGGTGGCCTCGTTCCTGGCGCCCGGAGTCCCTGCTGCGGCCCCACCCCCGGGCGGTCACGGTGACCCATGCTGCCCAGCCTGGAGGTAAAATCGTTCGTGGCTGTGGCTTCAGCATGTCGTCCTCGGTGAAAACCCCAGCACTGGAAGAGCTGGTTCCTGGCTCCGAAGAGAAGCCGAAAGGCAGGTCGCCTCTCAGCTGGGGCTCTCTGTTTGGTCACCGAAGTGAGAAGATTGTTTTTGCCAAGAGCGACGGCGGCACAGATGAGAACGTACTGACCGTCACCATCACGGAGACCACGGTCATCGAGTCAGACTTGGGTGTGTGGAGCTCGCGGGCGCTGCTCTACCTCACGCTGTGGTTCTTCTTCAGCTTCTGCACGCTCTTCCTCAACAAGTACATCCTGTCCCTGCTGGGAGGCGAGCCCAGCATGCTAGGTGCGGTGCAGATGCTGTCCACCACGGTTATCGGGTGTGTGAAAACCCTCGTTCCTTGCTGTTTGTATCAGCACAAGGCCCGGCTTTCCTACCCACCCAACTTCCTTATGACGATGCTGTTTGTGGGTCTGATGAGGTTTGCAACTGTGGTTTTGGGTTTGGTCAGCCTGAAAAATGTGGCGGTTTCGTTTGCTGAGACGGTGAAGAGCTCCGCCCCCATCTTCACGGTGATCATGTCTCGGATGATTCTGGGGGAGTACACAGGACGTCCCAGTGATCGGGAGGAGTGGGAAGAGCTTCAGCTACAACCAGGACGTGGTGCTGCTGCTTCTGACAGACGGAGTCCTGTTCCACCTTCAGAGCGTCACGGCGTACGCCCTCATGGGGAAAATCTCCCCGGTGACTTTCAG
>circRNA82|1|SLC35E2B.circRNA.2|chr1|1601102|1601590|-
TTTGCAAAATGTTTTTTCAAAAAAGCTGCTCAGCGGGGACAAATACAGGTTCTCGTAAGTATTATTCGTCAGTGAAATCTCCAAGTCATAAGACGAAGAGGACTTCCTGCTCACTGTAAGAGTCAGAACACCCCACAGGCCTGACTCCCTTCCTGTCTGGCTTGGGTGGCCTTTACAAGTACCCTGTCTAAGCTCGGGAGGGACCCGCCCGTTTCTCAGCTACTCCCTTGAGCCCCTCAGCCAGCCTGGTGTGCGTTTGCGTTTTCATTTCTGGGAAGCTGCAGCACCCTAGTCCTGTCTAGAGAGAATGAACGTCTTCTGGGCTGGGGTGCCTGGGTGTTCTTGCTGTGAGGGAGCTGCGTGTGAACTCGGCCTGTCCCGACACGGGGGGCCCAGCGTGTTCTGTCACCCACAGGGCCCCGGAGCTGCAGTTCTACACCAGCGCCGCTGCGGTGGCCATGCTCGTCCCGGCCCGGGTTTTCTTTACG
>circRNA83|1|CDK11A.circRNA.4,RP1-283E3.8.circRNA.4|chr1|1643702|1647917|-
GGAAGCATGCTAGAGTGAAAGAAAGAGAGCACGAACGTCGGAAACGACATCGAGAAGAACAGGATAAAGCTCGCCGGGAATGGGAAAGACAGAAGAGAAGGGAAATGGCAAGGGAGCATTCCAGGAGAGAAAGGGACCGCTTGGAGCAGTTAGAAAGGAAGCGGGAGCGGGAGCGCAAGATGCGGGAGCAGCAGAAGGAGCAGCGGGAGCAGAAGGAGCGCGAGCGGCGGGCGGAGGAGCGGCGCAAGGAGCGGGAGGCCCGCAGGGAAG
>circRNA85|1|CDK11A.circRNA.3,RP1-283E3.8.circRNA.3|chr1|1647589|1647917|-
GGAAGCATGCTAGAGTGAAAGAAAGAGAGCACGAACGTCGGAAACGACATCGAGAAGAACAGGATAAAGCTCGCCGGGAATGGGAAAGACAGAAGAGAAGGGAAATGGCAAGGGAGCATTCCAGGAGAGAAAGGTGAGTGGGCTGGGTCAGTTGAGGACTTTATGAAAGGGCCGTGGTAGTGTGTCCTGTCACAGCAATGAAGAAGAATTTGGCAATAGAAGTCACATTTGTTGCAGAAGTGGTAGACATGGAAACAGCACAGTGAACGCTGGACGAGGCTGACCAAGAGAACTGTCCTGAGGGAGTGAGTTTTCACTGCATCTGGAA
>circRNA86|1|CDK11A.circRNA.2,RP1-283E3.8.circRNA.2|chr1|1647784|1650894|-
AGGAGAAGAAGATGATTCTTTGGCCATCAAACCACCCCAGCAAATGTCTCGGAAAGAAAAAGTTCATCACAGAAAAGATGAAAAGAGAAAAGAAAAATGGAAGCATGCTAGAGTGAAAGAAAGAGAGCACGAACGTCGGAAACGACATCGAGAAGAACAGGATAAAGCTCGCCGGGAATGGGAAAGACAGAAGAGAAGGGAAATGGCAAGGGAGCATTCCAGGAGAGAAAG
>circRNA91|1|GNB1.circRNA.30|chr1|1720491|1770677|-
ACAAATTTACATGTATTGGAGACCAGACCAGAAGCCCTTCTGAATTAAGATCTCACATTCTTGAAGGTGGCATTGAAGAGCACTAAGATCGGAAGATGAGTGAGCTTGACCAGTTACGGCAGGAGGCCGAGCAACTTAAGAACCAGATTCGAGACGCCAGGAAAGCATGTGCAGATGCAACTCTCTCTCAGATCACAAACAACATCGACCCAGTGGGAAGAATCCAAATGCGCACGAGGAGGACACTGCGGGGGCACCTGGCCAAGATCTACGCCATGCACTGGGGCACAGACTCCAGGCTTCTCGTCAGTGCCTCGCAGGATGGTAAACTTATCATCTGGGACAGCTACACCACCAACAAGGTCCACGCCATCCCTCTGCGCTCCTCCTGGGTCATGACCTGTGCATATGCCCCTTCTGGGAACTATGTGGCCTGCGGTGGCCTGGATAACATTTGCTCCATTTACAATCTGAAAACTCGTGAGGGGAACGTGCGCGTGAGTCGTGAGCTGGCAGGACACACAGGTTACCTGTCCTGCTGCCGATTCCTGGATGACAATCAGATCGTCACCAGCTCTGGAGACACCACGTGTTCTTTCCAAATGGCAATGCATTTGCCACTGGCTCAGACGACGCCACCTGCAGGCTGTTTGACCTTCGTGCTGACCAGGAGCTCATGACTTACTCCCATGACAACATCATCTGCGGGATCACCTCTGTCTCCTTCTCCAAGAGCGGGCGCCTCCTCCTTGCTGGGTACGACGACTTCAACTGCAACGTCTGGGATGCACTCAAAGCCGACCGGGCAG
>circRNA92|1|GNB1.circRNA.36|chr1|1720491|1756921|-
GTGGCATTGAAGAGCACTAAGATCGGAAGATGAGTGAGCTTGACCAGTTACGGCAGGAGGCCGAGCAACTTAAGAACCAGATTCGAGACGCCAGGAAAGCATGTGCAGATGCAACTCTCTCTCAGATCACAAACAACATCGACCCAGTGGGAAGAATCCAAATGCGCACGAGGAGGACACTGCGGGGGCACCTGGCCAAGATCTACGCCATGCACTGGGGCACAGACTCCAGGCTTCTCGTCAGTGCCTCGCAGGATGGTAAACTTATCATCTGGGACAGCTACACCACCAACAAGGTCCACGCCATCCCTCTGCGCTCCTCCTGGGTCATGACCTGTGCATATGCCCCTTCTGGGAACTATGTGGCCTGCGGTGGCCTGGATAACATTTGCTCCATTTACAATCTGAAAACTCGTGAGGGGAACGTGCGCGTGAGTCGTGAGCTGGCAGGACACACAGGTTACCTGTCCTGCTGCCGATTCCTGGATGACAATCAGATCGTCACCAGCTCTGGAGACACCACGTGTGCCCTGTGGGACATCGAGACCGGCCAGCAGACGACCACGTTTACCGGACACACTGGAGATGTCATGAGCCTTTCTCTTGCTCCTGACACCAGACTGTTCGTCTCTGGTGCTTGTGATGCTTCAGCCAAACTCTGGGATGTGCGAGAAGGCATGTGCCGGCAGACCTTCACTGGCCACGAGTCTGACATCAATGCCATTTGCTTCTTTCCAAATGGCAATGCATTTGCCACTGGCTCAGACGACGCCACCTGCAGGCTGTTTGACCTTCGTGCTGACCAGGAGCTCATGACTTACTCCCATGACAACATCATCTGCGGGATCACCTCTGTCTCCTTCTCCAAGAGCGGGCGCCTCCTCCTTGCTGGGTACGACGACTTCAACTGCAACGTCTGGGATGCACTCAAAGCCGACCGGGCAG
>circRNA110|1|GNB1.circRNA.28|chr1|1737913|1740001|-
ATATCCCTGCATCAAACAGTGGAACCTTCTTGCTCTTCCTTGAAAACAGCATTCTGTGCTACAGGGTTCCTTAGGACCTCTCATAAGCAACTGTGGTTCCCAGGAGTTACCTTTCACCCACCTTACTTGCCTGCTAAGGCTTCTCGTCAGTGCCTCGCAGGATGGTAAACTTATCATCTGGGACAGCTACACCACCAACAAG
>circRNA116|1|GNB1.circRNA.45|chr1|1747194|1779475|-
TTTTAGTTCCTGTGCCATAAAAGCTCTGTGTCCTAAAGAAGTCAAGTGCAGTCTTGGGGAATGGGGACCTTCTGCCAGATTGCCCAGTGTCCACGTGTTTTTGGCACTGCTTCTTTCTCATCGTTTGGCACCACGTTGGAAGTACTGACATCTGTCAAGACAAATTTACATGTATTGGAGACCAGACCAGAAGCCCTTCTGAATTAAGATCTCACATTCTTGAAGGTGGCATTGAAGAGCACTAAGATCGGAAGATGAGTGAGCTTGACCAGTTACGGCAGGAGGCCGAGCAACTTAAGAACCAGATTCGAGACGCCAGGAAAGCATGTGCAGATGCAACTCTCTCTCAGATCACAAACAACATCGACCCAGTGGGAAGAATCCAAATGCGCACGAGGAGGACACTGCGGGGGCACCTGGCCAAGATCTACGCCATGCACTGGGGCACAGACTCCAG
>circRNA117|1|NA.chr1.circRNA.22|chr1|1750913|1751582|+
CCTCCCAAAGTGCTGGGATTACAGGCGTGAGCCACCCCGCCTGGCCTCTTTTTTTTTTTAAACTATGTATTTATTTATTTTTATGACAGGATCTGGCTCTGTTGCCCAGCCTGGAGTGCAGTGATGTCATCACAGCTCACTGCAGCCTCGACCTCCTGGGCTCAGGTGACCCTCCCACGTCAGCCTCCTGAATAGCTGGGACTACAAGCATGCATTACTATGCCCGGCTAATTTTTTTTTTTTTTTTGTAGAGATGGGGATCTCGTCATGTTGCCTGTGGCTGGTCTTGAACTCCTGGGCTCAAATGATCCTTCCCCCTTGGCCTCCCAAAGTGTTGGGATTATAGGGGAGAGTTACCATGCCCAGCTGACACTTTCTAGTAAGAAAAATGTGTTTATATGCTGTCATCTGACCATCTACTTTCAAAATGGCAAATGGCATGTGCAGCCCTTACAGGCGTGCGTCCAAGTGCCCCACATGGGGAAGGTGGAGGACGAGTTCCCAGCGGTTCAGGCTTTTGGGGCAAACTGCTCACTGCAAATGATTTCTACTTTAGGAAGCTTGTGGGAATATTATAAACTGATAATATGGAAATATATTGGTCAGGCGCAGTGGCTCATGCCTGTAATCCCAACACCTCAGGCGGCTGAGGTGGGTGGATCACCTGAG
>circRNA118|1|GNB1.circRNA.44|chr1|1756835|1784736|-
GAGGAGTATTTGAAGACTTCTGAGCGGAGGAGTCGCATGTCAGAGCTGTCCTTCAGAAAGATAAATCAGGCAGTGCTGTTAAGATGGATTGAAGTGGAAAAGAGGTGGGATAGAGACACAGATTAGTAACGGGCCAGGCAAAGATGACAAATTTACATGTATTGGAGACCAGACCAGAAGCCCTTCTGAATTAAGATCTCACATTCTTGAAGGTGGCATTGAAGAGCACTAAGATCGGAAGATGAGTGAGCTTGACCAGTTACGGCAGGAGGCCGAGCAACTTAAGAACCAGATTCGA
>circRNA119|1|GNB1.circRNA.25|chr1|1770628|1811341|-
CTGCATATCTATGTGAGACTGAATTTTCCTCTTAGACTTCAGCTAAAACTGTGTATTGCATCAGGCTGAGAGCAGACACGATGTGAAGATCCATTGCTCCCATTGAGGCAGACAAGGAGGAGTATTTGAAGACTTCTGAGCGGAGGAGTCGCATGTCAGAGCTGTCCTTCAGAAAGATAAATCAGGCAGTGCTGTTAAGATGGATTGAAGTGGAAAAGAGGTGGGATAGAGACACAGATTAGTAACGGGCCAGGCAAAGATGAGACAGAGTCTCACTGTTGCCCAGGCTGACATACAGTGGCTCGCTGCTGCCTTCAACTCCTGGGCTCAACCAGTCCTCCTGTCTTAGCCTCTGGAGTAGCTAGGACTACAGACAAATTTACATGTATTGGAGACCAGACCAGAAGCCCTTCTGAATTAAG
>circRNA120|1|NA.chr1.circRNA.24|chr1|1841411|1841626|-
CCTGAGGTGAGAGGATCGCTTGAGCCAGGGAGGTTGAGGCTGCAGTGAACTGGGATTGTGCCACTGGACTCCGACCTGGGTGACAGAGCCAGACCCTGTCTCAAAAACAAACAACAATAAAACAAACAAAAACAAACAAACAAAACAGAGGAAAGAGCTCAAATAGTTGAAAGTGGTTGTTTCTGAGAAAGGGCAGGCCGGCGGAGGGGCTGCAG
>circRNA121|1|NA.chr1.circRNA.25|chr1|1843084|1843354|+
GGGTCAGCCCCTGTGACAGGAAGGGGGAAGCAGAACCAGACAGAAGGGGTCCTAGACCACCTGCAGGGACCATCAGAGTCCTGCCTGTGGACACAATGACCACCTTGTGTCATGTGGCTCAGGTGGGGTGGGTTTGCAGCTGAGGCTGCTGCCCTGGAGTGGGGCGGGGTCTCTCAGTGTCTTCTCACTGGAGACCCTCAGTGGCAGTGGTGATGTCTGCGGTGACCCTCTGTGGTAGAAGCAGGGGGATGTGTATATGTGTGTATGTCT
>circRNA122|1|C1orf222.circRNA.4|chr1|1875769|1888223|-
CTGTCCCTCGACAAGGAGCTCATTGACTTCGGCAGCTACGTGGTAGGAGAGACCACGTCTCGGACCATCACGCTGACCAACGTTGGGGGCTTGGGCACGACTTTCAAGTTCCTGCCAGCTTCAGAGCCCTGTGAGATGGACGACTCCCAGTCTGCCCTGAAATTAAGCAGTCTCCTGACCTACGAAGATAAAAGCTTGTATGACAAAGCCGCCACCAGCTTCTCTGAGCAGCAGCTAGAGGGCACGGAGTCCTCCCAGGCGGACATGCAGAGCCGGAAGGAGCTGGAGAAGCTGGACAAGGAGCAGGAGGAGGAGCAGCCCGCAGAACCAGAGAGATTAACCACAGTGATACCTCCCAGCGAAGAGCAGACGGAGATCACGCTGGGGGAGGTAACAGAAGGGGAAATTGGCCCCTTCAGCTCCATCAAGGTGCCCATCGTCTTCACTCCGGTCGTCCCAGGCGACGTCCAAGCCAGGTTCAAAGTCACGTTTAAGAACCCCCAGTGCCCCACGCTGCATTTCAGGGTCGTGGGCGTGGCCATCGATGTGCCGGTCTGGGTGCCGAAGCCCAGCGTGGACCTGAAGATCTGCATGTATGACCGGCTCTACCAGGACTCTGTGCTCGTGCACACGCG
>circRNA123|1|C1orf222.circRNA.1|chr1|1887970|1889040|-
TGTCAAGTGCTCCTCTGTGACAGGAGCACCGAGACCCTCGGCTCCCCTGAGCAGGGGCTTGCTTCTCCCAGGGGAGCGTCCAGGCTGGGGACTGTAAAAACAGTAAAACCCCATCTGAACAAGGGGAGAACAGGACCCAGGCGGTGCAGGCGGGAAGGAGGCGGCCTCCCTTGGCTGGACCCCGACCGCCCTCTGCGAACCACGTCCATTTGCGTCGGTGGCCCCTGGTCCTGCCCCTGGAGCAGGAGCACAGAGTGGGGAGCCCCTGGGCCTCCAAACTCAGAGCCCAGAAAAGCCTCCCGAGGAGGGGCCATTGGGCAGAGCCGAGGTATGGCCCGGGCCTGCATCCTTAGCCAGCACCAGAGCTTCTGTGGCCTGTGGCCCACAGCGGGCATGGTGAGGCACCCCCATGGAGGGCGTGCTCCCGTTCTGGAAGGATGCTCCCTGGGTCCCTGTATCCAGAGTCCAGCTGACCTCACCCAGGAATGACACCATCCATCCTCAGGACCTCCAAAGCCCCGTGTCCAGGCTCCTTGTTTAGGCCCTGCATCCGGGCCCTGCGTCCTCTCACTGAACCCTTGTTACTCCGTGGCGAGGGGGCTCCTGCCTTGATGTTCTTAAAACCAGACTCGCGTGCCACACCTTGTCATGAGCAATACACACCTGATTTCTGGGTTGAATCGTGTACCTGCTTGTGCAGTGCACAACGCGCACAAATGCTCAGGGCAGCCCTGCCTGGAGCCACGTGCAGGCCTCACGCTGGGCACCCTGTGGGCCTGGCACGGTGGCCCTGAGTTCACTCCATGTCCTCTGGCAGCTGTCCCTCGACAAGGAGCTCATTGACTTCGGCAGCTACGTGGTAGGAGAGACCACGTCTCGGACCATCACGCTGACCAACGTTGGGGGCTTGGGCACGACTTTCAAGTTCCTGCCAGCTTCAGAGCCCTGTGAGATGGACGACTCCCAGTCTGCCCTGAAATTAGTGAGTGTGCCACTCAGCCATGGGGGAGTGTGGGGACCTGCCCCCCAAATCCAGTCCCATGTGGGTGAACAGAGGTGACAACATGAGG
>circRNA124|1|C1orf222.circRNA.2|chr1|1890558|1905637|-
GAACACCATGTGGCACATCGAGATCCAGGAGGGGCGACTCGAGGCCTTCCGGACAGCTGACCGTGAGGAGGTGGAGGCCACGGGGCGGCGGCTCCAGGTGCGCGCAGCCGAGCAGCTCTGCAGAGAGCAGGAGGCCCTGGGGAAGGTGGAGCGGAACCGACTGCTGAGGATCAGGAAGTCCCTGAACACCCAGAAGGAGCTCGGGCTCAGGCACCAGAAGCTGCTGGAGGACGCCCGGAAGAACCACAAGGTTGCCGTGCGGTTCCTGAAGGCCTCCCTGGGAAGAATCCGAGAGCAAGAGAAGAAGGAGGAGATGGAGTGCCACGAGTACATGAGGCGACGCATGGATGCGGTGGTGGCGCTGAAGGGCAGCATCTCCGCGAACCGGGACACACTGCGGAAGTTCCAAGCATGGGACCGTGCCAAGGCAGAGCTGGCGGAGCAGAGGGTCCAGGCTGAGAAGAAGGCGATTCTGGCCCAGGGCAGGGATGCATTCAGGCACCTTGTCCACCAGCGCCGGCGCCAGGAGCTGGAGGCCCAGAAGAGGGCCTTTGAGGAGGAGCAGAAGCTCAGAAAGCAGGAGATCATCAGTCGGATTCTGAAAGAGGAGGCTGAGGAGGAAAAGAGGAAGAAACAGCATCCCCCCACCAGTGCCAGGCACCGGCTGACCCTGAGGGACAAGACCTGGAACTACATTTCTGACTTTTGCAAGAAGACCACAGTCCCAACCAACACGTACACACTGGACTACGAGGCTGCTGCAGGCCCCGGGCCCTCTCGGTTGCTGGAAGTCGTTTCCAGTGAGCTTATCCAGGGGGACCCCGGGGCCAGCTCAGAGGAGGAAACGTTAGCTGAGCCCGAGATCTCTGGGCTTTGGAATGAAGACTACAAGCCATACCAGGTGCCCAAGGAGGACGTGGACCGAAAGCCCGTGGGCGGGACAAAGATGGACAAGGACATCCTGGAGCGCACGGTGGAGCGGCTGCGGAGCAGGGTGGTCCACAAGCAGGTGGTGTGGGGGCGTGAGTTCCAAGGACGCCCCTTCAACAGCAAACCGGAGCTCCTCCACTTCCAGGACTTTGATATTGGCAAAGTGTACAAGAAAAAGATCACGTTGGTAAACACCACCTACACGATCAACTACTGCAAGCTGGTGGGCGTGGAGGAGCACCTCCGGGACTTCATCCACGTTGACTTTGACCCCCCTGGCCCCCTGTCAGCCGGAATGTCCTGTGAAGTGCTTGTCACCTTCAAGCCGATGATAAACAAGGATCTAGAAGGAAATATCTCATTTTTGGCTCAGACGGGCGAGTTTTCAGTTCCACTGAAATGTTCAACAAAGAAATGTTCG
>circRNA126|1|NA.chr1.circRNA.26|chr1|1940843|1941275|+
CTGTGAGGCGTGCAGGGAGCCTCCAGCTTTCAGCCGTGCCGCAGGGACCGGCAACAGCGTTTGAGCAGAGCACACTCTCTGGGTGGCCCCTGGCCCATGACTGAGCACGCAGGGGCACTGGGCAGCCCTGGCCCCTGAGACGGGACTCCTGGTGGACACTGGGCATTCTCTGCTGCAGAGCCCTGCCATGCCCCTCCACTGGGTTGGCCAAAATGTTGAGAGATTTGCATTGCGGTCGGGCTCTCCCAGCCCGATTCTGTTTCCTCCCAATTTTCTTTCACAGACGTTGGACGGGTATTGTGGCCTGAAGGCTTTCTCAGCCTGGTTCCCCAACTCTGCCTTGATCTTTCATAGGTGTGAGCTCTCAACAAGTCTTTTGCATTCCTGATTTCATTGCATGGTCTGCTTACTGGAGGGCACAAAGAGGCACAG
>circRNA127|1|RP11-547D24.1.circRNA.1|chr1|1944695|1945532|-
GGTGCAGTGGCTCATACCTGTAATCCCAGCACGTTGGGAGGCCAAGGTGGGCGGATCACTTGAGGTCAGGAGTTCGAGACCAGCTGGCCCACATGGTAAAACCCCATCTCTACTAAAATGCAAAAATCAACCGGGCACAGTGGCACACGCCTGTAATCCCAGCTCTTCAGGAGGCCGAGGCAGGAGAACTGGGAGGCAGAGATTGCAGTGAGCTGAGATCGTGCCACTGCACTCCAGGCTGGGTGACAGAGCTAGACACCATCTTGAAAAAAAATAAAAGTTAAATAAAAAGAGTGATGAGGCATCCTGAGATTCATTTATAAAATGCCGTGATTCAGGTCTCAGGGCACTGTCGCCCCTACTCACTTTGATGAAGCCAGTGCTGGGTTGCTGCTGAGGTGGGGAGGTTCATGGGCCAGGAACTGAAGGCAGCCATGAGAGCCAGACCCCTCCACCACCCCCAAGACAGCAGGGAACTCACTCCAACAGCCACCCTGGGATGCTGCCACAGCTGAGCCTGGAGGTGACCGTGACCCTGGCTGACGTCGGACTGCAGCTTTGTAAGGGAGACTGAGCCGGGACCCAGACCTACAAAAGCTGAGATGATAAACACTGTTTTAAGCTGCTGTGTGTCGCAGTGACTCGTGTGGTAGTGGATTTCTAGCAGAGCCGTCGTTCGTGTCTGCCTTCTCTCAGCTCAACACTCTGTAGGGCCACCCATGCCGTTGTGCATGTCAACGGTGGATTTTTTATTGCGAGTAATATTTCATTCCATTGCATGCTCACACCTCGGTTTGTTTAACTGTCTACCTGTTGATGAGCTCTGGGACATATGCA
>circRNA128|1|PRKCZ.circRNA.7|chr1|2022875|2023112|+
CCAATCTCCAGAATTTCATCTTGCACAACAGAACCTCCGCAGTCCCACCTGCAGCACACAGGAGTTACGATGTCTCGCCGTCCTCGCTGACACTCCCGACTTTCTGTTCCTGGCCGTCCTCTTGGGGCGAGGCAGTGCCCAGTGTGGGTCTAGTTTGCCTCTCCCGGTGGTTGGTGATGTTGAGCCTCTCACGCCTGTGGCCGCTTGTGTGTCGGCTTTGGAGAAACGTCTGCACAG
>circRNA129|1|NA.chr1.circRNA.28|chr1|2051826|2052103|-
ACACACAGGTGTGAAGTGTGGGGGTCCCAGGGGAGAGAGAACAGGATGCTATTTGAAAAGCCAAGGGCTGGCCGGGCACGGTGGCTCACACCTGTAATCCCAGCACTTTGGGAGGCCAAGGTGGATGTATGATCAGGAGTTCCAGACCAGCCTGGTCAACATGGTGAAACCCTGTCTCTCCTATAAATGCAAAAAAAATTAGCCGGTCATGGTGGCAAGTGCCTGTAATCCCAGCTACTCGGGACGCTGAGGCAGGAGAATCACTTGAACCGGGGAG
>circRNA132|1|PRKCZ.circRNA.5|chr1|2066700|2106752|+
AATCTATCTACCGCCGGGGAGCCAGAAGATGGAGGAAGCTGTACCGTGCCAACGGCCACCTCTTCCAAGCCAAGCGCTTTAACAGGAGAGCGTACTGCGGTCAGTGCAGCGAGAGGATATGGGGCCTCGCGAGGCAAGGCTACAGGTGCATCAACTGCAAACTGCTGGTCCATAAGCGCTGCCACGGCCTCGTCCCGCTGACCTGCAGGAAGCATATGGATTCTGTCATGCCTTCCCAAGAGCCTCCAGTAGACGACAAGAACGAGGACGCCGACCTTCCTTCCGAGGAGACAGATGGAATTGCTTACATTTCCTCATCCCGGAAGCATGACAGCATTAAAGACGACTCGGAGGACCTTAAGCCAGTTATCGATGGGATGGATGGAATCAAAATCTCTCAGGGGCTTGGGCTGCAGGACTTTGACCTAATCAGAGTCATCGGGCGCGGGAGCTACGCCAAGGTTCTCCTGGTGCGGTTGAAGAAGAATGACCAAATTTACGCCATGAAAGTGGTGAAGAAAGAGCTGGTGCATGATGACGAGGATATTGACTGGGTACAGACAGAGAAGCACGTGTTTGAGCAGGCATCCAGCAACCCCTTCCTGGTCGGATTACACTCCTGCTTCCAGACGACAAGTCGGTTGTTCCTGGTCATTGAGTACGTCAACGGCGGGGACCTGATGTTCCACATGCAGAGGCAGAGGAAGCTCCCTGAGGAGCACGCCAGGTTCTACGCGGCCGAGATCTGCATCGCCCTCAACTTCCTGCACGAGAGGGGGATCATCTACAGGGACCTGAAGCTGGACAACGTCCTCCTGGATGCGGACGGGCACATCAAGCTCACAGACTACGGCATGTGCAAGGAAGGCCTGGGCCCTGGTGACACAACGAGCACTTTCTGCGGAACCCCGAATTACATCGCCCCCGAAATCCTGCGGGGAGAGGAGTACGGGTTCAGCGTGGACTGGTGGGCGCTGGGAGTCCTCATGTTTGAGATGATGGCCGGGCGCTCCCCGTTCGACATCATCACCGACAACCCGGACATGAACACAGAGGACTACCTTTTCCAAGTGATCCTGGAGAAGCCCATCCGGATCCCCCGGTTCCTGTCCGTCAAAGCCTCCCATGTTTTAAAAGGATTTTTAAATAAGGACCCCAAAGAGAGGCTCGGCTGCCGGCCACAGACTGGATTTTCTGACATCAAGTCCCACGCGTTCTTCCGCAGCATAGACTGGGACTTG
>circRNA133|1|PRKCZ.circRNA.12|chr1|2066700|2087531|+
AATCTATCTACCGCCGGGGAGCCAGAAGATGGAGGAAGCTGTACCGTGCCAACGGCCACCTCTTCCAAGCCAAGCGCTTTAACAGGAGAGCGTACTGCGGTCAGTGCAGCGAGAGGATATGGGGCCTCGCGAGGCAAGGCTACAGGTGCATCAACTGCAAACTGCTGGTCCATAAGCGCTGCCACGGCCTCGTCCCGCTGACCTGCAGGAAGCATATGGATTCTGTCATGCCTTCCCAAGAGCCTCCAGTAGACGACAAGAACGAGGACGCCGACCTTCCTTCCGAGGAGACAGATGGAAGTAGGCGCTGCTTTCTTCCGGCCGGGTAGAGCCTGGGCATCACCTCACCCTGCTCACCTCTGCCTTCTAGCCACGAGTCCTTTCTCAGTCCCATCTGCTCTGCAGGGGTCATTGTCTTCAAGCCTGGCCACCCTTCCCTGGGGCTGGGGATGAGGCTCTCCAGGGCCTCCTCTCAATCCCCGGCAGAGATGAGCAGGTTGCTTACATTTCCTCATCCCGGAAGCATGACAGCATTAAAGACGACTCGGAGGACCTTAAGCCAGTTATCGATGGGATGGATGGAATCAAAATCTCTCAGGGGCTTGGGCTGCAGGACTTTGACCTAATCAGAGTCATCGGGCGCGGGAGCTACGCCAAGGTTCTCCTGGTGCGGTTGAAGAAGAATGACCAAATTTACGCCATGAAAGTGGTGAAGAAAGAGCTGGTGCATGATGACGAGGATATTGACTGGGTACAGACAGAGAAGCACGTGTTTGAGCAGGCATCCAGCAACCCCTTCCTGGTCGGATTACACTCCTGCTTCCAGACGACAAGTCG
>circRNA135|1|PRKCZ.circRNA.14|chr1|2066700|2087531|+
AATCTATCTACCGCCGGGGAGCCAGAAGATGGAGGAAGCTGTACCGTGCCAACGGCCACCTCTTCCAAGCCAAGCGCTTTAACAGGAGAGCGTACTGCGGTCAGTGCAGCGAGAGGATATGGGGCCTCGCGAGGCAAGGCTACAGGTGCATCAACTGCAAACTGCTGGTCCATAAGCGCTGCCACGGCCTCGTCCCGCTGACCTGCAGGAAGCATATGGCGGAACCCAGAGGCCCTTAGAATGGCCCCCTGATGCTTGGTTACTGACAGGATGCAGCTTTGGGACAGGGGAGATGACCAAGCATTGTGCAAAATATCCCGTTGTATAAAGCACTTGGTGGAAAGGTCATGGCCTGCAGTACCGAGTGGCCACCTCCGTCTGCAGAATCATAGGATTCTGTCATGCCTTCCCAAGAGCCTCCAGTAGACGACAAGAACGAGGACGCCGACCTTCCTTCCGAGGAGACAGATGGAATTGCTTACATTTCCTCATCCCGGAAGCATGACAGCATTAAAGACGACTCGGAGGACCTTAAGCCAGTTATCGATGGGATGGATGGAATCAAAATCTCTCAGGGGCTTGGGCTGCAGGACTTTGACCTAATCAGAGTCATCGGGCGCGGGAGCTACGCCAAGGTTCTCCTGGTGCGGTTGAAGAAGAATGACCAAATTTACGCCATGAAAGTGGTGAAGAAAGAGCTGGTGCATGATGACGAGGATATTGACTGGGTACAGACAGAGAAGCACGTGTTTGAGCAGGCATCCAGCAACCCCTTCCTGGTCGGATTACACTCCTGCTTCCAGACGACAAGTCG
>circRNA141|1|C1orf86.circRNA.5|chr1|2130168|2130679|-
GGGTGCTGGGGACTTTGAGAGAGGGCGGCTGGCCCTGTCTGGTCGGGGATGCTGGCCCAGACACAGGCCATGGCTGGGATGGGGTTCAGAAACAGGACCGCTGTCTCTCCCGGGCCAGGGCCCTCCCCAGCTGCTCCTGGCTTTCTGGTTCTTGGGGTCAGGGGCAGGCCTGTGCCATGACCCCGCCACTGAGGCTGTGAGGAGGCTGTCGGTGCCCAAGGGCACCAAGGCACACCCCTACTCTTGCACCCCATGTGTGGGCCCGAGCACCTGCTCTGCTGCCCCAAAGATCTGGCGATGTTTCCCAGGCAACTGTCTCTCACAGCCTGTCTGCCTGGCACTCCCGTATCCCATAAATGCCACCACATCTGGCTATGGGTGGGCGTGCCTGCCTGGCATCCACGGGCCAGCAGGTGTGGTGGAGCACAGCCCAGTTCCTGGCTGCGTCAGAAGGCTGCCCGGGCCTTTTGGCTGTCCTTGCCAGCAGGTGAGCACTGCCAGGGCACCGTGT
>circRNA143|1|C1orf86.circRNA.4|chr1|2132050|2132299|-
AGGTTTCCTGGCCCACTTGGAGGACCTTGGGGGATCCTCCAAGGGCCCCCTTCCAGCTCTTGGCCCATGGGGGAGCCTCTTCCTCAGCTCCGGGTGTGGTGGACAGGAGACCGAGGGCTCCCCGCACCCAGCTGGGCTCAGCGTTTTCAAGCTGAACTTGGTGCGTGGCGGCTTGGAAAGCCGGGAGCCTGCTGCGTGTCTCCTGGGGCTGCTGTGAAAAAATGACCACACACTGGGAGCCTAAAACGA
>circRNA145|1|NA.chr1.circRNA.30|chr1|2133366|2133697|+
AAAGGCGTGAACCCGGGAGGCGGAGCTTGCAGTGAGCCGAGATAGTGCCACTGCCCTCCAGCCTGGGCGACAGAGCGAGACTCTGTCTCAAAAAAAAAAAAAAAAGAAGAAGAAGAAGAAAAAGAAAAAGTGGCCTGAAAGTTATGGCCCAAAAATGGGCCTGATTTTCTGTTTCTCTTTTCCCCTGGGTGCTCCCTCAGGGACTGTTTGGAGAACCAGGCTCCAGGAGGCCCCTGTGCAGACTCCGGGCTGTCCTGCAAACCCCAGCACCGTGTGGCCTTGGCCCAGGGCTGCTCTCCCCTACCAGGTACCCGAGGAGGAGGTGGCCTCT
>circRNA146|1|RP11-181G12.4.circRNA.1|chr1|2147306|2147520|+
GACAGCACCCTTCTGCCCCCATTGGGTCCCCTGTGCCCACCTCGTGGTGCTCAGTGTTGTGTGCCGGGTAAAGGACAGCAGCCAGGGCCTCGGAGGATGCTGGTGATGCCCAGGCCGCGGCTGGGTCCCTGGCTCTCGCTCTGTCCCCACTGTTTGACACACAACCGCTTCAGCTAAGTCAAGAGTGATCTCTGGCCTGGGGGTCCCGGGCTCA
>circRNA147|1|NA.chr1.circRNA.33|chr1|2160790|2161017|-
GTCCGGTTCTCCAGGGCCTTGTGCGAGTGCACCACGAACTTGTGCGGCGGGTACATGAGGCGGCAGTCCAGGCACTGGATGCAGGCGGCGCTCGGGCTGCTGTAGAGCTCGGGCACCAGCAGCCCCTTACACTTGCCGAAGCACTCGTGGTACACGCGGACGCTGCGCTCGCTGAGCTCCAGGCCCAGCGCCAGGCTGGCGGCCAGCTCCTTCTTGCAGGGCGGCGG
>circRNA148|1|SKI.circRNA.1|chr1|2234416|2236024|+
GTCTCCTCTGAGCCTCCGGCCTCCATAAGACCCAAAACAGATGACACCTCTTCCCAGTCCCCCGCGCCTTCCGAAAAGGACAAGCCGTCCAGCTGGCTGCGGACCTTGGCCGGCTCTTCCAATAAGAGCCTGGGCTGTGTTCACCCTCGCCAGCGCCTCTCTGCTTTCCGACCCTGGTCCCCCGCAGTGTCAGCGAGTGAGAAAGAGCTCTCCCCACACCTCCCGGCCCTCATCCGAGACAGCTTCTACTCCTACAAGAGCTTTGAGACAGCCGTGGCGCCCAACGTGGCCCTCGCACCGCCGGCCCAGCAGAAGGTTGTGAGCAGCCCTCCGTGTGCCGCCGCCGTCTCCCGGGCCCCCGAGCCTCTCGCCACTTGCACCCAGCCTCGGAAGCGGAAGCTGACTGTGGACACCCCAGGAGCCCCAGAGACGCTGGCGCCCGTGGCTGCCCCAGAGGAGGACAAGGACTCGGAGGCGGAGGTGGAAGTTGAAAGCAGGGAGGAATTCACCTCCTCCTTGTCCTCGCTCTCTTCCCCGTCCTTTACCTCATCCAGCTCCGCCAAGGACCTGGGCTCCCCGGGTGCGCGTGCCCTGCCCTCGGCCGTCCCTGATGCTGCGGCCCCTGCCGACGCCCCCAGTGGGCTGGAGGCGGAGCTGGAGCACCTGCGGCAGGCACTGGAGGGCGGCCTGGACACCAAGGAAGCCAAAGAGAAGTTCCTGCATGAGGTGGTCAAGATGCGCGTGAAGCAGGAGGAGAAGCTCAGCGCAGCCCTGCAGGCCAAGCGCAGCCTCCACCAG
>circRNA150|1|SKI.circRNA.4|chr1|2235278|2237689|+
CTTCTACTCCTACAAGAGCTTTGAGACAGCCGTGGCGCCCAACGTGGCCCTCGCACCGCCGGCCCAGCAGAAGGTTGTGAGCAGCCCTCCGTGTGCCGCCGCCGTCTCCCGGGCCCCCGAGCCTCTCGCCACTTGCACCCAGCCTCGGAAGCGGAAGCTGACTGTGGACACCCCAGGAGCCCCAGAGACGCTGGCGCCCGTGGCTGCCCCAGAGGAGGACAAGGACTCGGAGGCGGAGGTGGAAGTTGAAAGCAGGGAGGAATTCACCTCCTCCTTGTCCTCGCTCTCTTCCCCGTCCTTTACCTCATCCAGCTCCGCCAAGGACCTGGGCTCCCCGGGTGCGCGTGCCCTGCCCTCGGCCGTCCCTGATGCTGCGGCCCCTGCCGACGCCCCCAGTGGGCTGGAGGCGGAGCTGGAGCACCTGCGGCAGGCACTGGAGGGCGGCCTGGACACCAAGGAAGCCAAAGAGAAGTTCCTGCATGAGGTGGTCAAGATGCGCGTGAAGCAGGAGGAGAAGCTCAGCGCAGCCCTGCAGGCCAAGCGCAGCCTCCACCAGGAGCTGGAGTTCCTACGCGTGGCCAAGAAGGAGAAGCTGCGGGAGGCCACGGAGGCCAAGCGTAACCTGCGGAAGGAGATCGAGCGTCTCCGCGCCGAGAACGAGAAGAAGATGAAAGAGGCCAACGAGTCACGGCTGCGCCTGAAGCGGGAGCTGGAGCAGGCGCGGCAGGCCCGGGTGTGCGACAAGGGCTGCGAGGCGGGCCGCCTGCGCGCCAAGTACTCGGCCCAG
>circRNA151|1|MORN1.circRNA.4|chr1|2259959|2260319|-
TTCCTCGGCCCAGGCAGGAGGCAAGAGGCCTCCCTGGTGCCGGCACATTCTCCGGGTGTTCCATGGGGCAGGACACACAGGCTGTGCTCCCCGGGAGAGGAGCTGGGGCTGGCGTCTGCACCCATCTGTGTCTGTGCCTGGGGCTGTTACAGAAAGCACTGGCCCCTGGCTCTCATTTCTTGGGGTTACTAAGGAGGTGACAACAGTTTCCAAGCTGGCCCCAGATCTGCGGCCAAGGGCCCTGATTTTCAGACTTTCACAGGGGCTCCCGGGGCTGCAGAAAGCCGCAGGGCGTGCCTCCTGCACAGCAGGCAGGGGAGCCTGGGCCCTTCTCTGAAAGCCGCACCCGGCCACCTCCAG
>circRNA152|1|MORN1.circRNA.1|chr1|2267907|2268289|-
CCAGGGGACATGCGCCCCATTGTCCCGGGGCCTGTCAGCGAGTGGAGCAGGGCTGTGCCGAGTTCACAGATGTCCTCCTGGGGCCGCCCCCGCCTGGGTACCACCCCTTCCTGTTCCTGGACAGCCTCCACAAGAAGGCAGGCGGCAGATCCAGAGGCGGCCTGCACCCCAGGGGGACACCACCCACGGCACAGGAGCCTCCTGGAGGCAGCAG
>circRNA153|1|NA.chr1.circRNA.36|chr1|2305195|2305410|+
GAGCCCGGGGCCAGCGGGTCTGTGCTGAGGGCAGCAGTTACTGTCACCCGTCACCCCTGTGACCTCTCCCAGCTAACAGGTCTTGGTCCCCCAAGGTCCTCCAACCCAGGAGGTATGTGTGGGGCTGCCTGGGCTGAGACCTTGCAGGTGCCCCGGCGCAGGGCCAGAGTCGGTGCTGGCGGCACCTGCACCTGTGTCGTGAACTTGGCCCCGAG
>circRNA155|1|AL513477.1.circRNA.1|chr1|2318449|2318775|+
GGACCCTCAGGCCTGGCAGAGTTGCTGTGACTATAGCCATTTAGTGACCCCACATAGACCAGACCAGAAGCCCCTCCCTGCAGGGCCCAGGCCAACCTACTGACCCCAGGATCAGGAGCAGTTAATAAAGCAGTGGCCATTTTAACCCCTAAGCCACGGGCGTCTGTTCCGCGGTAGCGGATGACAGAGCTGCATCAAGCGCCGCAGGACCCGCTGGGCATACTGGTGTATGCCGGGCATAGGACATGGCCTGGTGGTGCGGAGAAGAGGGCATGGGCCCCCTACCTCCTTTCCAACCCTCTGAAGTCAGGCAGGCCCTCTCAGAG
>circRNA159|1|RER1.circRNA.5|chr1|2327222|2335028|+
TTACAGAATGTCTGAAGGGGACAGTGTGGGAGAATCCGTCCATGGGAAACCTTCGGTGGTGTACAGATTTTTCACAAGACTTGGACAGATTTATCAGTCCTGGCTAGACAAGTCCACACCCTACACGGCTGTGCGATGGGTCGTGACACTGGGCCTGAGCTTTGTCTACATGATTCGAGTTTACCTGCTGCAGGGTTGGTACATTGTGACCTATGCCTTGGGGATCTACCATCTAAATCTTTTCATAGCTTTTCTTTCTCCCAAAGTGGATCCTTCCTTAATGGAAGACTCAGATGACGGTCCTTCGCTACCCACCAAACAGAACGAGGAATTCCGCCCCTTCATTCGAAGGCTCCCAGAGTTTAAATTTTGGCATGCGGCTACCAAGGGCATCCTTGTGGCTATGGTCTGTACTTTCTTCGACGCTTTCAACGTCCCGGTGTTCTGGCCGATTCTGGTGATGTACTTCATCATGCTCTTCTGTATCACGATGAAGAGGCAAATCAAGCACATGATTAAGTACCGGTACATCCCGTTCACACATGGGAAGAGAAGTGACGTTCAAGTGTTTCTCACGGATGGAATTCTAGTCAGCTGCAGGCGGGAAGCCAGGCGGGTGGAGCCCATGGGAGCAAGGGCGAGTGGCCGGTCCCCGCTGTGCCAGGTGGGCAGGCAGGAGCAAGGCCTGCGAGGGAGGAACGGGCCGCTCCCCGCCAGCCGCCTTCCCCAGCAGCCGCAGGTGGTGCCAGCCACTCCACAGAGCCCGAGGGATGATCTAGCCTGATTCCTGCGTGTCCGAAAGAACTTAACGTTTTAAAG
>circRNA160|1|RER1.circRNA.1|chr1|2327222|2335028|+
TTACAGAATGTCTGAAGGGGACAGTGTGGGAGAATCCGTCCATGGGAAACCTTCGGTGGTGTACAGATTTTTCACAAGACTTGGACAGATTTATCAGTCCTGGCTAGACAAGTCCACACCCTACACGGCTGTGCGATGGGTCGTGACACTGGGCCTGAGCTTTGTCTACATGATTCGAGTTTACCTGCTGCAGGGTTGGTACATTGTGACCTATGCCTTGGGGATCTACCATCTAAATCTTTTCATAGCTTTTCTTTCTCCCAAAGTGGATCCTTCCTTAATGGAAGACTCAGATGACGGTCCTTCGCTACCCACCAAACAGAACGAGGAATTCCGCCCCTTCATTCGAAGGCTCCCAGAGTTTAAATTTTGTGACGTTCAAGTGTTTCTCACGGATGGAATTCTAGTCAGCTGCAGGCGGGAAGCCAGGCGGGTGGAGCCCATGGGAGCAAGGGCGAGTGGCCGGTCCCCGCTGTGCCAGGTGGGCAGGCAGGAGCAAGGCCTGCGAGGGAGGAACGGGCCGCTCCCCGCCAGCCGCCTTCCCCAGCAGCCGCAGGTGGTGCCAGCCACTCCACAGAGCCCGAGGGATGATCTAGCCTGATTCCTGCGTGTCCGAAAGAACTTAACGTTTTAAAG
>circRNA162|1|PEX10.circRNA.1|chr1|2336051|2336569|-
GTCGCTTCCAGTTTTAGAAAACAGAAATCTGCATCTCAGCCTGAGACGCACAGAGAGGTCTCTTCCTGACCCAGACGCACTCACGAGCCAGGTCCTGGGGGTATGGGGGCTGCCAGGGGCGCCCGAGCCCTCTCCTGGGGGGCCTGCTGGGCAGGCGACCTGCTGACCCACGGTCACTGCTGTGTTCAGCCCCTCAGCTCGGCCCCAGCCTATTTCCCGCCTCCATTTGATGTTTCCAGGTTTTCAAAACTGCATTTAACCTGCGCCAGAGAGTTCACCGTAGGCATCTTTAATAAACTAACTCCAGCAAAATGTGGGTACGTTACTAACACAAGATGGAACTTGAGATTTCCTGAAGCGCAGTGTTAAAATGCCTCGAGGGCGTGTGCCACATTTCCCTGCTGACGTAAAACACCTGGCCAGCAGGACCGGCTTCCGGCAAAGACCCGCGCAAACCATGTCTTGCTGTTTGACTTACTTAGGAATGAGGATGACCCTGTATTCCTGGGTTAGTCAAG
>circRNA163|1|NA.chr1.circRNA.37|chr1|2338913|2339130|+
GTCACACCGCCAGCATGGGCCCTGGGTGTCCAGCCACTTCCTGGCTGTCCTAGGAGAGAGGGAGCCTCCCATCTGGTTTGAGCCCCACTTCCATGCCCCTGTCACAGCAGCTCATCAAATCCCTCACCAACATGGACGGGGCAAGAAACCACATCAAATACGCAAGTGAGGCTGGGTACGCTGAGGACGAAGACCTGACCATTGGCTCTGCGACGAG
>circRNA165|1|NA.chr1.circRNA.39|chr1|2346645|2346853|-
AATAACGCTCGGTTTAAAGGCTGTGGTGATCCCCTGCTGGGGCCAGGCACATGGCTGTCAAGAGACCCAAGACTGGGGCTGGGCCCTGTTGGCCACTTCTGCCCAATGCCTGTGGTTGCTCTCCCTAAAATCCACAGCCTTGGCCAGGCACGGTGGCTCACACCTGTAATCCCAGCACTTTGGGAGGCTGAGGCAGGTGGATCACAAG
>circRNA166|1|PLCH2.circRNA.4|chr1|2386773|2386977|+
GTGTCGGGGCAGGAGGACCCTCGGCCCTGCCAGGCCCCCTCTGCATCCCTCGGTGTGGGTCCCCAAATTTGGCGGTTCACCCACTGTTCCCAGGGCCTGTGCTAGGTTGGGAGACACCCCTCAGGGAGAGCACGTAGGGGCACAGGGTCCCCAGAGAAGGGCCTACTGGGGGCGCAGGGAGGCTGGCAGCCCGCCTTCCTGCAG
>circRNA167|1|PLCH2.circRNA.1|chr1|2403256|2403770|+
TCAGGCCCCAGGGCCCCCTCCGGCCTGCTCCCCTGCCGAGCTGGGTACTGCCATGGGGTCAGGCCCTTCCCTCCACAACGCCCCCACCTCCTGCTGAGAGCTGGAGTGGCTGCCACACGGAGGGCGCTGCCAGAGGAGAGGGCAGAGCGTCTGTCCCTGCGGTGCCCTCCAGGTGTGCCTAGGGTGGCCCCAGCCCCACAGGCCCCGGGCACTTGCCCTTGGTTCCCCTGCCCTTGCTGGGACCCCTCAGGCCCAGCCTGACTCTGGGATCCCTGGGCTCCTAGCACGACCACTCTGGGGTCCTGCCTGTGGGGAGGGCTCGAGGCACCGACTCACACTCCTGATAAAATAAAAATAGTTGGGGAGGAGGCTCCCAGACGTGCGGGGGGACAAGTGGCTTCTCTCAGACGTTTAAATAATCTCCGCCATATGTGTGTGGGCCCGGCCCTCCCTCCCGTGCGGCGCCAGTCCAGGGGCCCGGCTGATCTCCAGTGAGCACTGTGGCTGGGGCAAG
>circRNA168|1|NA.chr1.circRNA.41|chr1|2418706|2419142|-
GCATATTTGTTGATGGTTTCAATGACGTCTTTGAAGAGGATCTTGGAAGTCAGAGTGTAGCCATGGTGCACAATGGGCTCCCCGTCGGGCCCATCCCAGCAGTCCACTGCAGGCGGGCAGGCCTTGGTCAGCCCCAGGGGCCTAGCCACAGTGAGCCCAGGCAGGCTGAGCTTCGACCAAAAGAGGGCCTGTCCCATTGCTCAGTGAGGGACACAGAAGAGGCCTTCCCAGCCCCTGCCCAGAGATCCCCCCGGGGGCTCCTCAGGTGCAGCCCATCTCCCACAGCAGATGCCAGCCCACGGCCGTCACCCAAGGTCCAGGGCTTACCCTCCACGCAGCGGCAGCCAGCCTGCAGGACCCAAGCATACATGTCCACCCGTGACTGGGACATGAGCTGGTCACCCACGAGGTAGGTGTTGTGGGACGAGGTGATGAA
>circRNA170|1|PLCH2.circRNA.3|chr1|2424576|2424876|+
TTGGGTCTTGCTGTCTCCTCTGTTTGGGAGTCCCAGGGGTGACAACGGGTCTGGCCGTGCAGTACGGGCTGTGTCTGGCCGTCCGTCTCCTGGGTCAGCGCGTGCCTCTCCTCGGTCATGCCTGGATTTACAGTCGCTCGTGGCTCTGGGTCACTGCAGCATTTTGGGGATGTTTAAGGAGCTGTGAAGTGTGGTGGCCCCGACCGGCTCCAGGCGCACTGTCAGTCTGGCTCCTAGCGCCTCTCCCGGCAGCCGTGGCACCAATAAATTCAGAGGAAACCGGGGCTGGCTTTTCTGGAG
>circRNA171|1|NA.chr1.circRNA.43|chr1|2426909|2427117|-
GTCCTGCCCTGCTCAGGGATGGTCCTGGTGGGGTCACCGCAGAGAAGGGCCCGGTTGGGCCAGGCTCCCAGGAGTGTGCGGGGCCTCCCCGTGGGGCAGGGCACCTACCCTCGGCTCTGGCCTCCCGGGGAGTCCTGACCCTCATCTCCCTCCTCCACGCTGGCCGCCTTCTTCAGCTTGCTGCCCTTCTTCTGTGCGGGGGGCAGAG
>circRNA172|1|PLCH2.circRNA.6|chr1|2435565|2435827|+
GCCTCGGCCGTGCAACGGCGAGGGCGCCGGCGGGGCATACGAGAGGGCCCCCGGCAGCCAGACGGACGGCAGGAGCCAGCCCCGGACCCTGGGCCACCTGCCCGTGATTAGAAGGGTGAAGAGTGAGGGGCAGGTGCCCACGGAGCCCCTGGGAGGGTGGCGGCCCCTGGCCGCTCCCTTTCCAGCTCCTGCCGTGTACTCCGATGCCACGGGCAGTGACCCGCTGTGGCAGCGGCTGGAGCCATGTGGCCACCGAGACAGC
>circRNA173|1|PLCH2.circRNA.2|chr1|2436472|2436875|+
GAGCGGCAGCAGAGACTGCAGGGCCTGGGCCGGCAGGGACCCCCAGAAGAGGAGCGGGGCACCCCCGAGGGCGCCTGCTCCGTGGGCCACGAGGGCAGTGTGGATGCACCAGCACCCTCCAAGGGAGCCCTCGGGCCAGCATCCGCGGCTGCTGAAAACCTGGTCCTGCTCCGCCTCTGACCGTCAGTGGTGGGAACCTGGGCGGCTCTGGAGGCCCAGGGCAGGGGTGGGCGTGTTGTTTGCTCAGGAAACAGGGCAGCCAGGCCCCCAAAACTGTGTCCCCCTGGCTGCCCTGTGTCCCCTCCACCCCTGCCTCCCTCCTGCCCCTGCTCCCGGGGAGGAAAGGCTAAAGCTGCTGGCCCGGGGCCCACAGGAGGGGCTTCGAGGCTGGCCCTGCCAGGCA
>circRNA176|1|NA.chr1.circRNA.46|chr1|2449464|2449722|+
GTCCATGGGAGGATTCGCCATGGGCAGAGGCGCCTTTCAGCCGGGACAGCCACAAGAGGCTTCGCTCAGGGACAGGCGAGGTGAGTGCGGCATAGGCTGCTCCCCTGGGGCCCGGGGCGGCCAGAGCCCACTACTCACAGTGCCACTCCGCGCCCGCTGCGCCGGGCCGAGCTCGGGTGATGCACTCATCAGCCCGGAGCTGCCTGCATAGTTCTCTCCCCAGCTGTACTGGTTAGGATCTGGAAAGCAAGAAGCCAG
>circRNA177|1|PANK4.circRNA.1|chr1|2450581|2453239|-
GCGGGTCGTTAACCAAGCTGGCCTACTATTCAACGGTACAGCACAAAGTCGCCAAGGTGCGGTCTTTCGACCACTCCGGAAAGGACACAGAACGTGAACATGAGCCGCCCTATGAGATTTCAGTTCAAGAAGAGATCACTGCTCGACTGCACTTCATTAAGTTTGAGAATACCTACATCGAAGCCTGCCTGGACTTCATCAAAGACCATCTCGTCAACACAGAGACCAAGGTCATCCAGGCGACCGGGGGCGGGGCCTACAAGTTCAAAGACCTCATCGAAGAGAAGCTGCGGCTGAAAGTCGACAAGGAGGACGTGATGACGTGCCTGATTAAGGGGTGCAACTTCGTGCTCAAGAACATCCCCCATGAGGCCTTCGTGTACCAGAAGGATTCCGACCCTGAGTTCCGGTTCCAGACCAACCACCCCCACATTTTCCCCTATCTTCTTGTCAATATCGGCTCTGGAGTCTCCATCGTGAAGGTGGAGACGGAGGACAGGTTCGAGTGGGTCGGCGGCAGCTCCATTGGAGGCGGCACCTTCTGGGGGCTTGGCGCTCTGCTCACCAAAACGAAGAAGTTTGACGAGCTCCTGCACCTGGCCTCGAGGGGCCAGCACAGCAATGTGGACATGCTGGTGCGGGACGTCTACGGCGGCGCCCACCAGACTCTCGGGCTGAGCGGGAACCTCATCGCCAGCAGCTTCGGGAAGTCGGCCACCGCCGACCAAGAGTTCTCCAAAGAAGACATGGCGAAGAGCCTGCTGCACATGATCAGCAACGACATTGGGCAGCTGGCCTGCCTCCACGCACGGCTGCACAGCCTGGACCGCGTGTACTTTGGAGGCTTCTTTATCCGGGGCCACCCCGTGACCATGCGCACCATCACCTATAGCATCAACTTCTTCTCCAAG
>circRNA178|1|NA.chr1.circRNA.48|chr1|2474082|2474352|-
CATCCCCTGTAAGAGTTGGGGCGGCACATCAAGGGAAGGGCTGGGATCCAAGGCTCAGAGAGAAGTGATCACTGGGGCCTGGGGCTTGAGCCCCACATCTGTGATCTCCCTGGTCCCCCTACACGTGGATGACAGAGGCTCATAGACAGAGGGTCCCCCACACCCTGGCCAGATAGTGCTCGCAGAGCTAGGGCACCAGATGGGGGGTGCTGGCACAGGGCCAGTGCAACAAGGCCAGGGCCACAGGAAGGGCCAAACACCTGCAGGCCA
>circRNA179|1|NA.chr1.circRNA.49|chr1|2476712|2477356|+
CCACCCAGGCCAGCTGCTACCCCCTCTCTTTTGGCCCGAGACTGGCACCCTTCCTGGGCCTGTCATTTATCATGGGTGCCTGGGTAAAGGATGGCTCAGGAGGACCCTGCAGGCACCCACTACCATGCCTGGCGCCGTGCCTCCACCGTCACACTACCCATTGCTCGCCCCCACACGCTGGCCATGAGTCCCCAGGGCTGGCACCTTCCTTGCTTCCAAGTCTGGCCTGCACGGCTCTCACACCCTTTGCAACCATCTTCTTGCCCACCCAGCAGCCCACCCTGTCAGTGTAGGGGGCAGGAGAGGGACCTGGTGGGGCAGTGAGCTGGGTAAGGCCTCCTCCCTGGACCTCAGTCTCCTTGTCTGAGGTGTGGGACAGCACTGCTGCCTCCCAAGGCTGATGGAAGGACCCCCAAGGGCGGCTGGTTAACAAATACCAGGTTTGGAGAAGCTGGGGTGTGGGGCTGCTGCCTGGAATTAACTGCCCAGAGCACCTCCAAGGATGACCTTTTAATATGAGAGCCAGCCCAGGGGAGGGAAGGGTCGGGGGCTTCCTGGGGGAGGTGGCCGCTGGCCTGGATTATCAGGAAGTGCAGGAGGAGGGTGGGGGCTTCCTGGAGCAGTGGCCCTGGCCCCCCTGTGCA
>circRNA180|1|RP3-395M20.12.circRNA.1|chr1|2477943|2478509|+
GCAGGGGCGGGTGGGCGCTCCTTGCCACCTTTCTGCTCTCCCTGCTGTCCGAGAAGTTCGTGCGGTGCCAGCCCAGCTCCCAGCTGGGGACAGAACAGGAAACGTCCCCGGCGAGCCTGGCGGGGGTGGCGGCAGGGGTGTCTGTCGCCTGCGCTGGGCAGGACGCGCGTCCTACCGGCCTCCCACTCCGCGGGCCTCACCAGCCACCTCATTCCCGGAGCCCGGGCCGCCGAGAGCGCCGCGGATGGACCTCAGGGAAGGCCTGGCGCGCCGCCTCCGGGAAGCCTTCCGGCCTTCTCCCTCCACCGAGTACTGGGGAGTCTCAGGCCACGGTGAATGAAGAGCAACGGGCCGGAGAGACCTCGGCCTCTGCCCAGGAGCAGCGCCCAGCAACCCCGCCCACAGGGGACCCGGTGGACGCCCTGGTGGCCACTTTGCCAGGCTCCCCATCTCCCAGCGAACCAGAGAGGATTTCCGTTCCCCTCCTGCTTGGTGCCTAGCGCCAGGGCGGGGCGTGGGCTGAGCAGCCCCTCCCATGGAGGGAGCGGCCAGTCTACATATTGGAG
>circRNA181|1|TNFRSF14.circRNA.4|chr1|2492076|2493396|+
GACACCCTGTGTCAGAACTGCCCCCCGGGGACCTTCTCTCCCAATGGGACCCTGGAGGAATGTCAGCACCAGACCAATTGGCCTAATCATATGTGTGAAAAGAAGAAAGCCAAGGGGTGAGCACACGGCGGCCCCATCAGGGCTCATGTCCCCAGCCGTCACCTCTTGGAGCTCTGTCACCCCAAGCCTGGGAGGTGGCCCCAGAGCTTTTCCAGGATCCGCGGCTCCTCCCAGGGCAGCCACTGCAGGCTGGGGCAG
>circRNA182|1|TNFRSF14.circRNA.3|chr1|2493588|2494303|+
GGTCAACAGCCGCCCTGCTGGGGACAAGGCTTTGTCCTCATTGAGGAGAGTAAGGCCATTCATTCATTCATTCATTCATCCACCTATCCGCCCTGGTCTGGGCACCTGTGCTGTGCCTGGCCTCCTGTGCCTGGCCTCCTGGGCACTGACCCCGCTGTGTGGACCCGGCTGTGGCCCTGGGAGCCCTGTGCACAGCCCCCGGGGACGCAGCTTCTAAGCATTGAGGTCTGAAGGGAAAGTCAGCCCCATCCTCCAGCCAGGCGGCAGCAAAGCCACCTGATCCTCACCCGGGGCCTCCAATGCGGGGAGGTCTCGGGGCCTCAGGCTCTAGGGTAGGCCGGGCAGCAGCTTAGTCTCACCCAACTGGGCACCTGCTGGTATGGTGGGCAGGGCCTCTCCACTGTGAAGCGCTTGTTCCCCTCCCATAGATGACGGTTGAATTAGGGTTAGTTATGCACTTGGGGGCCTCAGCTGGGGAGGTGGGCCGGGCGCCCCCAGTCCTATCACCCATGCTGGGCCTCCTGGGGACAGGCTGGGCTAGCAGTCCCAACACAGTTGGCCTCCTCTGCTCTCAGAGAGGGTCAGTCCCTTGGGGACGGTCTCCCAGGGAGAAGCAGGAGTTGTGCCTCCGCCACCGCTGTGAGACCATTGCCATGAGCCTGTGTCCCCTGATCAGACACTGCCCCTCCCTGACCTGTGTGTCTGTGTATTGCAG
>circRNA184|1|TNFRSF14.circRNA.1|chr1|2494303|2494855|+
GTGATGTAGTCAAGGTGATCGTCTCCGTCCAGGTATTGATCCTCCTCCCCCTCTCCCTCCCCCCTCCACCTTCCCACCTCCCCTCTCCCCGCTGGGGCTGGTGTTTCTGGTGTACATGGTGGGGGCTCCCAGTTCTCTGAGGGTCCTGAGTCTTTCAAGTACAGCCACGGTAGCTCAGGAAAGAACCCACCCCCTCAAACTGAAAGCAGTAAAATGAACCCGAGAACCTGGAGTCCCAGGGGGGCCTGAGCAGGCAGGGTCTCCACGATTCGTGTGCTCACAGCGGAAAAGACAGGAGGCAGAAGGTGAGGCCACAGTCATTGAGGCCCTGCAGGCCCCTCCGGACGTCACCACGGTGGCCGTGGAGGAGACAATACCCTCATTCACGGGGAGGAGCCCAAACCACTGACCCACAGACTCTGCACCCCGACGCCAGAGATACCTGGAGCGACGGCTGCTGAAAGAGGCTGTCCACCTGGCGGAACCACCGGAGCCCGGAGGCTTGGGGGCTCCGCCCTGGGCTGGCTTCCGTCTCCTCCAGTGGAGGGAGAG
>circRNA185|1|NA.chr1.circRNA.50|chr1|2496093|2496468|-
AAAATCAAGGGGTGAGCACACAGCGGCCCCATGAGGGCTCGTGTCCCCAGCCGTCGTCTCTTGGAGCTCTGTCCCCCCAAACCTGGGAGGTGGCCCCAGAGCTTTTCCAGGATCCATGGCTCCTCCCAGGAGGAGGAGCTACAGGTTGGGGCAGGTGGGCTTCCTGCTGTGCCTGGAGCCCAGATGTCAGGTGGCCTCCCTGGGGGAAGGGAAGTTGGGGCCCCTGACCAGGGAGCCCTCTGCCACCCCTGCCCGCTCACTCCATGGCCCCATGCTCCCACCTGCCCCCGGGACTGTGGGCAGAAGGGCAGGCTGTGCTTGGCTCCCATCTAGCACTGGGGGGCAGCCAGGTCTATGGGGTCAGCCTCTGAAAAG
>circRNA186|1|RP3-395M20.7.circRNA.1|chr1|2501081|2501582|+
GTCCAGCAGTCCTGGCGGGCTGAGGAGAAGGAGGTCAGGGCTCAGGGAGGCATCCGCAGAGGGACCTGGCAGGCAGAGCTCCGGAAAGGAGGGAACTGCACAGACAGAAAGCTCCAGAAGGCTGCCTGAGGGTCTCTGAGGCCTCCGGAGTCGGGCGCCATGCATGTGGAAGGTGGACTTTCAGCATGGGTGGGACCCTAGGGGGCTGTGGACCCCCGGCCCCTGGGACTCACAGGTGGGAGACAGGAGTTCCGACCGCCAGGGGGAGAGTCCTGGAGGATCCTGGGCTGTCGGCAGCCACCCAGCAGGGCCCGTCCTGGGAGTGGGGCTGGACTCTTCCTGCAGGAAAGGCTGGGCTGGACCTGCTCTAAGAGGCTTCAGAACCAGCCACACGAAGACCAAAGTGAAGAGCAAGGAGCTGAACTCCACGCAGAACACAGCGCAGCGTCCTTTAAAGGAAGGCCCAAAACAACCCAACAAAAATGCCAGGTGATCAAAGCC
>circRNA187|1|NA.chr1.circRNA.51|chr1|2506301|2506535|-
GTTAGATCTGCCTGTCCCAGAATTTCACCTGAATCACAAAGCGTGGCGCCTCGGGGCCTGGCTCCCTTCACGTGGCCTGATGTCTGCATATTCATCCGCCGTGCAGTGTGTGTCCACGGTTCATTTTGTGTTGCCACGTAGCATCTCATTGTGTGGCCCTAGCCCAGTGTGTTAATCCGTTCACCTGCTGGTGGGTGTTGCAGTGGTTTCCAGCTCTTGGTTATCACCGAGAAA
>circRNA188|1|NA.chr1.circRNA.52|chr1|2517068|2517271|-
CTTCACCCGGCCTGGGCTCCCACCTGAGCGGGCCCGGCCTGGCAGAGTCTGTGCTGCTGGCACGGGTCCTCACTCCCCAGGCCCCAGGACAGCTCCAGGGGCCTGGGCGGGCTGGAGAAGGAAGGGGGAGCCCCCACACTGTATTCCAAATAAAGAGAGGCCCCGGGGGGGTGCTGCTGCTTCGCCTGTGCCCTCGCCCTGGG
>circRNA189|1|NA.chr1.circRNA.53|chr1|2525452|2525667|+
GGGTTCTGACACTTGATCCCACAGACCGGGAGGCAGAGGTCAGGATTCCCTCAATTTACAGATGAAGACACGGAGGTTCAGAGGCTGGGCGGGCTCGTGCCTGGCAGACCCAGGACCTCAGTCCGGCCTCCTCCCACCATCCTGTTCTGCCTGCAGGAAAGGCTCTGGGCCGCCTGCCAAGTCCCTCCCGAAGCCGCTCATGGGCACGGGAGTGA
>circRNA190|1|NA.chr1.circRNA.54|chr1|2559755|2560059|+
GCAGCACCCACTTCTGCTTCACAGACACAGCCTCCCGCAGGGGTGGAGGGATGGTCCCAGGCAGTGCGCAGGGCTCCAGACATGAGGGGGCATTCTAGTAACACAGGCTGAGGCGCCCCATTGTTGGACCTGGGGTGCGAGGTCCGCCATGAGCTCTGAGTCCGGTGCCTGCCACGGTGGGAGCGCCCTACGCACCTGCCCCGGGGGTGAGCATTGCTCCCCGATGTGTGCGCGCTGCCCGGTCTCAGAGGGACCAGGGCTGTGCCTGCGGAGGGGCTGGCAGGGGCGGCTGGAAGGTGACCAG
>circRNA191|1|RP13-436F16.1.circRNA.1|chr1|2567134|2567413|+
GAATGAGGTGCCCCACTTAGAGAAGATGCACAGGTCAGAAGAGGCTCACCAGCATTTCTGGGTGAGCCTCTTTCCGGCTGCTGGGACGACAGCCGGGCCTCTGGGGTCCCCACCTTCCTTGTCAGCTGCCTCCTGAAGTCAGGCCCTGGGTATCCAGGGCAGGAGGGAAGGGGCCCAGTGGTCCCGCTGCCCCAAAATCTGTGTCATTGAGCCACCAGCCCATCCCCAGTAGCTGGAGCCTCTGCCTCCTCACTTGTGAATTCCAAAAATCTGAGACAG
>circRNA192|1|NA.chr1.circRNA.55|chr1|2572759|2573229|+
ATGCTAGGGTGGCCCCGTGATTAGGGCTGGGAGAGGGTCAGGCCCAGTCACTGTAGCCAGCAGCCTGAGGATGCCTCCCTCCGGATTCTGGCCTTCAGTCTCTTCAGGCCACGGTGGTCGGGGTCCACCAGGAGGCCGCTCTCTACCGCCGTCCAGGCCTCTGCGTGACGCTGCTCCTCCAGGCAGCACTGCCCGCGGAGAAGGAACATGCGTGCAGTGGGGGCCCGGCCTGGCTGCCTGCACAGGCTGTTCTGGGCCAAGGAGGGCGCCAGCTTCAGGGCCTGGGCAAAGGCCCCTGCGGCCGCCGCCTCATCCCCCAGGCTCAGCAGCAGGCGACCCTGACGGCAGAAGTCCTCTGCCCGCCTTGGGAGGTCACCATCCCCCAGCGCCTCCTGGAGCACATGGTCCAGGTCCCTAAGGGCCCGGCCAAACTCCTGCAACTCGGCCAGGCAGGTGGCCCGCAGACGCAG
>circRNA194|1|NA.chr1.circRNA.57|chr1|2697841|2698229|+
GGGTGACTGTATTTTCTTAATTCCCTTTTTAGATTGTTCATTATTAATGTATAAAAATGCAACTGATTTTTGTGTTGCCTTCGTATCCTGCTACTTTGCTGAATTCATTTATTAGTTCTAACAATTTTTTTTTGTGTGTGGAATCTTTAGGGATTTCTACATATAAGATCTGTGAACAGAGATAATTTTACTTCTTTCAAATTTGGATGCTTGGTAATTTTTTTCTTGCCTAGTTATTCTGGCTATAACTTCCAGTGCAATGTTGAGTAGAAGTGCAAAAGCAATCATCCTTGCCTTGTTCCTGATCTTAGAGGAAAAACTTTTCTTTTTCATCATTGAGTATGATGTTTGCTGTGGGTTTTTCATATATGGATTTTATATTGAGGCA
>circRNA195|1|NA.chr1.circRNA.58|chr1|2701951|2702171|+
GAAGCAGGCAGCACCCCCGTGCTGGGTGTCCCAGGGTGGGGAGGCCAGGCGTGCATAGGAGGAGCCTGTCACTATTTCTAGGAAGGGCTGAGGGGAGCAGGGACCTCGCCTCCTTGTCATTAGCTAGGAAAGGGGCCCTTCTCCCCTCAGGACTGGGGGTGCTGGGACGGCAGCTCAGGCACCAGGCAGGGCACAGCTCAGGTCCCAGCTCAGGCCCCAG
>circRNA196|1|NA.chr1.circRNA.59|chr1|2729628|2729922|-
TGTGGGGCCCACCGAGCCTGCACCCACCCGGAGCTCACGCTGGCGCGTGAGCACCACGTGCAGCCCCGGTTCCTGCCTGTGCCTCTCCCTCCACACCTCCCTGCAAGAGGGAGCCGGCTCTGGCCTCGGCCAGCCCAGAGAGGGGCTCCCACAGTGCAGCAGCAGGCTGAAGGGCTCGTCAAGCATGGCCAGAGTGGCCGCCGAGGCCGAGGAGGCGCCAAGAGTGAGCGAGGACTGCCAGCATGCTGTCACCTCTCACCATCCCCAGTTCTCCTGTCACCTCCCTGGAGGAGG
>circRNA197|1|NA.chr1.circRNA.60|chr1|2783380|2783669|-
GTGGGCACACAGCCATTCCTGCTTCTTCTCTGTCAGGATTAATAGCCAAAACCATCTCTGTGTGCGTGGTCTCTGCCTCTGTCGAGTTGTTCCTAGGACAGAAGGCACGGCCTTCTCTTGGCTGGCTTGTGGATTCTTTCGCTGGGCCAGGGTGTTCTCTGCCTCCAGCAGCCCCAGCCCTGTCCCTGGGGTAACTTGTCCAGCCTGCCTGGCCCATGCCCTGAGCCTGGGCAGCACGATCCTGGGAGCAGCCGGGCCTTCCTGATGCCGGCTGGGTGAGTGACTCCAG
>circRNA198|1|NA.chr1.circRNA.61|chr1|2802953|2803234|-
GCAGCTCCCTCCCACCCCTGGCTCACAGACACAGCAGCCCTCACCCTCAGCTCCTCAGAAGGGCGGGGGCTGTGGGTGATGCTCTGGCAGGAGGCAGATCCCTGCGTGTTGAAATGCACATCCCTCCCCATGCCCACAAAGACGCCCCGGCATGGCCAGCAGAAGCCATAAAAATGCAAAGACCTCAGTGAGTGTTTGCAAAGTTCACCTGCCCACCGTCTCCAAGCGGGCGTCTGGAATAATGAGATCAAAGGCCACTGGGGCAGGGGTAGGGGAGGCAG
>circRNA199|1|NA.chr1.circRNA.62|chr1|2849458|2849771|+
TGCAGGAACTCCGCCTCCACCCTGGGCCCCGCGCTGCGGACCCCCAAAGCCTACAGCTCCGAGAGGCCCACTCTGCGCCGTGCATTCATTTGACGCAGACATGGCGCCGCCGGCACACACCACAGGCGTCCTTGCCTCTTGACAGCCACCACCCTCCCTCCAGGTACCTGGCTCCGAGCTGAGCCCCAGGCTGGGGATGGAAGGGAATGCAGGGGTCTCTGCACGGTGGGGCCCACGAGGCTAGCCCTCTGGGGCACACCCTTGCCCACCCCTGCATTTCCCCAGACTGCCCCTGCCCTCTGGGGCCTCGGGG
>circRNA201|1|NA.chr1.circRNA.64|chr1|2896736|2897113|+
GTTTGGAAATCAAGGGGAAAAGCGGCTTTGGGCTCATAAAACGCTGCGTACGCTTTCCCTGCAAGTGTGAGGGAAGGTGCCTGGCAGGTCCTCGGCACGGGACTCCCTGCTGAACCGAGCTGAGCCAGCCCAGGCCATGACCCATGCAGGCTCTCACCCTGCTCCCAGCCCCAGTTCCTAGCTTGGACAGCGTAGACGCAGGTCCATGCAGGTGCACACCCTGCCCATGCCCTGTAACCCCGAGCACCACCAGTACGATGCCAGTGCCTGCGGCACCGACCTGCCTACAATTATCTCATCCTCATGACCGTCTGCCATGTCAGCCGTGCTGTGACTGCCCCCACCGCACAGGCAGCGGGAGTTGCCCAGGTGGCTGG
>circRNA202|1|NA.chr1.circRNA.65|chr1|2979687|2980041|+
GGGCGGCGGAGTCGGCCCTCGCCCCTCCTCCACCCAGCGGGCGAGGAGAGTTCCGGGAAGGCCGGGGGAGGGGGAGCGAGGGGAGGAGACAGGGACGGGCCGGGCCGCCTCCAGAGCCGCCGTGGGGCGCGCCCTGTCCCGCACGCCTCTGACCCCCGCTCAGCAAACGAGGCCCACGGGGTGGGCGGCCTTGGGCCTCCTCCTGGCAGCTTCCACCCAGCCATTCTCTCCAGCCAGCCCTGCAATAAACTCCCGGAGAAGCACAGGCGCGCCTGGTCCCATTTCACAGACGAGGAAACTGAGGCGTGGAAAAGAAACCCACCGCAGCTCCGTCTCCACGGTTTCACCTGCGGG
>circRNA203|1|LINC00982.circRNA.1|chr1|2984225|2984675|-
GCCAGCGGCGCAGGTGGAGCAGCTCGGACGGGAGCCGACCAGACGCTTCCTCTTCCCCTGTAGCCCCCAAACTCCGAGGCGCTGCGGCGGAGGGGCCGGGCTGAGCGCAGGCAGGGTGGCCCGGGCCCAGGAGCCTGACGGCCTGAGTGCGGATTTCTCATCTGAGTATCTGGGAATCGAGAATGAATTGGAAGGAAACCGAGGCGCTGCCCTGGCCAGGTTGCTGCCCCGCACCCTTCCGGAGCACCGAAGTCCTGCCCGGCAACGGGACTTGGAGCTGCCGCAGAGTCAGCCTGAGCCCGAGGCAGGGGTCGCGCCCGCGATGCGGGGTCTCTGCGCCGCCCCGCGAGGCTCCTGGCCTTGCCCTCCCTGCCCTTTGTTGTGTAATAAGACCTGTGGCGGCTCCACTGAGACCCACACGTGCAACTCCGCGCCTCCGCGTTAAAGGAG
>circRNA204|1|NA.chr1.circRNA.67|chr1|2988630|2988951|-
GTGGGGATCAGGCCTCAAGGAGCAGCTCTGATGGGGGTGCCGACTGGCACATCCTCCTCCTGCACAGAGGCCCCCAGCTGTGCTATGAGGGCGATGGTGATCCAGAGAGCACCTTGGTGGTGCTAACCCCCCACCTGCCCACCTGGCTCACAACAGCCCTGGAAACAATAAGCTTTTGTTAAGCATTGAGTTTGTAAATGTGGGGCTGCAGCAGCCCCTACCCCACCGGCCCTACCGCCCTGGCTTCAGTAGGGGGGACCCTGTCCCTGAACTGTCCTCACTCTGTTCCTGGCCCCCAGGCTCAGGTGGAGGAGGCTGTAG
>circRNA205|1|NA.chr1.circRNA.68|chr1|3089025|3089229|-
GTCCTCAAGTTTCCTCCAGGTGGTGGCGTGTGTCGCCGTTTCCTTCCTTTTGAGGGCTAATAGTCCAGGCATGTGGGTGCCGCCTTTGGCTTGTCTCTTCATCTGTGGATGGACACTGTGGTGTGTCCACATTTTAGCTACAGTGAAGCACACGCCACTGTGGGAAGCACGTGTGAACATGCGTGTGCCGTCTGAATCTACGGC
>circRNA206|1|PRDM16.circRNA.4|chr1|3134710|3135249|+
CCTGGCGTGACGGCCAGAGGAGGTGCCTGGCTCTCGGCAGGGAGCCGCAGGGCTCTTTCTTCCTCTCTGGTTCGTACTTCTCCTCTCTCATGGGGGTCCCCCAAAGCCTTTCATTCCGGCTTCATATTCACATAAAGACATCAAGAAAAAACCCAGCAGAAAGAATTATTAGGCATGGCTGTCAAATGCTTTATCGGAGAAGGGGGGAGGGCAGTAACCCGTTAGGTGCTGGCCAGCAGCCCCAGCTTCCCCAGGTATCCCCAGGGGGCAGCCGGGGCCACCTCGGTGTGCGGGAACAGGCCATGACACACTTGGGCACACCCACCCACTCCAAGGCACACATACGCACACGTGCACACAGATGTGCCCGCCCGCACAGGTGGGCATCGGTGGGGCCTGTCTCTTCACCAAGTTTTGAATGGCTACACCTGATCTCAAGGCCCTTCCTTAGAAAGGGATGTTCTCTGCCTTCCTTCTGGCTCTTTCTTTCTTTGTTCCAATTAGCAGAAGATGCTTCCTCCCCTTATCCACACTGGCAG
>circRNA207|1|PRDM16.circRNA.3|chr1|3154996|3156025|+
GCATAAAAGCTAAAAGCAGTGTCCAAGGAGCTTTAAAAAAAATCATTTCTGTAGCTCAAACACGGCCAAGCTGATTTTTTTAATGCAAAAAATAAATAAATATTATCCTACTCCCGGTTGAGAGCGCAAGGGTTTGTGTCAACACCAGTGCAGTCTTTGCTCTGCGAGCCAGAGGCGGGGCGGCCGGCGACTAACCGCCTTTCACGGTTCTTGCGGGAGCTGCCAACGGGAAGCCGCCCAGCTTTGCTGGAGCCCACACGGCCGGAGGGAGCTTGGCCGTGGAGAGAGTCCTGGCCGGGGTTCAGGTGCAAGTCCCGGGTGGAAGGGCCTGGCGTGTGTCTTCTTCCTGCCGAGGCATCCACCCGGAGGCCTCTGTCCTGCCGGAGCACACTCCTGGAGTCAGGAGGCCCAGACTCGAGTGCGGGCGCTGCCCTGAGCAGCTCCTCGACATCTGCCCGGTCACCTCAACTCTGCAGCCCCTGTTTCCCGTCTACACAGCAGGGGCGTTGCTGGTTCCTGCTTCCCACATGTGGTTGTGAGGAGGAGGTCCGCGTCTGCGGTGCCTGGGACAGGCCCCCCACATGTGGCAGGGCCCCAAAAAATGACCCGCTGCTGTTATGACTGGCTTCACCATTGCCATCACCTTGATGCAACATTTACACCAGGGAAATTGGCAGCACCCACGGCTTCCATTTGGAAAAGAAAATTAAGAATGAGATTTGTTCTTTAAAAACTCCATCTTCTCAGAAAGGGAGGATGTGTGGGTGGCCGTGGACATTCCTCTCCGAGAGTGAGATGACCCTGAGATGTGGAGGCTCAGTGTGGCCTGGTCATCAGCTTCCAGCCCTGCCAGGGGCACTGTTTAGTTGGGTGTAAAACCCTGCTGAACATGTAGGCCGCATGGAAGCTGAAGCTGCTGACCACCAAGACCTTTGCTCAGACTGTGTCCAGCAGAACCCTGAGCCCCTCGACCCCACAGTCTCCCAGCAGTGAGCAGAGTGAGGCTTGGAGCCTGGATGGGATGTGGAG
>circRNA208|1|NA.chr1.circRNA.69|chr1|3255749|3256020|-
GGGTCATGCCCTTTCCGCTCTGCTCTGAGCACTTTCTAGGGTCCTACTGACCACCCAGGATGGTTGCCACTCATCCACCCATCCCTCTGTTCCTGCTTCCGGGCACGGATGCGCGGAGGCCCACCCTGTGCCTCACCCTGGGCAAGGGCCAGGGATACCGAGACAAGCAGGACGTCTGTCTTTGATGGTACTGTGGTGGGTGGGTGAGCTGTCTCCCTCGGGGGCAGTATCCCACAAAACGTGGTTCGGCTTTCAGCAGCTGGAGGTGAGG
>circRNA209|1|NA.chr1.circRNA.70|chr1|3276990|3277564|-
TGGCTCCGCCGAGAAAACGAGAGTGCATAGACTCCGGCCGCCAGCCACCTGCCTCGTTCCCGCCGCGGGACGGCACCCGCACATCTGGCCCCATGTTTGTGACTTTCCAGGGATGTTCCACTTGGGGAAAATGCAGTGGCCTGGTCCCAGCAGGGCCTGAGTCAGGGGGTCCTGCTGGGAGCCAGGCGGGTGGGATGGCTCTTCCGCTCCTGTTGTCATCTGCGGGCGCTGTGGCCACAGCACTCGGTCAGTTGGACTCCTGTCCCGATGGGCGTGCTGGGCCCTGTGCTTGTCCCACCCAGGTCTGCCCAGAGGCCCACGTAGCCTTCTCTCCTCCCCACGGGACCTAGGGAGGGCATCAGAGTGGCACCTGGCTCTGATGGCCCTCCTCCTCTGCTGTGAGCGGGGGTCTCTGGATGTAAGGGCAGTGACTGGACAGCCACAGAGCAGTGGACACCTCTTCCCAGCATCTACGCCACAGTCCATCCCGCACTTGGACCGGGCTCTGCTGGGGGCTCACTGGCAGGTCTGGTGCCTAAGGACAACGTGTCGGTGGTGTCAGCCGGTGACAGAG
>circRNA210|1|PRDM16.circRNA.1|chr1|3292180|3292395|+
GGGCAGGGACCACTCCTGTGGCAGGGGGCACAGCACAGCCTCAAGGCCCGGGCTTGTGTGGCCCCTGTCCTCCACTGGTGTGAGATCAGGATGCATAAGTCCCACCCCAGGGGACCTTGAGAAGCTTGGGCACTGCGCACGGTCAGATGGAAACTCCTCTTTGCTTCCCTGTCTCAACCAAAGTTTTCTTCAATGTTCATAGACGCTGCTGGGAG
>circRNA211|1|NA.chr1.circRNA.71|chr1|3321757|3322159|-
GACGTGGCGAAGGTCTTCCCGCAGTCGGGGCAGGCGTGGGCCCGAGCGCCCACGTGCTGCGAGCGGATGTGCCGCTGAAGGTTGCTGGGGTCCGTGAACACCTGGGGAGACGGATGCCGTTGGCGCGTGCCCTGCCTGGACACCCGCCTTGGCCTGGTTCTGGCTGGCGGACCAACCGGCTGTGGGGGGCAGGGCCCTGCCTGTCTCTCTTGCCACGTTGCAGTCTGCACCAAGCAGGCCGGGACAGGTCTCTGTGTAGCAAGGACCCGCTGCAGGGCCTTAAGTGAGCCGCAGAGCCTCCCCGGCTGCTTTCCTCAAGAACAATTCCTGAACTGAGGCTGCGTGAGACAGGGCTGCAGAAAGCGTTTTCAGCTGTGGTGCTGAGACCCTGGCGGGCTCGGG
>circRNA212|1|NA.chr1.circRNA.74|chr1|3405992|3406449|+
GAGCCCCCAGCCACCACCTCTACCCTCTGCCTCTTCCTTCCACTCTGGGCCCTTCTTCCAGGAGAAGTCAGCCTCAGCCCATGAGTGCCAGGTGCTCGGGAGGGCTGGTCTGTCCTCACCCAGGGAGTCCCTGCCCCTGCGATGCTGCCCTCCCCCCACTGCTGATGCTCAGGTAGGGGTGGGTGGGGTGAGCCCAAGGGAGTTCGGCCTCAGTCCAGGTTGCCCCTCCACACCAGCCCTCCTCCCCCTGGGCCATTCTCTGGGAACAGCCAGTCTCTGGGTCTCAGCGGTAATGAATGCAGCCCCAGCGTTCTCCTCAATAGCACTGGGAACTGAGATGAGTCCCAACTTCTTCACTTGTGTGGCACCCCCACCCCTGCAAAGGGCCCCGGGTGCACTGGGAGGTCCCTGGGTGCACCGTTATGCTGGCCGGGCCCCAGGGAGGAGCCCACACAGA
>circRNA213|1|MEGF6.circRNA.3|chr1|3410934|3411305|-
GCTGCCCCCAGAACCGGTTTGGCGTGGGCTGCGAGCACACCTGCTCCTGCAGAAATGGGGGCCTGTGCCACGCCAGCAACGGCAGCTGCTCCTGTGGCCTGGGCTGGACGGGGCGGCACTGCGAGCTGGCCTGTCCCCCTGGGCGCTACGGAGCCGCCTGCCATCTGGAGTGCTCCTGCCACAACAACAGCACGTGTGAGCCTGCCACGGGCACCTGCCGCTGCGGCCCCGGCTTCTATGGCCAGGCCTGCGAGCACC
>circRNA214|1|NA.chr1.circRNA.75|chr1|3416216|3416657|+
GCAGCTCCGGCGGTGCAGTTGCAGGCACTGCGACAGTCCAATCCAAAGAAGCCGGCCGGGCAGGCTGCAGACAGCGGGCAGTGATGTGGAGGGGCCCACACTGGAGGCCACCCAGCCTAGCCCCCGCCTGTGCCGTAGCTCACCATGCTCGCAGAAGGTGCCCCTCCAGCCGGCCGGGCAGGTGCAGGCCCCGCTGACGTGGTCACAGGCTGCTCCATGCTGACACTGGCACCGCTGCTCACAGCCGGGCCCAAAGTGGCCCTGGGGACACTCTGAGATATGCAGCCCCGGCCCACAGTCAGCCAGAGGGCCAGGAGCCTGACCCAGCCGTGCCCGGGCCTTGCCGCCATCCCCAGGACTGTGGGACAGGCCTGGCTCATGAGAAGCCCCTTCCTGCCCAAGGGAGACTGGGCTCACTCACATGCTTCATCCCCCACCCAG
>circRNA215|1|MEGF6.circRNA.6|chr1|3445896|3446487|-
GGCTTGGAACTTGATAACTGCCCTGAGCGGAGCTTTCTGGCAGGGGCCCAGAGCCCTCCAAGTTTCCTATAAGTCCAGGTGGGCTTCGGAAGGGGCGCGTCTTGGGTGGTTTCTGCAGAGGCAGCTGGTTCGAGGCAGCCCAGCCATGCCTGTCCACCTGCCTGTGTAGTCCTGGGCTGGGAGCTGTGGGACGTGGGTGGTGGTCGCTGGGGGCCCCATGGGCTCCCTGAGGCTCCTCCACCTCCCAGCCTGGTAGACACTGCAGGTCTCGCCAGGCTCCTGGTGAACCAGCCCGTGTTGGCACAGCCGTGTCGCTGTGTGCCAGTGTGCTGACAGTTCTCTTGTGAGGCTGCCAAAGTCCATAGTCTCGTATCTAGCCGAGGGCAGCAGCAGGATCCTGGCCCAGCTGTTCCTTAAAATAGCCGCTCTCTGAGCCCACTCGTCTCTCACCAGATGGCTCCCCCCAGGTTCATGTCGCAGCTGTCTGGGGCCTCTCTGGCCTGCCCCCTGCCCCGTGTGGGGCTTGGCCTGGGGCTGGACAGGGACAGTGGATTTGCCTCCAGGGTGGGCCGTTGTCCCTGGAATGAGCAG
>circRNA216|1|NA.chr1.circRNA.76|chr1|3447328|3447716|+
TCGCCAGTGCCATGGGGAGCGGGGAACCCTGCTCCCACAGACAAAGTCAGGGGATGTTTTTCTTTCCTCCGGTCAAGGGACCTGGCTGTTAGTAGCCTCTGCCGACAGCCCTGAGAGGGGACGGGGGTGACCGACTCCTCAGCGCCCACGGACCCTGTCCCAGAAGCAGGCGCGCCTGCCGGGCACTGCCCCGCCCTGCTCCCTCCAGCCTAGCAGGCAGCGCCCTGGCGCAAACTTTAAAAACAGGAAACAAAGGGAGCGCGCCGGGGAGCGCCCTGGCCCCGCCCGCCCTGCCCAGGCTCGCCCGGCGCCCACCTGGCCTCTGGTCACCGGCGCTCACGGGGTAGCCGGCCTGGCCCAGGTGACATGGGTAGCAGCCCCTCCAGAG
>circRNA218|1|NA.chr1.circRNA.78|chr1|3454084|3454308|+
GTGGGCAGATGGACCCTGAACGAGTGGCCGGGGGGCACCGGGCCCTGGGCTCTGCCCTCACGGACACCTGCAGCTCACTCTTCCCCGCTCCCACGGAAGGCGGGAGAAGGCGGGTGTGGCCACATGAGCAGAGGGCACAGGCATCACTTCCGGCCATGACATTTAAAAGCAAGTGTGAGATTCTTGGTCCTCTCATCCCACCCCTGCCCTGGGCACACGCATTG
>circRNA219|1|NA.chr1.circRNA.79|chr1|3472505|3472794|+
GGACTGTGGCTGCAAGTCCACCTAGGACTGGCTACATCTCAAGTCTGCCCGCCCACCCACAGGACTCACGGGATCCTGGCTGGCCCTGGAACCAGCTGGAGTCCGTGGCCAGGGGAGCCCCTCTCCAAGGTGGGCTGGGTTCAGAGACCTTGGGGGTGGGCTCCACCTGTTACAGCAGGAGTGGCCTTCCGTGGCCCAGGTGCTAAGTGAACCACGTCCCTGTTGCTGGGCCACCCTGTGAGTCCATGCTCTGCTCCCCAAGCCCCGTCAGGATTTCCCAGGATGGGGA
>circRNA220|1|MEGF6.circRNA.4|chr1|3477654|3478018|-
GTGATGGGGCCCTTCTGGTCCAGCGGGGTGACCCCACTTCTGGAAACAGTGTTAGTGACTTCTTCACCCTGGGGTCCTGTGTGGGAACCTTCAGGGCCTCCCATTGCCAACTTGCCGGCCCTTCCAGATGCCTGAGTCCCTCTCCAGCTTGGGTCCCCAGGGGGCTCCTGGCTGGACAGGAAGCTCTGAGTGCCCCGTAGCCCTTGCTCCTCAGCTGAGCGTGGAGGGGCCCTCCCTTGCCCATTGCCTGGAGCTCAGCTCAAAGCCTGCATCTCCCCCTTCCATCAGCCTCAGGTCTGCGTGCAGCCTCCACCCGACCTGCCGTGCCGCCTCCCCTTGGAAAGGCCGTCTCTCCTGCCAGCGG
>circRNA221|1|MEGF6.circRNA.5|chr1|3493689|3494014|-
CAGCCTAGTTGGGGCTGAAGCCAGGTCTGTCTGAGGAGTGCCATGTGCTCCCTTCTGGCCATGCTGCCACCTGGTGCAGGGACAAGCCTTGGTCCCGGGGGAGCTGTTGAGATTTGCTTTGGAGGAGAGGGGAGCAGGGTCCCCTGCAGGGCAGGAGCATCCTCCCCTGTGGCTGGCTTGTGGCCCTTGGGTAGCGGGCCTCCTGGGAGAGTGGCCAGTTGGGGCAGACGTGGCCTTCACAGGGGGCAGTTGACAAGCTGGAGGGTGGCTGCCCGGCCTCCTCGCTGGTCACTCTCTCGGAAGAAGGGGAGGGTATGGAGGCTGG
>circRNA222|1|NA.chr1.circRNA.80|chr1|3516030|3516272|+
AAGGCCAGAAGCCAAGCCCTCGGGGACACTGTCCTGACAATGAGGCCCCAACAACCTGGCACAGGCACACTGCAGGCACAGCTGGACATTCAGAGCCACATGTGGCACCCTTCAGGCCTGGGCAGGGTGCCTGCCGCCAAGCCTAGCTGTGGCCTCACAGCCCGAGTCACCAGTCACCCAGTCGTGTGACGGTGGAGGGCCTGGCGGCAGTCTCGGCCCGGCTGGCGAGGTGGCAGATGGAG
>circRNA223|1|MEGF6.circRNA.1|chr1|3523220|3523495|-
CTCTGCCCTCTCTGTGTCATCTCCATCCTGAGATGGTGACAGAGTCCCTTCACAGTGGCTGCCCTCAGCACAGGGGCCATCACAGAGTCAGGGGCTGGACCCTGTAGCCCAGAAGCTCAGGGATCATTGGCCTATTCCCCCCGGCTTCCGTTTTTTTATGGCAAGGAGTTCAAGGTCACCTGTGCCCAGGGCTCGCCGTGGGTAAGTGCGTTGCAAGGCACAGGGACGGCAAAAGCGTTCAATGCCTGTAGCAGTTCCTATGGCCCACTTTCCAG
>circRNA224|1|WRAP73.circRNA.2|chr1|3549961|3555386|-
CTGCGGATAACCGTCTGGTCCTTGTGCACAAAATCCGTGTCTTACATCAAATACCCGAAAGCTTGTCTGCAGGGAATCACCTTCACCAGGGACGGCCGCTACATGGCGCTGGCAGAACGGCGCGACTGCAAAGATTACGTGAGCATCTTCGTCTGCAGTGATTGGCAGCTCCTGCGGCATTTTGATACGGACACCCAGGATCTCACAGGGATTGAGTGGGCCCCAAACGGCTGTGTGCTGGCAGTGTGGGACACCTGCTTGGAGTACAAGATTCTGCTGTACTCATTGGATGGCCGGTTGTTGTCCACGTACAGCGCTTACGAGTGGTCCCTGGGCATCAAGTCTGTGGCCTGGAGCCCCAGCAGTCAGTTCCTGGCAGTTGGGAGCTATGATGGAAAGGTGCGCATCCTTAATCACGTGACTTGGAAAATGATCACGGAGTTTGGGCATCCTGCAGCCATTAATGATCCCAAGATAGTGGTGTATAAGGAGGCCGAGAAGAGCCCACAGCTGGGACTGGGCTGCCTCTCCTTCCCGCCGCCCCGGGCCGGGGCCGGCCCTCTCCCGAGCTCAGAGAGTAAAT
>circRNA228|1|TP73-AS1.circRNA.2|chr1|3656796|3662750|-
CTCAGCCGCCTCGGATCTCGCTGCCACCAGCCTTACTGCACACCCGTGCCACCCGCCCTTGCCCCGTCAGCCTCAGCCTCAGCTCATTCTCTCAGGCAGTCCCAGCATTGGCACGGTACCTCCTCCCGCTGTGGGCCACACGTCTCTGCTCCCTGTCAACCCTCCTGCCATCAGCACCACCACCAGCGACTTGTCTGCCCGGGAGGATGCAACACCATCTGCCTCCACCGGCCACCTTTCAGTGTTTCCTGCTTTCCAAGTAAAGATACCAGCAGTGCCCTCAGAGCAGACCAGCCAGAGTTTTTCTGAAGCCTCCCACAGGGTGCTCCCCGGAGGAGGCCCGAGATGCTCTCGTGACTTTGGAGCCGGGGTGGCTGGCCACCTTGGCCTGGGCATCTTTGGGGTGGGCTTCGGGAGCCCGGCACTGCTGCAGAGTGTGGTGGATGAGAACAGCTGCTGCTTGCTGTACGTGGTGGAGGACCAGCTGTGTGATGTGGAGCAAGCCTTCAGAGCTGAGCATTTGGGCCAACACCAGAGTGGTTCGGGAACAGGATGCAGACATTGTCCTCAACGACCAGCGGCACTTTGATCCGGTTTTCCAGTTCTTGCACAAGCAAGTTTGTGTCAGCCACGCCCTGGGGAGGATCCACTGGATCACCGCCGTCACTGCCTGTTCCCGGCGGCCTCTCCGGCTTCCCTAAAGAGAGCAGTAGCTTCCCTCGAGACCAGAAGCCAGAGCTCACCCTCCCTTGTGTCCAGGTGGGACTTTCTACAACGCTGCTGTGCACGACGTGGATGCCGTATGCATGTTGCTGGGGGAAGCCACTCCGGACACTGTGTTTTCTCTGGGACATGTCTTCTGCCCAGATATGGCCGCCTTAAAAGATGCAGATGCTGTTGTGATCAGCATGAAGTTTCCCTGTGAGGCCGTGGTTAGCGTGGACATCAGCCAGCACTGCACAGACAGCTGCGACCAGGACGTCAGCCAGCACTGCACAGACAGCTGCGACCAGAGACTGGAG
>circRNA232|1|LRRC47.circRNA.1|chr1|3698075|3703874|-
ACGTTGGACCTCTCGAACAACCAGCTGAGCGAGATCCCTGCAGAGCTTGCGGACTGCCCCAAGCTCAAGGAGATCAATTTCCGTGGGAACAAGCTGAGGGACAAGCGCCTGGAGAAGATGGTCAGCGGCTGCCAGACCAGATCCATCCTGGAGTACCTGCGCGTCGGAGGCCGTGGTGGCGGGAAGGGCAAGGGCCGTGCCGAGGGCTCGGAGAAGGAAGAGAGCCGGAGGAAGAGGAGGGAGAGGAAGCAGAGGCGGGAAGGTGGTGATGGGGAGGAGCAGGACGTGGGAGATGCCGGCCGGCTGCTGCTCAGGGTCCTGCACGTCTCTGAAAACCCCGTACCTCTGACAGTCAGAGTGAGCCCCGAGGTCCGGGATGTGCGGCCCTACATTGTGGGGGCCGTGGTGCGAGGCATGGACCTGCAGCCAGGGAATGCACTCAAGCGCTTCCTCACCTCGCAGACCAAGCTCCACGAAGATCTCTGTGAGAAGAGGACGGCTGCCACCCTTGCCACCCACGAGCTCCGTGCCGTCAAAGGGCCCCTGCTGTACTGCGCCCGGCCCCCACAGGACCTCAAGATTGTCCCCTTGGGGCGGAAAGAAGCCAAGGCCAAGGAGCTGGTGCGGCAGCTGCAGCTGGAGGCCGAGGAGCAGAGGAAGCAGAAGAAGCGGCAGAGTGTGTCGGGCCTGCACAGATACCTTCACTTGCTGGATGGAAATGAAAATTACCCGTGTCTTGTGGATGCAGACGGTGATGTGATTTCCTTCCCACCAATAACCAACAGTGAGAAGACAAAGGTTAAGAAAACGACTTCTGATTTGTTTTTGGAAGTAACAAGTGCCACCAGTCTGCAGATTTGCAAGGATGTCATGGATGCCCTCATTCTG
>circRNA233|1|NA.chr1.circRNA.82|chr1|3698403|3698753|+
GTGTGGTGCCATGCACCTGTGGTCCCAGCTACTCAGGAGGCTGACATGGGAGGATCGCTTAAGCCCAAGAGTTTGAGGCTGCAGTGAGCTATGATCTTGCCACTGCACTCCAACTTCGGCAACACAGCAAGACCTATCTCAATCAATCAATTAAGCAGATGGCGTCACACACACCAAGCCCACTCCTTACAGAGGAAGACTGCAGTGCTGCACACAGCATCCCGGGCCGTCACGCAGCACCGAGCATGAACAGTGAGCTGTAGCTCTGAGAAGCCAGGGGGCCCTTTGACCCCTCTGGGCTGCGTTTTCTATTGCACACAATGAAACCTCACAATGCAGCAGATACTTGT
>circRNA235|1|NA.chr1.circRNA.83|chr1|3712599|3712960|+
GTCGGCTGGCAGCTCGCGCAGCCGGTTGCCGCTGAGGTTGAGGCTCTGCAGCTGCGGAAGGCCCGGCGGCTCGGCGGGGCCCAGGCCTTGGCCCGGCGGCAGCGCCTCCAGCGCGTTGCCCGACAGGTCGAGCACCCGAAGGGCAGGCAGCGGCCCGAGCTCGGGGCTCAGGCCGGGCCCCAGCGCGTTGCGCCGCAGCACGAGGCTGTGCAGCTGCGGCAGGCCCTGCGCCAGGCCAGGCCCCGGCGCGCGCAAGCTCCCGCAGCCGCTCACTTCCAAGTAGTGCAGCAGCGGCAGGGTGAAAAGCCGCGGCGGCAGCTGCCCACCCGCCGCCCGCACTCGCTCCTCCAGCCCGGGCCCC
>circRNA236|1|NA.chr1.circRNA.84|chr1|3739017|3739226|+
GTGGCAGGAGCTAAGGAGGTTGGAGTGGAAGTGGCTGAGCCAGATTCCCAAACTGGGTCCTGAGCAGGGCCCCAGGGCTCAGCATTCGCTGCCTGGCATAAAGAGGGCACCGCCAGCCCATCGTGTTGGACAGGGCCAGAATAATTGCCACGGAGCCTTGCACGCCCATGTCCCTCCTCGTCGCCTCCAATGCCAGAGGAGCCGAGCAC
>circRNA237|1|CEP104.circRNA.5|chr1|3747609|3754083|-
ATGCGAAGACCTTTTGATTTGCCCCTCCAGCCCCTCGCTCGTTCTGGCAGTCCTTGCCACCAAAAGCCAATGCCCTCACTACCACAACTGGAAGAAAGAGGAACAGAAAACCAGTTTGCAGAACCTTTCCTTCAGGAAAAGCCTTCATCATATTCTCTAACTATTTCTCCTCAGCATTCTGCAGTAGACCCGTTACTCCCTGCCACAGATCCTCATCCAAAGATCAATGCAGAGTCCCTGCCCTACGATGAGCGGCCTCTTCCAGCTATTCGTAAGCATTATGGGGAGGCAGTGGTGGAGCCGGAAATGAGTAATGCAGACATCAGCGATGCTCGGAGGGGAGGCATGTTAGGGGAGCCAGAGCCCTTAACCGAGAAGGCCTTGAGAGAAGCCAGCTCTGCCATCGATGTGTTGGGAGAAACCTTGGTTGCTGAGGCCTATTGTAAGACGTGGTCCTACCGAGAGGATGCACTGCTTGCCTTGTCTAAGAAGTTAATGGAAATGCCTGTTGGAACCCCAAAAGAAGATTTAAAGAACACACTGAGAGCATCCGTCTTTCTCGTTAGAAGAGCCATAAAGGACATTGTGACCTCCGTTTTTCAGGCTTCTTTGAAATTGTTGAAAATGATCATTACACAATATATTCCTAAACATAAACTGAGTAAACTTGAAACAGCTCACTGTGTGGAGAGGACCATTCCCGTTTTGCTCACCAGAACTGGAGATTCTTCTGCCCGCCTCCGCGTCACAGCTGCAAATTTTATTCAGGAAATGGCCTTGTTTAAAGAAGTTAAGTCTCTCCAAATTATTCCATCCTACCTGGTGCAGCCATTGAAAGCAAACTCTTCAGTTCACCTGGCAATGAGTCAGATGGGCCTCCTGGCCCGGCTGCTGAAAGACCTGGGCACTGGCAGCTCGGGCTTCACCATTGACAACGTGATGAAG
>circRNA239|1|CEP104.circRNA.2|chr1|3761470|3768985|-
CCCAAACGTGCAGAATGCCCCACAAGATTGGATTTGTAGTCGTCAGCTCATCTGGACACGAAGACGGCTTCAGTGCCCGGGAGCTCATGATCCACGCGCCAACTGTCAGTGGGTGGCGGTCACCTAGATTTTGCCAGTTTCCACAAGAAATTGTCCTTCAAATGGTGGAGAGATGTCGAATAAGGAAACTGCAGTTACTTGCTCACCAGTATATGATTTCAAGTAAAATTGAGTTCTACATTAGTGAAAGCTTGCCTGAATATTTTGCACCCTATCAAGCAGAGCGGTTTCGAAGACTTGGCTACGTGTCTCTCTGTGATAATGAAAAGACAGGTTGCAAAGCCCGGGAACTAAAATCAGTTTATGTGGATGCAGTAGGACAATTTCTTAAACTGATTTTTCACCAAAACCATGTCAACAAATACAACATATATAATCAGGTTGCTTTGGTTGCCATAAATATCATTGGAGACCCTGCAGATTTCAGTGATGAAAGCAATACTGCCTCTCGAGAGAAGTTGATTGACCACTACCTTGGGCACAACAGCGAGGACCCTGCTCTAGAAGGAACGTACGCCAG
>circRNA241|1|LINC01134.circRNA.1|chr1|3817539|3818093|+
GGCGGGAAGTGCTTTCTCCAGTGCCGCAGAGCGCTGGTTTCTGAGTGCCGGTTAGCGGCCTTGAGCAGCGCGAGGGACTCCCAGGCCTGCCCGTGCTGCGGTCCCGCTGGGGAGCTTTGCGCGCTTGTCGCAGGCTGTGCTGCCCCGCGACATGCCGCTTTGGGTTGGGGTGGCCCGCCCGGGAAGTGGCCTCAGCTGTCCCCCACGTTGCGGGCGGGAGGGGGCCTTAGTGGAGGCCGTCGGTGGGCCCAGGAGGCCAGGGTCCGGCGTCGGGCTGGGGGCCGGTTTTCGTCCCCCGTTACGTGCAAGGCGGGAAATGACCCCTCCGCCGTCCCGTTACTCTCCGGGGCCAACGTGGACTCGCAGGGGCCACGCCTTTTCCAATGGCCACGCCCCTAGCAGGCCTGGGTGGACCCGCAGCGGCCACGCCTCCTCCAATGGCCGCGCCCTATCAGGTCTGGATGGACACACGGCGGCCACGCCTCCTCCAGCAAACACGCCCCTAGCAGGCCTGGGCTGCTGTGATGCGTCCTCTTTGGCCGCCGCTGAGGGAG
>circRNA242|1|NA.chr1.circRNA.86|chr1|4114927|4115328|-
CACAGAGAGCTCATCGGGCATGGAGAGGGTGAGCTGGGGGGTGTTGAGCCCTTCACCTCTACCCTCTGCCCTCTGAGTCACAGACAACTGGCAGCTGAACCAAGAGCTCCTGCAGCCTGTGTGATGACGGGGAAGGGACTCCCTGCTCCTGGGGAAGGTCTTTTGGCCACAACCCCCAGGGAAGCCTCTCCCTTCTGCCACTCGAACCTGCTCAGAAACAACAGCCAGATGAGGTCAGCTCCACCTGCAAGCACACATCCCGCCTCCAGGAAGCCTCATCTGTCTGAATGTAATTAGTGGTGTGGGGAAGCTGCCTGGAACCGCATGGTAAACCTTGGTTCCGAGCACATTCATTCTGAGCAGAAGAGCAGGCTCCTTTGTAAGTGCCGTACATCTGACAG
>circRNA243|1|RP1-37J18.2.circRNA.1|chr1|4632360|4633075|+
GTGGGCAAGGTGGAAGCAGAGAGACCATCCAGAGGTTGCTACAGAAGTCCAGGTGGGAGGCAACGGGGGCTTGAGACAGCGGCAGCAATGGAGGTGATGAGCGTGCATCTCCTAGAGATGTGGTGTTGTTTCAAATACACAGTTTCTACTTAAATGTTTGTTCATACAGAATAGTGCACAAACCATAGGCACACAGCTCAAGGAATTATCAGGAATTGAACATGTCCACGTGTGCCCAACCCAGCTCTCCAGCACACCTTCCCAGCCTCAACCCATCATCTGGATTCTGAGGGTAACCAGTATCTCAAGTTCTAAGCCATAGAGTAGGGTATGCCTCTTTTATAATTTGTATAATGGAATCATACAATACGTATTTTCCCACAAGTGACTTTTTTTGTTCAACATGGTAAGTGATTCGTCCAGTTGTCAATTGTAGCAAGAATTTACTCGTTTTTGTTGCTGTATAGCTTTGCGTTGTTCAAATATACCACGATGCACTTTGCATTGGAGATTTGGGTTGATTCTTATTTTGGCCACTATGAGTAAGGCCGTTAAAGTATACACTCGTTTCATGTACACCTAGCAGTGGAATTTCTGGGCCACCGGATACGCACATTTCAACTTCAGAAGATACTATCCAACACTTTTCCCAAGTGGTTGCACCATTTTATGCTTCCACCAACAGGCTAAGAAGTTTTCAGTTTCTCCCTACTTG
>circRNA244|1|NA.chr1.circRNA.89|chr1|4662086|4662316|-
GTCAGGCTGCCGTGCAGCAGCCGCTGCTCTCACTCAGGCATGGGTGCATTATTGGGCCTGCCAGGACAAAGCAGCCCCAGATGGGAAGATATTCTGACTGCAAATGGCCCAGAGAGAGGGTGTCACAGCCCCAAACACACTCAGCCCTGGGGCTGAACAGCTTTAGCCGAGACCCTTGAATCACCAGGCTGGGTGGGAGTAGGGAGTGCCACTCCTTTCTGCTGCTCCAG
>circRNA245|1|AJAP1.circRNA.1|chr1|4771959|4772759|+
CTCCATGTCCATCCGCTGGCCGGGCCGCCCCCTCGGAAGCCATGCCTGGATACTGATAGCCATGTTTCAGCTCGCCGTGGACCTGCCCGCCTGTGAGGCCCTGGGCCCGGGGCCGGAGTTCTGGCTCCTGCCGCGGTCGCCGCCCCGGCCGCCCCGGCTGTGGAGTTTTAGGAGTGGACAGCCAGCGCGGGTCCCGGCCCCGGTGTGGAGCCCCCGGCCGCCCCGAGTGGAGCGGATCCACGGGCAGATGCAGATGCCTCGAGCCAGACGGGCCCACAGGCCCCGGGACCAGGCGGCCGCCCTCGTGCCCAAGGCAGGACTGGCCAAGCCCCCAGCTGCTGCCAAATCCAGCCCTTCCCTCGCCTCTTCGTCCTCGTCCTCGTCCTCCGCGGTGGCCGGTGGGGCCCCGGAGCAGCAGGCCCTCCTGAGGAGGGGCAAGAGGCACCTGCAGGGGGACGGTCTCAGCAGCTTCGACTCCAGAGGCAGCCGGCCCACCACAGAGACTGAGTTCATCGCCTGGGGGCCCACGGGGGACGAGGAGGCCCTGGAGTCCAACACATTTCCGGGCGTTTACGGCCCCACCACGGTCTCCATCCTACAAACACGGAAGACAACTGTGGCCGCCACCACCACCACCACCACCACGGCCACCCCCATGACGCTGCAGACTAAGGGGTTCACCGAGTCCTTGGATCCCCGGAGAAGGATCCCAGGTGGGGTTAGCACAACGGAGCCTTCCACCAGTCCCAGCAACAACGGGGAAGTCACCCAGCCCCCAAGGATTCTGGGGGAGGCCTCAG
>circRNA246|1|NA.chr1.circRNA.90|chr1|4788496|4789074|-
TGGGCAGCGTCCTCGGGGTCTGCAGGCCCTACAGAGCCTCAGGGGATAATGGAAACATGGATGTGTGGTCTGGCAGCTGGGCCCAGGGCCGATGGAGCCCCGGAGAGCTCCCATGTCCCCGGTGACAGGACGCTGGTTTCAATAGGGAGCAATGACAGAGAGCCCATCGGCAGGGAGGCCAGACTAAGTGAGCCCCAGGCCCAGGGTGGAGGGAAAACCTGACCACCCAAAAAAGCCAGTGCAGTGTCCTCTGAGGAGCTGGGGCCCAGCAATCAGCAGCCCAAGATAGAAGTTTCCAGCAAGTTGCAAAATGACCTTTCGCTGTAGACGGACCCCTGGGCTCTGCAGTTGTGCCTGAGGGTCTGTCCTGCTCTTTCTGCCTTTCCACGGAGCACAGGGTTATTCAGGAGCTGCTCCCACGGACACAGCCCACTCTGGAGCAGGCCAGGCCCCCACGGCGACAGCAAGAGCAGGCTGTGATGGCCGCTCACACCCCTACACAGCATCGGGGCAGCCACTGGGAGCAGGTGTCACTCAGATGCCAAACCCCAAACCCGGGGCTGGGTGGGAACACGCAG
>circRNA247|1|NA.chr1.circRNA.91|chr1|4805046|4805748|-
GTATGTTTCACACCTCTTGGAGGAGGCCTTTCATCTCCCATCCTCTGTGCTCTGGCAGTCCCAAGGTGTGCATAATTCATTCCTAAGCACCAGCTAGTCTGAGAAGGGCACTGTGAACAGCAGAGGAGGGTAAGGCAGTCTGGGTGGAAGGAGGAGAGGAAATGGAGGCTGGCTTAAAACCCCAGGCCCCCTCCTTCTGTGGAGCGGAGCTTTATCCTTTCCTCATCAGAGCCTGGCAGAGCCCTGCCTGCCCTCCAGGATGGAGGGCAGGGCAACATTCCTCCCAAAGGTGTGGACAGAAGCAAGGCTGGTAATGGGGGAGAAAGGCAGAGCCCTGGAGACCTGTCCCCTCCCTCTGAGGATGGAACCCAGTGCACCTCGACACACATACCCACAACAGCCTTCTCGGTGCTGGCAGAGGTGGGAGGGCTCCAAAACAACTCATTTAGGAAATTGTCGCCCTAGACTCTCCAGCAAACTCCAGGCCTTTGAGGGTGTCTCTGACGTCCATTTGTTATCATTGCACATTGTTATTTAGTATGATTGCATGTGATTATTTTGATTATTTCAATTCTAGCTGTGGAGGGGAAGAGCAGCTGGAGGTTCTGCTAGGATGGGCTCACTCAATCCTTCCAAGGACGCTCTGTCTGAGGGCTTCCTTCCTCGGTGCAGTGGCCTAACCACTGGCCCCAGGACAGGGAG
>circRNA248|1|NA.chr1.circRNA.95|chr1|5479323|5480127|-
GATACGCCTTTCAGATTTTCCACATGGTGCTTGATATTTTGGGGGAATGTGTGAGAGGAAAGTGTGACCAAATGACAAACAAAAAGGACAAGGCACCAGAAAGGTGAGATGATGGGACCCTGAGGAAGGGAAGAAGGGGAAGGGTCAGGTGGATTCTTCCTGGGCCTGGATCAGGCCATGAACTTGAATCAGGGAATCAAAGGCTGGATTTCAGCAGTGTCATCTGGAGCTTGTGGTCACTGAGCACGAGTCTGCAGAGGCCTCCAGGGAGTGCATATGCCTAGCCAGCCCTGGGTGTGCCTTGGACCAGCCTGGCACCAGGTAAATGAGGGTGGGCAGGATCCCTACCGAGGCAGGCCCTGGGCGATGAACCCCAGTGGGCTTCTTGGTCAGGCAGGTGAGTCCTCACTGGGCAGCACCCAGTCAATGGGCTGCACAGGGTCCGGTTGTAACTCCATGAAAATCAAGATCTGTGGTTTGCACTGGGAAGGTCCCAGGCCATATTTCCACTCTGTATTGTAAGCAAGATTTGCAGGTAACTCTGTGGCAGAGACCACAAAAATGCATGTCCTCTCTCTCCCTTCCCCAGTGCTGAATTGGCCCTGGGAAGTAGCCATCTCATCTGAAGACACCTTCCTTGGGCCTCCTTGGGTCCCTTGTGCCTGGGAAACTAATTCTTTTCAGTTGACCCTGAGTAGGATGTTTCTCCCTTCCAGGTCAAGGCTATTCAAAACAGCTTTGGGTGTTTCCACTCTCCTTGTTCTCCCCTAAGCTGGAGGCAGGAGTTCCAAGGTCCTGAGAATG
>circRNA249|1|NA.chr1.circRNA.97|chr1|5688297|5688565|+
GTGTTTTGCAGAGTTTGCCTCTTCTATCAGTCCTTCCCTGAAGAAGTCTCTGCTTTCTAGTTTGCCTCAGGAAACACAGGGCATTTAAGGACCTCCTTTCAGGTGGTGCTAGGTCTCAGAAAAATGAGTGGGCCTGGGGAAGAAGGGCACCATCAAATTCAGATGGGTAAGTCAACAAGGACAGCCCTTTCTGCAGCAGCCCCTACCCTGTGGCTCCATCTCATTATGTTGTTCATTTCCTGCGTGACATGTAGCAAAATATGCCAGT
>circRNA250|1|NA.chr1.circRNA.98|chr1|5709900|5710435|+
GATGGCATCTCACAGCACAAATACCACCTGTTACCCCACATTGCAACTGCAGAGGCCTTGGCACCTCGGAGAGACGAGGGGGACTTCCAAGATTTCCCCACTGGTGGGGGCGGAGCAGGGATTTGACCAAGAAGCTCAGCCCTGACCCCGCATTTCACCACTGCACCCTCCTGCCTCTCATGAGCAAGAGGGTCCCTCTGAAGACCCCCTTCCCTGATGCTGAGGTCACCACATTTCTGGTGGGCTGCAGTGCTGGAACAAGGAGCTGGTCCTGGGACCCAAACTCCGTGGCCACCTCCTCACTTTGATCCAGGCTGAAGCAGCATCTCCAGTCCAAATGAATCAGATAATCAATACACTCTCTAGAGCATCCAGGCAGTAAAAAACCACAAAACGTCTTTATGTCTAGAGAACTCAGTAATTAACCCAAGCCTGAAGGCCGGGGTTTGTTTGTCCGGGCATAATTGGCTTTTGGAAGGAGAGGTGGAAGTACTGATGGATGTCCCCAGCTCTGCCAGCCTGGCTGGGGAGAGAG
>circRNA251|1|NA.chr1.circRNA.99|chr1|5891905|5892135|-
GGTGGCCCCTCTGTTCTTCAGTGGCCAGGTCCCCCAGGCCCAAGGTCTGGACCCGGGCTGTGAAATCCTTGTGGTGCTTACTTTGGGGCATTCGTCCCTGCGTGGCCTTGTGAGCTTCCATTCACATCCCCGTCTGGGCTTCCAGTGGGCAGACCTGGATGTGGCTCCCAGGGTCTCCCAGGCAGCCCTCCTTGGGGTGGAGAGGCCCCGTGTTCTCTGTGTTGTGTTGG
>circRNA252|1|NPHP4.circRNA.25|chr1|5932128|5932523|-
GTTAACGCTTTTTCCTTACATGAGTGGGAAGTCCCAGCCATCGCGTCCTGTTGCCAAAACCGTTGGGAGGAAGGTTTTCCTCTGCTAGCTCAGGTCTGAATGGTAAGGGCTGCAGGTGGATGACCGTAGACAGAGGGACAGCAGCAAAGACGGGCCTTACCGTTGTGAGCCCGTGGCAGCATTGGGAAGTGAGTAGCTTGCCAAATGCCCAGAGGTCGAGGTTTCTGTGCCAATGTAGCACAAAGGGGGCGAGGGCCAGGGCCTCCGTGGGAAGACGGGGACATTCTGTTGTCTCTTTATGCTGTGAGCATGGCCAGTCTGTGACCTTCCTGGAATTTGCAGGATGCTTTCACTTACACTTTCACATAGGGGTTTAATGGCAGCTGCACTTTCAG
>circRNA253|1|NPHP4.circRNA.20|chr1|5964676|5993389|-
GCAGCTTCGGTCACCTCTCTGTCCAACCTGGCATGCATGCACATGGTCCGCTGGGCTGTTTGGAACCCCTTGCTGGAAGCTGATTCTGGAAGGGTGACCCTGCCTCTGCAGGGTGGGATCCAGCCCAACCCCTCGCACTGTCTGGTCTACAAGGTACCCTCAGCCAGCATGAGCTCTGAAGAGGTGAAGCAGGTGGAGTCGGGTACACTCCGGTTCCAGTTCTCGCTGGGCTCAGAAGAACACCTGGATGCACCCACGGAGCCTGTCAGTGGCCCCAAAGTGGAGCGGCGGCCTTCCAGGAAACCACCCACGTCCCCTTCGAGCCCGCCAGCGCCAGTACCTCGAGTTCTCGCTGCCCCGCAGAACTCACCTGTGGGACCAGGGTTGTCAATTTCCCAGCTGGCGGCCTCCCCGCGGTCCCCGACTCAGCACTGCTTGGCCAGGCCTACTTCACAGCTACCCCATGGCTCTCAGGCCTCCCCGGCCCAGGCACAGGAGTTCCCGTTGGAGGCCGGTATCTCCCACCTGGAAGCCGACCTGAGCCAGACCTCCCTGGTCCTGGAAACATCCATTGCCGAACAGTTACAGGAGCTGCCGTTCACGCCTTTGCATGCCCCTATTGTTGTGGGAACCCAGACCAGGAGCTCTGCAGGGCAGCCCTCGAGAGCCTCCATGGTGCTCCTGCAGTCCTCCGGCTTTCCCGAGATTCTGGATGCCAATAAACAGCCAGCCGAGGCTGTCAGCGCTACAGAACCTGTGACGTTTAACCCTCAGAAGGAAGAATCAGATTGTCTACAAAGCAACGAGATGGTGCTACAGTTTCTTGCCTTTAGCAGAGTGGCCCAGGACTGCCGAGGAACATCATGGCCAAAGACTGTGTATTTCACCTTCCAGTTCTACCGCTTCCCACCCGCAACGACGCCACGACTGCAGCTGGTCCAGCTGGATGAGGCCGGCCAGCCCAGCTCTGGCGCCCTGACCCACATCCTCGTGCCTGTGAGCAGAGATGGCACCTTTGATGCTG
>circRNA258|1|NPHP4.circRNA.21|chr1|5982119|5987934|-
GGCAGAGCCTGCTGTTCCTGGTTGGATCGTTCTGATAGGCGTGCTGATGAAGGGAGTGGCCATCACTGCTCTTCTGGTCCATTGCAGGTGAAGCAGGTGGAGTCGGGTACACTCCGGTTCCAGTTCTCGCTGGGCTCAGAAGAACACCTGGATGCACCCACGGAGCCTGTCAGTGGCCCCAAAGTGGAGCGGCGGCCTTCCAGGAAACCACCCACGTCCCCTTCGACTGCTAGAGGCCACCTGCGTCCCTTGGCTCCTTCTTCCATCTTCAAAGGCAGCCATGTAGCACTTTCCAGTTGTCACTGAACTCTGACCCTCCTGCCTCCCTGCCTTTCACTTACAAAGACTATT
>circRNA261|1|NPHP4.circRNA.16|chr1|5987708|6046387|-
ATCATCCGGGAAGCCCACGGGACCCTCAGGCGGGCAGGATGAACGACTGGCACAGGATCTTCACCCAAAACGTGCTTGTCCCTCCCCACCCACAGAGAGCGCGCCAGCCTTGGAAGGAATCCACGGCATTCCAGTGTGTCCTCAAGTGGCTGGACGGACCGGTAATTAGGCAGGGCGTGCTGGAGGTACTGTCAGAGGTTGAATGCCATCTGCGAGTGTCTTTCTTTGATGTCACCTACCGGCACTTCTTTGGGAGGACGTGGAAAACCACAGTGAAGCCGACGAAGAGACCGCCGTCCAGGATCGTCTTTAATGAGCCCTTGTATTTTCACACATCCCTAAACCACCCTCATATCGTGGCTGTGGTGGAAGTGGTCGCTGAGGGCAAGAAACGGGATGGGAGCCTCCAGACATTGTCCTGTGGGTTTGGAATTCTTCGGATCTTCAGCAACCAGCCGGACTCTCCTATCTCTGCTTCCCAGGACAAAAGGTTGCGGCTGTACCATGGCACCCCCAGAGCCCTCCTGCACCCGCTTCTCCAGGACCCCGCAGAGCAAAACAGACACATGACCCTCATTGAGAACTGCAGCCTGCAGTACACGCTGAAGCCACACCCGGCCCTGGAGCCTGCGTTCCACCTTCTTCCTGAGAACCTTCTGGTGTCTGGTCTGCAGCAGATACCTGGCCTGCTTCCAGCTCATGGAGAATCCGGCGACGCTCTCCGAAAGCCTCGCCTCCAGAAGCCCATCACGGGGCACTTGGATGACTTATTCTTCACCCTGTACCCCTCCCTGGAGAAGTTTGAGGAAGAGCTGCTGGAGCTCCACGTCCAGGACCACTTCCAGGAGGGATGTGGCCCACTGGACGGTGGTGCCCTGGAGATCCTGGAGCGGCGCCTGCGTGTGGGCGTGCACAATGGTCTGGGCTTCGTGCAGAGGCCGCAGGTCGTTGTACTGGTGCCTGAGATGGATGTGGCCTTGACGCGCTCAGCTAGCTTCAGCAGGAAAGTGGTCTCCTCTTCCAAGACCAGCTCCGGGAGCCAAGCTCTGGTTTTGAGAAGCCGCCTCCGCCTCCCAGAGATGGTCGGCCACCCTGCATTTGCGGTCATCTTCCAGCTGGAGTACGTGTTCAGCAGCCCTGCAGGAGTGGACGGCAATGCAGCTTCGGTCACCTCTCTGTCCAACCTGGCATGCATGCACATGGTCCGCTGGGCTGTTTGGAACCCCTTGCTGGAAGCTGATTCTGGAAGGGTGACCCTGCCTCTGCAGGGTGGGATCCAGCCCAACCCCTCGCACTGTCTGGTCTACAAGGTACCCTCAGCCAGCATGAGCTCTGAAGAGGTGAAGCAGGTGGAGTCGGGTACACTCCGGTTCCAGTTCTCGCTGGGCTCAGAAGAACACCTGGATGCACCCACGGAGCCTGTCAGTGGCCCCAAAGTGGAGCGGCGGCCTTCCAGGAAACCACCCACGTCCCCTTCGA
>circRNA263|1|NPHP4.circRNA.11|chr1|5987708|5993389|-
GCAGCTTCGGTCACCTCTCTGTCCAACCTGGCATGCATGCACATGGTCCGCTGGGCTGTTTGGAACCCCTTGCTGGAAGCTGATTCTGGAAGGGTGACCCTGCCTCTGCAGGGTGGGATCCAGCCCAACCCCTCGCACTGTCTGGTCTACAAGGTACCCTCAGCCAGCATGAGCTCTGAAGAGGGCAGAGCCTGCTGTTCCTGGTTGGATCGTTCTGATAGGCGTGCTGATGAAGGGAGTGGCCATCACTGCTCTTCTGGTCCATTGCAGGTGAAGCAGGTGGAGTCGGGTACACTCCGGTTCCAGTTCTCGCTGGGCTCAGAAGAACACCTGGATGCACCCACGGAGCCTGTCAGTGGCCCCAAAGTGGAGCGGCGGCCTTCCAGGAAACCACCCACGTCCCCTTCGA
>circRNA278|1|KCNAB2.circRNA.1|chr1|6051433|6051712|+
CCCTGGGTTAGGACCGGGAGGCGCTGCCCACCATCAACAGAAATACTCCTCCTTTTGCCAACTACACACGCGAGAGGCTGGATTTCCTTCACAGACGTCCACCAAAGCCACACATCGCGACACACGGAGGCAGAAAGCAGCGGTCTCCTAAGAAGTTAGACACGAGGAATCTCGGGCAGCGAGGTGCCTGCAAGCCCGGGGGCGGGCGGGAGCAGCCTGCACGCGTGGGGAAGGGCACGCGGGAGCGGGTGGCGCCTTCCGGGCCGGGTCGGCCGGGAG
>circRNA279|1|KCNAB2.circRNA.4|chr1|6086434|6101932|+
ATGTGTGACCTGGCGTTCCCCTGAGTGCTCGGAAAATGGCCTTGTCTCCGGTCGTTCCCGTTCAGGAGCAGAATTTTCCCACTGTAAAAAACCGAGCAAGTCTGGATAAGTGAGGCTGGCTCCATGTATCCAGAATCAACGACGGGCTCCCCGGCTCGGCTCTCGCTGCGGCAGACGGGCTCCCCCGGGATGATCTACAGTACTCGGTATGGGAGTCCCAAAAGACAGCTCCAGTTTTACAG
>circRNA280|1|KCNAB2.circRNA.2|chr1|6100576|6145308|+
AATTTTCCCACTGTAAAAAACCGAGCAAGTCTGGATAAGTGAGGCTGGCTCCATGTATCCAGAATCAACGACGGGCTCCCCGGCTCGGCTCTCGCTGCGGCAGACGGGCTCCCCCGGGATGATCTACAGGAACCTGGGCAAGTCTGGCCTGCGGGTCTCCTGCCTGGGACTTGGAACATGGGTGACCTTCGGAGGCCAGATCACCGATGAGATGGCAGAGCAGCTCATGACCTTGGCCTATGATAATGGCATCAACCTCTTCGATACAGCAGAAGTCTACGCAGCCGGCAAGGCTGAAGTGGTACTGGGAAACATCATTAAGAAGAAAGGATGGAG
>circRNA281|1|KCNAB2.circRNA.3|chr1|6101343|6102130|+
GCACAGGCAGTACCCCAGCAGCCCATCAGTCTTGGGAAGCCAGACCTTTCCGGATAATCACTGGGGCCTGAGCCAGAGCCCGTGTCTGTGACAGCCACAGGGAAAGGCAGTGTCTGTCCTAAGAAGAGCCAGGCGGGCAGGTGCGGGTTTGCCAGCACGCGGGTGCTCTGCACGTCTGGGTTGGAGGGTTTTCAGCCATTGCCCACAAGCATATTGCAAAGCAAGTCCTGAAGCACATTCAATCCAAACCAACCCTCACTCGGAGGTTCACCACGGAAAACAGGGCCTGGCATGGAAGGAGCCCTTGGTGTCCAGGAAACTGGCTCCGGGTCTCTGCCCCGTGGCCACCGGGTGGCGCTGCTGCAGAGCACTTGGCACCGGCTGCGCTTCCTCAGAGACTGCCCTGAGCAGGCGACTGGTGGGGGCCCGGGGGCATGGGACATTGGTGGTTCTTTCTGACCTGCACCTGCTGGGGTTGATGCCAACTGTGGACTCTCTCTCTTCTCTCCCTTTCTCCTTTTTCTCTTTTCTCCATTGCTGTCCGAAGTACTCGGTATGGGAGTCCCAAAAGACAGCTCCAGTTTTACAGGTAATGAGTCTTCATTCTCCCTAAAACCCAGCGAGCCGAAGGCCAGGGAGCGGGTGGGAGGACTGCACCCTTGCCGAGCAGGGTGTGCTGGTGTATTCTCTGAAGCCAAAGCCCCCGAGACCCCCAGGCTCTGCTCATCACCCTCTGTGCCTACCCACAGGATGCTGTGCAATGTCCTGATGGAAAATGTGAAGTCAG
>circRNA282|1|NA.chr1.circRNA.100|chr1|6103502|6103719|-
GGTGCCCTACTAGGAGTGGCCCCCAGCCTGTTAACAAACAAAGACCCTAGCCCTTAGAGGTCATCTCCAGAGCCCCCACAAGAGACACCCAAGTGACCCCCTGGAGATCCAACGGGTAGGATGGCCAGAGCCTGTGGGCACCAGAATTGGGGCTGAGAGCCTAGAGGGTAAGCTTCAGAGCTTCCCTTGGGGCCAGGAAGGCCACCTGGAAATGAAG
>circRNA283|1|CHD5.circRNA.1|chr1|6181164|6181633|-
ACAAAATGGAAGCCCAGCTGGGCTACATGGATGAGAAAGACCCCGGGGCACAGAAGCCAAGGCAGCCCCTGGAAGTCCAGGCCCTTCCAGCCGCCTTGGATAGAGTGGAGAGTGAGGACAAGCACGAGAGCCCAGCCAGCAAGGAGAGAGCCCGAGAGGAGCGGCCAGAGGAGACGGAGAAGGCCCCGCCCTCCCCGGAGCAGCTGCCGAGAG
>circRNA284|1|NA.chr1.circRNA.101|chr1|6198154|6198726|+
GCCAGGCACAGTGGCTCCCGCCTATAATCCCTGCACTTTGGGAGGCTAAGGTGGAAGGATCACTTGAGGCTAGGAGTTGGAGACCAGCCTGGCCAACATAGCCAAACCCCATCTCTACTAAAAAATACAAAAATCAGCCAGGCGTGTTGGTGGACATCTGTAGTCCCAGCTACTCAGGAGGCTGAGGCGGGAGAATCACTTGAACCCAAAAGGCAGAGGTTGCAGTGAGCCGAGATCACACCATTGCACTCCAGCCTGGGTGACAGAGTGAGTCTCTGTCTCCAAAAAAAAAAAAGCAAGCAAATTTAAAACACCTTGGCATGTTGACAGAGACCACAGAAGAAAGGAAAAAGCTGTTTTCCTGCGAGCCCTGCATTTTCATTTTGCACCGGTCTCCCCCAGTGATGTAGGCCTGTCCTGTGCTGCACCAAGCCTGCCTCTCCCAGCAGCCCACATGCCTGTGAGAGAGCAGAGAGGGCCGAGGATGCCGTGCAGCATAGGCTTTGCCTGCACGTGGCACCTGGGTTTGCACACAATCTTTTAGCCGAGCATCGGTCTCCTCGCCTATCTAG
>circRNA285|1|CHD5.circRNA.3|chr1|6202202|6203971|-
ACACCAGGCTGCCCAAGAGGCTGCTCAAGAAGGGCAAGAAGCTGAGGGACGACAAGCAGGAGAAGCCGCCGGACACGCCCATTGTGGACCCCACGGTCAAGTTCGACAAGCAGCCATGGTACATCGACTCCACAGGCGGCACACTGCACCCGTACCAGCTGGAGGGCCTCAACTGGCTGCGCTTCTCTTGGGCCCAGGGCACTGACACCATCCTGGCCGATGAGATGGGTCTGGGCAAGACGGTGCAGACCATCGTGTTCCTTTACTCCCTCTACAAGGAGGGCCACTCCAAAGGGCCCTACCTGGTTAGCGCGCCCCTCTCCACCATCATCAACTGGGAACGCGAGTTTGAGATGTGGGCGCCCGACTTCTACGTGGTCACCTACACGGGGGACAAGGAGAGCCGCTCGGTGATTCGGGAGAACGAGTTTTCCTTTGAGGACAACGCCATTCGGAGTGGGAAGAAG
>circRNA286|1|CHD5.circRNA.2|chr1|6213016|6213628|-
GTGTGAGCCACCGCGTCTGGCTGATTTGGGTTTTGATGGAAGGGGCTGAGGGGGCTCCGGGGATCCCTTCTTTCAGCCCCAAGGAGCTTTAGTTTCTGGGGTTCTGTGTCTGGCATCACCATGCCAAGTCTCTGAAGGGAGCCTGGTGGGTGAAGTGACAAGGGTCAGAGTCTGTTCCCTGTCCTGCTCCATCTGTCTGGGCCATCAGGATCTCGGGAGGGGCTCCTGGCCCGCCCCTGTCTGCCCAGCCTGCCTTGTTTTCTCATTTCCTCTCGCGCTCCAGCTGCTGAGCTATCGATTCCATGAGCTGCTTATTCAGAGCTTGGAAAATTGAAATAGATTTTCCGCGGCGCCATGGAGGGTGCAGCTGGGCTCCTAGCTCCATGTCCGTGTGTGTGGTGTGGCCAGAGGACGGCCTGGGGAGAGGCTGCCTCTGTGGGGTGTGCATCCCTGCCTCCAGGCCCCCCTTCCTTCTTGGGTCATTACTCCCCAGGTAGCTAATTGCCCTGTGGCCAGCTCCATAAAAACAGCCTCAGCCCTGCTGGCCCTTGCTGGGGTTGACTGGCAGAGGTGGGGCAGTCTTGGGTGGGACCAGCATTGCCTGGCTGGCAG
>circRNA287|1|NA.chr1.circRNA.102|chr1|6213155|6213749|+
AAGGAAGGGGGGCCTGGAGGCAGGGATGCACACCCCACAGAGGCAGCCTCTCCCCAGGCCGTCCTCTGGCCACACCACACACACGGACATGGAGCTAGGAGCCCAGCTGCACCCTCCATGGCGCCGCGGAAAATCTATTTCAATTTTCCAAGCTCTGAATAAGCAGCTCATGGAATCGATAGCTCAGCAGCTGGAGCGCGAGAGGAAATGAGAAAACAAGGCAGGCTGGGCAGACAGGGGCGGGCCAGGAGCCCCTCCCGAGATCCTGATGGCCCAGACAGATGGAGCAGGACAGGGAACAGACTCTGACCCTTGTCACTTCACCCACCAGGCTCCCTTCAGAGACTTGGCATGGTGATGCCAGACACAGAACCCCAGAAACTAAAGCTCCTTGGGGCTGAAAGAAGGGATCCCCGGAGCCCCCTCAGCCCCTTCCATCAAAACCCAAATCAGCCAGACGCGGTGGCTCACACCTGCAATCCCAGCACTTTGGGAGGCCGAGGTGGGCAGATCACCTGAGGTCAGGAGTTCTGAGACCAGCCTGGCCAACACGGTGAAACCCCGTCTCTACTAAAAATACAAAAAATTAGCCAG
>circRNA288|1|RPL22.circRNA.1|chr1|6252989|6257816|-
AAAAAGCTTGTGGTGAAGGGGGGCAAAAAAAAGAAGCAAGTTCTGAAGTTCACTCTTGATTGCACCCACCCTGTAGAAGATGGAATCATGGATGCTGCCAATTTTGAGCAGTTTTTGCAAGAAAGGATCAAAGTGAACGGAAAAGCTGGGAACCTTGGTGGAGGGGTGGTGACCATCGAAAGGAGCAAGAGCAAGATCACCGTGACATCCGAGGTGCCTTTCTCCAAAAG
>circRNA289|1|NA.chr1.circRNA.103|chr1|6282386|6283294|+
GCAGGAGAATCGCTTGAACCCGGGAGGCAGAGGTTGCGGTGAGCCGAAATGGTGCCACTGCACTCCAGCCTCCAGCCTGGGCCACAGAGCAAGACTGTCTTAAGAAAATAAAAAAAATGGAGTTCATCTTTTATCCCTAAGTAATTGCTGACTTCTGCTCTGGGATTATAAACAGGGTGGGAATGTTCTCCCACCATCCCTACCCCTGGAATTCCTCTCCAAAGCAGAGTACGTCAAGTTTTCCCTGGTGTCAGACAGCATTTCACCATGAAACCCTAAGACCTGCCTCCTGGGCTCCTTCCAGCTGGTGGGCCTGGTGTGAAGGTGGGCTTCCTGGGCCTCTGGCAGATGGAGGATGGCATTAAATGCCAACACAGTCAGCTTACCATCCACAAGGCCAGCAGCTGCCAACAGCTGCCCTAGACCTATCAACAAGACAACTTCATGGCTCCCAATGGGAATGGAGGCTGGGCCCGCCCTACTTAGAGCAGGGGAAAGAACTTTTCCCTCAAAGAGCCGGGGCAGGATGCCAGAATCTAACTACATCCTCTCCCGGTTTGCAGTTCTAGGAAGTGGAATTTGCTGCCCTAGGCGTGGTCTAAAGGACAAGTTTAGAAATGATTCAACTCAAGTTCCTAAACAGAGTAAGTGCCAGTTGATGTCCCACCGTGGATCCTTTACTCCAGAAAAATTGTAATGATGGCTCGGCCACCGCCTTGGCTAGAGTCCCACTGCACGCGTGTCGTGAGGGCCGATGGGCAAGTCCGTCCGGTTTTTTTTGTTGTTGTTGTTGTTTTTTGAGATGGAGTCTCGCCCTGTTGCCCAGACTGAAGTGCAAAGGCCCGATCTCAACTCACTGCAACCTCCGCCTCCTGGGTTCAAAGGATTCTCCTGTCTCAGCCTCCTGA
>circRNA291|1|ICMT.circRNA.1|chr1|6291961|6292179|-
AACTGAAGCAGATTACCTGGCTCAGTGTCACAGGGCTGCTGATGGTGGTCTTCGGAGAATGTCTGAGGAAGGCGGCCATGTTTACAGCTGGCTCCAATTTCAACCACGTGGTACAGAATGAAAAATCAGATACACATACTCTGGTGACCAGTGGAGTGTACGCTTGGTTTCGGCATCCTTCTTACGTCGGGTGGTTTTACTGGAGTATTGGAACTCAG
>circRNA292|1|ICMT.circRNA.3|chr1|6295559|6296037|-
GCGCAGCCGGCGCGTTTCTCCGGGCTACAGCCGGCGCCGCCGCCCGCTAGTCCGCCGCCCGGCGCCATGGCGGGCTGCGCGGCGCGGGCTCCGCCGGGCTCTGAGGCGCGTCTCAGCCTCGCCACCTTCCTGCTGGGCGCCTCGGTGCTCGCGCTGCCGCTGCTCACGCGCGCCGGCCTGCAGGGCCGCACCGGGCTGGCGCTCTACGTGGCCGGGCTCAACGCGCTGCTGCTGCTGCTCTATCGGCCGCCTCGCTACCAGGTGCAGGCCGGCGGGGGCCGGCGGGGGCCGGCGGGGCGGGCGGCGGTCCGCTTGGCGCGGCGCGTGGGCACCTTTCTCCCCGGGCCCGCAGTGGCCTCCCACGCGCGCGCTCTTCATCCGCGAGTTCAGGTCGCAGGAGGGGACCCTCTCTCTCCGGGCTCGGGCGCCCTGCACCCGAGGAGTGGGTTGTTAAATTGCAGCTTGTGCAGCTCAGCAG
>circRNA294|1|ACOT7.circRNA.5|chr1|6341164|6355014|-
GTCGCCGGGATCGTGGCTGCACGCCACTGCAAGACCAACATCGTCACAGCTTCCGTGGACGCCATTAATTTTCATGACAAGATCAGAAAAGGCTGCGTCATCACCATCTCGGGACGCATGACCTTCACGAGCAATAAGTCCATGGAGATCGAGGTGTTGGTGGACGCCGACCCTGTTGTGGACAGCTCTCAGAAGCGCTACCGGGCCGCCAGTGCCTTCTTCACCTACGTGTCGCTGAGCCAGGAAGGCAGGTCGCTGCCTGTGCCCCAGCTG
>circRNA295|1|ACOT7.circRNA.2|chr1|6378551|6409926|-
GATCATGCGGCCAGATGATGCCAACGTGGCCGGCAATGTCCACGGGGGGACCATCCTGAAGATGATCGAGGAGGCAGGCGCCATCATCAGCACCCGGCATTGCAACAGCCAGAACGGGGAGCGCTGTGTGGCCGCCCTGGCTCGTGTCGAGCGCACCGACTTCCTGTCTCCCATGTGCATCGGTGAGGTGGCGCATGTCAGCGCGGAGATCACCTACACCTCCAAGCACTCTGTGGAGGTGCAGGTCAACGTGATGTCCGAAAACATCCTCACAGGTGCCAAAAAGCTGACCAATAAGGCCACCCTGTGGTATGTGCCCCTGTCGCTGAAGAATGTGGACAAGGTCCTCGAGGTGCCTCCTGTTGTGTATTCCCGGCAGGAGCAGGAGGAGGAGGGCCGGAAGCGGTATGAAGCCCAGAAGCTGGAGCGCATGGAGACCAAGTGGAGGAACGGGGACATCGTCCAGCCAGTCCTCAACCCAGAGCCGAACACTGTCAGCTACAGCCAGTCCAGCTTGATCCACCTGGTGGGGCCTTCAGACTGCACCCTGCACGGCTTTGTGCACGGAG
>circRNA298|1|ACOT7.circRNA.6|chr1|6403100|6403785|-
GTCTTGCAGACAGTGCTTGGCTCCTTCCAAGATGGGCATTGCCCTGCCCAGAGGCGGTGCCTAATTCTTGCCTGGCTCTGTGCAGCCCTGCCCTAACAGCCTTTGGCCAATGGGTGGCGCCATAGCCACATACATTGACTTGGGGGTGAAAGAGACAGTTCCAGGCATCGCTTTACTGTGACCTGTTGTGAGTAGGGCAGGGTTTGCTGGGGGACAAGCCCGTGCAAACCAGAATGGGGAAGCATCGGGCCACCCTTGCCAGCTCTAGAACTTTTCTTGCCCAGCCCCAGATGCAGTCACAGAGTCCCTGCGCCTGTGTGCAGGAGAGTCACCTGGGAAAGGGCTCAGACAGAGGCTCCCAGCCTACCTCCAAAGAAGCAGGTGCTGGGTTTGGGGTGGGCCCCGGAGCTTGCATGTTAACCCCACCTCAGTGAGTCCTCATGTAGGTGGGTGAGCTGCATGTCGGTGCTTTGGGGGCGGCAGGCGGTAGGTGGGAGAGCACAGACGCACACACCAGGGCTTGAAGTGACTGCCACATACTCTGTGTGCTCTGGGACGCTTGCCTAATGTGGCACCCCTTGTCGGGGTGCTGTGAAGATCACCTGGGCCAGTGATGTCGGAGCTGGCCCAGGCCCCTCCCTCACCTGCTCCCTGCCCGCCCTGGGAAGCCTGAGGGCTCCTCAGT
>circRNA299|1|ESPN.circRNA.3|chr1|6490078|6490420|+
GGGCAGCTGGGAATTGGGGTTGGGGGCTGGGGTACCCACTTAACCTCCTACCTTGGGGGTAGGGATTCCTGCTCATCAAGGCTGTGGATATGAGGGCTGGGAGCTGGGGAGGGCAGAGGCTTGAGCTGCCCCAGGACACAGGGCCCCATCAGGGGACCCAGGTGGCCCAGCTTCATGCTCTTGTGAGCCTCTGGGGCCTGCTGTGAATCGTTGTGAATTATTCACAAGGCTCAGCTCTCTCGCTGGCGCGTGGGTGAGCACTGAGGGAGGAAGGGCTCCCGGACCTGCTGGTGGGAAACTCGATCCTGCCAGGGAGGCTGTGGGTGGCCACGGGACGAGGAA
>circRNA300|1|ESPN.circRNA.6|chr1|6505926|6508976|+
GCAGCTGACATCTACATGCAGACCAAGAACAAACTCCGCCACGTGGAGACAGAGGCCCTCAAGAAGGAGCTGAGCTCCTGTGACGGCCACGACGGGCTGCGGAGGCAGGACTCCAGCCGCAAGCCCCGCGCCTTCAGCAAGCAGCCCAGCACGGGGGACTACTACCGGCAGCTGGGCCGCTGCCCCGGCGAGACGCTGGCCGCACGCCCGGGCATGGCGCACAGCGAGGAGGCGGCGCTGCTTCCTGGGAACCAT
>circRNA301|1|ESPN.circRNA.4|chr1|6506794|6507079|+
GGGACAGCCTGAGGTCACAGGTGGCCAGATGTGGTGTGGCAGCCCCCTGGGGTCCTGCTGGAGCCTGGGACCTTGCAGTTCTCAAGCCCAAGGCAAAGCCACCCCAGGGCCAATTCATAAAAGGTGACTCGGGTCACAAGGCCACTGGGCAAGGGAGGCATGGGAGGGACACCGAACCTGCAGGCCAGCTCCAGTAGCTGCCCTCTTCATGCCACCTTAGACCAAGCTCCCACAGTGGCTTCCCCTTTCATCTCTGGGAGGCAGAGGGGGCCCTGGAATCGCTGA
>circRNA302|1|PLEKHG5.circRNA.1|chr1|6531547|6531868|-
CTGTTCCTGTGCTGCCTCCTGAACCTGCAAGAGTCAGGGCTGCTGTGTGAGGTGGAGGCGGAGCGCCTGTTCAGCAACATCCCGGAGATCGCGCAGCTGCACCGCAGGCTGTGGGCTAGCGTGATGGCGCCGGTGCTGGAGAAGGCGCGGCGCACGCGAGCGCTGCTACAGCCCGGGGACTTCCTCAAAGGCTTCAAGATG
>circRNA303|1|NOL9.circRNA.6|chr1|6586755|6592139|-
AGAGTCACATAACAAAATTCTTCGAGATCTGTCCATCTTGAGTTACCTTAGCCAGCTGCAGCCCCCGATGCCCAAACCACTTTCTCCTTTACATAGCCTGACACCCTATCAGGTCCCTTTCAATGCAGTCGCACTCCGGATTACCCACTCTGATGTCGCCCCTACCCATATACTATATGCTGTAAACGCCAGCTGGGTTGGTCTTTGCAAGATCCAGGATGACGTCAGAGGATACACGAATGGGCCCATCCTGCTTGCCCAGACTCCAATCTGTGACTGCTTGGGCTTTGGCATCTGTAGAGGCATTGACATGGAGAAGCGGCTGTACCACATCCTCACCCCTGTGCCCCCGGAAGAGCTAAGGACCGTGAATTGTCTGCTCGTTGGAGCTATTGCCATTCCACATTGTGTCCTTAAGTGCCAG
>circRNA304|1|NOL9.circRNA.5|chr1|6589053|6601987|-
TCTTCCCTGCGTTGACTATTTGGAATGTGATCTGGGACAGACAGAATTTACCCCTCCTGGTTGCATTTCTTTGCTTAATATTACAGAACCAGTTCTGGGACCACCTTTCACTCACCTGAGGACTCCACAGAAGATGGTATATTATGGGAAACCTTCTTGTAAAAACAACTATGAGAATTATATTGACATAGTGAAATATGTGTTCAGCGCTTACAAGAGAGAGTCCCCTCTCATCGTCAACACTATGGGATGGGTTTCAGACCAGGGGCTCCTGCTTCTCATTGATCTGATCCGATTGCTGTCTCCCAGCCACGTGGTTCAGTTCCGCTCTGACCACAGTAAATATATGCCAGACCTTACCCCGCAGTATGTAGATGACATGGATGGCTTGTACACAAAAAGCAAGACCAAGATGAGAAATCGACGTTTCAGACTCGCAGCATTTGCAGATGCTTTGGAATTTGCTGATGAAGAAAAAGAGAGTCCAGTTGAGTTCACTGGACATAAACTGATAGGTGTTTATACAGACTTTGCATTCAGAATAACTCCAAGAAATAGAGAGTCACATAACAAAATTCTTCGAGATCTGTCCATCTTGAGTTACCTTAGCCAGCTGCAGCCCCCGATGCCCAAACCACTTTCTCCTTTACATAGCCTGACACCCTATCAGGTCCCTTTCAATGCAGTCGCACTCCGGATTACCCACTCTGATGTCGCCCCTACCCATATACTATATGCTGTAAACGCCAGCTGGGTTGGTCTTTGCAAGATCCAGGATGACGTCAGAGGATACACGAATGGGCCCATCCTGCTTGCCCAGACTCCAATCTGTGACTGCTTGGGCTTTG
>circRNA309|1|NOL9.circRNA.3|chr1|6593339|6609758|-
ATGACAGGCGTTGGTCGATGCAGAATTTTTCTCCTCAGTGTTCCATTGTGTTGCTAGAACATCTGAAAACTGCCACTGTAAACTTCATAACCAGCTATCCGGGTTCATCCTACATTTTTGTGCAAGAGAGTCCAACTCCCCAGATTAAACCTGAATATTTAGCCTTGAGGTCTGTTGGCATCAGAAGAGAGAAAAAAAGGAAAGGCCTTCAGTTAACTGAGAGTACCCTTTCAGCCCTGGAAGAGTTAGTCAATGTTTCCTGTGAAGAAGTAGATGGCTGCCCTGTCATTCTAGTTTGTGGATCCCAGGATGTTGGAAAGTCAACATTTAATAGATACCTGATTAACCATTTGTTAAATAGTCTTCCCTGCGTTGACTATTTGGAATGTGATCTGGGACAGACAGAATTTACCCCTCCTGGTTGCATTTCTTTGCTTAATATTACAGAACCAGTTCTGGGACCACCTTTCACTCACCTGAGGACTCCACAGAAGATGGTATATTATGGGAAACCTTCTTGTAAAAACAACTATGAGAATTATATTGACATAGTGAAATATGTGTTCAGCGCTTACAAGAGAGAGTCCCCTCTCATCGTCAACACTATGGGATGGGTTTCAG
>circRNA311|1|NOL9.circRNA.8|chr1|6604885|6610675|-
GGTTTTACTTTTAGTGGGATCTGTCGTGTGACTTGCCTCTATGGCCAGGTGCAGGTATTTGGTTTTACCATCAGCCAAGGCCAGCCTGCCCAAGACATCTTCTCTGTGTATACCCACTCTTGCTTGAGTATCCATGCACTTCACTACTCACAGCCTGAGAAAAGCAAGAAGGAACTGAAAAGGGAAGCCCGGAATTTGCTCAAATCTCATCTTAACCTTGATGACAGGCGTTGGTCGATGCAGAATTTTTCTCCTCAGTGTTCCATTGTGTTGCTAGAACATCTGAAAACTGCCACTGTAAACTTCATAACCAGCTATCCGGGTTCATCCTACATTTTTGTGCAAGAGAGTCCAACTCCCCAGATTAAACCTGAATATTTAGCCTTGAGGTCTGTTGGCATCAGAAGAGAGAAAAAAAGGAAAGGCCTTCAGTTAACTGAGAGTACCCTTTCAGCCCTGGAAGAGTTAGTCAATGTTTCCTGTGAAGAAGTAGATGGCTGCCCTGTCATTCTAGTTTGTGGATCCCAGGATGTTGGAAAGTCAACATTTAATAGATACCTGATTAACCATTTGTTAAATAG
>circRNA314|1|KLHL21.circRNA.2|chr1|6651909|6652243|-
GAAGACAGTCTTAGCACTGTCACTTAGCAGATTGCACTTAAGTCCCTTGTGCTGGCCAGATGGCGTGGCTGGTTGCCTTAATATGTCCCAGGACCCCTGACAGGGCTGCCTGGCCTCTCCCTCGTGCTCCTCAAGAGCCCAGTCCATACACTGTGGATGTCATTGCTGTCGGGTTAGGAAGTCTTGTCCTAGAACGCCCTGGCTGGTATGACCACAGTTCATGGCGGCTCTTCTCGCTTGGGTCATGGTCATCTTCCAGCACCTGCTGTGCTGGGAAGGCCGAGGATGGGGGCCCAGCACTGTCCAGGCCTGCTGGGGCCTGGCTGGGAGTCCT
>circRNA316|1|KLHL21.circRNA.1|chr1|6659106|6659512|-
GTGGGTCCGATGGCTCCCGGCTCTATGACTGCGTGTGGAGGTACAACTCAAGCGTGAATGAGTGGGCGGAGGTGGCGCCCATGCTGAAGGCCCGCGAGTACCACAGCTCCTCTGTGCTGGACGGACTGCTGTACGTGGTGGCCGCCGACAGCACCGAGCGCTATGACCACACCACTGACTCCTGGGAGGCCCTGCAGCCCATGACCTACCCCATGGACAACTGCTCCACCACTGCGTGCCGTGGCCGGCTCTATGCCATCGGCTCCCTGGCTGGCAAGGAGACCATGGTGATGCAGTGCTACGACCCGGACACCGACCTGTGGTCGCTGGTGGACTGCGGCCAGCTCCCGCCCTGGTCCTTCGCCCCCAAGACTGCGACTCTAAACGGACTCATGTACTTTGTCAG
>circRNA317|1|PHF13.circRNA.1|chr1|6676816|6680397|+
GAATACTCCCCCAGTTGCAAGAGGCGCAGGACCGTGGAAGACTTCAACAAATTCTGCACCTTTGTCTTGGCCTATGCTGGCTACATCCCTTATCCGAAGGAGGAACTCCCTTTAAGGAGCAGCCCCAGCCCTGCTAACAGCACTGCTGGTACCATTGACAGCGACGGCTGGGACGCGGGTTTCTCAGACATCGCGTCCTCAGTGCCCTTGCCAGTCTCTGACCGCTGCTTTAGCCACCTGCAGCCTACTCTCTTGCAGCGAGCCAAGCCCAGTAACTTCCTGCTGGACAGAAAGAAAACGGACAAGCTGAAGAAGAAGAAGAAGAGGAAGCGCAGGGACAGTGATGCGCCTGGGAAAGAGGGGTACAGGGGGGGCTTGCTGAAGCTGGAAGCCGCTGACCCCTACGTGGAGACCCCCACGAGTCCCACCTTGCAGGATATCCCCCAGGCTCCCAGCGACCCCTGCTCGGGCTGGGACTCCGATACTCCCTCGAGTGGATCTTGTGCCACTGTGTCACCTGATCAGGTCAAAGAAATAAAAACTGAAGGCAAACGGACTATCGTCCGGCAGGGAAAGCAGGTGGTGTTCCGAGATGAGGACAGCACTGGCAATGATGAGGACATCATGGTGGACTCAG
>circRNA319|1|DNAJC11.circRNA.3|chr1|6696176|6697564|-
GTCCGGCTGATGCAGGAATCTGTCCGAAGGATAATTGAGGCAGAAGAGTCCAGAATGGGCCTCATCATCGTCAATGCCTGGTACGGGAAGTTTGTCAATGACAAGAGCAGGAAGAGCGAGAAGGTGAAGGTGATTGACGTGACTGTGCCCCTGCAGTGCCTGGTGAAGGACTCGAAGCTCATCCTCACGGAGGCCTCCAAGGCTGGGCTGCCTGGCTTTTATGACCCGTGTGTGGGGGAAGAGAAGAACCTGAAAGTGCTCTATCAGTTCCGGGGCGTCCTGCATCAGGTGATGGTGCTGGACAGTGAGGCCCTCCGGATACCAAAGCAGT
>circRNA320|1|DNAJC11.circRNA.2|chr1|6704424|6704768|-
GGGCACAGGCACAGACCGCGTTCTCTCCCTGCAGAGCAGGCTTCTTTGGGACGGTGGTGGAGTACGGAGCTGAGAGGAAGATCTCCAGGCACAGCGTTTTGGGTGCAGCTGTCAGCGTTGGAGTTCCACAGGGTGTTTCTCTCAAAGTCAAGTAAGTTGAACTTAGGCCTTTCGGGTCAAGGAATGCCTGTCACCTTCACTCAACCAGGCTTTACCCAAGTTAAGGCTGAAATAGCCTTTGCATTGTAATTTTGTTCTTAAAGACACAGTTGCTTGGCTAGGTGCAGTGGCTTATGCCTGTAATCCCAGCACTTTAGGAGGCCAAGGCGGCCGGATCGCCTGAG
>circRNA321|1|NA.chr1.circRNA.106|chr1|6707378|6707696|+
GTGATCCACCTGCCTCAGCCTCCCAAAGTGCTGGGATTATAGGCACGAGCCACTGTGCCCAGCCAACAGGTCGATATTTTTGATTTAAGATGGCTTATTCGGCCGTAACTCCATCGTAAATCAAGGAACATCTGCAACTTGATCCAAGGATTAGAGGACCGTGGTTAGCAGACATCCATAACTAACCTGGCCACTATATATTAAGAAACTGGGCTAGTAGGCCGGGCGCGGTGGCTCACGCCTGTAATCCCAGCACTTTGGGAAGCCGAGGTGGGTGGATCACAAGGTCAAGTGATTGAGACCATCCTGGCCAACATG
>circRNA322|1|DNAJC11.circRNA.1|chr1|6727768|6741097|-
GCCTCTTCTGAAGAGCTGAAAGCTGCCTACCGGAGGCTCTGTATGCTCTACCATCCAGACAAGCACAGAGACCCAGAGCTCAAGTCACAGGCGGAACGACTGTTTAACCTTGTTCACCAGGCTTATGAAGTGCTTAGTGACCCCCAAACCAGGGCCATCTATGATATATATGGGAAGAGAGGACTGGAAATGGAAGGATGGGAGGTTGTGGAAAGGAGGAGAACCCCTGCTGAAATTCGAGAGGAGTTTGAGCGGCTGCAGAGAGAGAGAGAAGAGAGGAGATTGCAGCAGCGAACCAATCCCAAG
>circRNA323|1|NA.chr1.circRNA.107|chr1|6732660|6733023|+
CCTTTCTGGAGCGGTGAAGACACTTAGCAGGGCAGGGCACTTCATTCTCAGCTCCCACAGGCCTCTGCCAGCCTTGATTATTTATATCTTCCTTTAAACAGAATACATGATGCCAGAGAGGGGAACAGGACTAAGCCAGCTGTGAGCCGCTCTTCTCCTTATCAGCAACCCTTACAGACAGAGGCATCTGGGAACACAGCATCCAAAGCTGCATGACAGTTGATAAATACCAGACATTTTCAATGTTTCTCATGGACAGAGTGTATCACATGCAGCTCATGAATCCATACAACTGCTGTTCACTGGAGCATTCACCAACTAGGTCTATCCCTATGCTAACCAGAAAACTGACTGAGCGGCCAG
>circRNA326|1|CAMTA1.circRNA.6|chr1|6867042|6894050|+
GCACAAGGAAGGACAGACCCAGTCTCTGTCCTTATGGAGCTAAGGGGGAGACGGACATTAATCAAGATGCCATATGAAATTTCAGCTGGGACTCAGTGCTGTGAAGAGCGTTTCCCAAAGTGTATTCTGCGGAACTAGCACCTACTGTGTTCTCAACACCGTGCCACCTATAGAAGATGATCATGGGAACAGCAATAGTAGTCATGTAAAAATCTTTTTACCGAAAAAGCTGCTTGAATGTCTGCCGAAATGTTCAAGTTTACCAAAAGAGAGGCACCGCTGGAACACTAATGAGTGTGAAGTGAGATACATGATACTGAAATACAGGTAGGCACAAGCCTGGAGATCAGGCAGCCTGTGTCAAGTGTGCAGTGCCTCAGCAGCAGCAGCAGCAGCAGCACTCCACAGGATATATTGAAAAGCTGGGGCGGAATGTCCTCCCACACAGAGCCGCAGTTGAGAAACACTGCTCTCTTGGAAAGGGTGCAGAGCTGGTGTCAGAAGCAGATTCGAGTCTTGGCTCTGCCGCTACTCAGCTGAGTGTTGG
>circRNA327|1|CAMTA1.circRNA.13|chr1|6879379|6948959|+
TTACCGTTGTGTAGGTTTTAGGTGAAATCTTTAATTTTATCTGAGTGAAGCAGCCTGACAGCCAGAGACCTTGTTTCTTTCCTGTTAACGGAATTCCCCTTGATTTACTTGCCATGCCATAATACTAGTTGGCGCTCTGCACATTTTTTGGAGCGTTTCCCAAAGTGTATTCTGCGGAACTAGCACCTACTGTGTTCTCAACACCGTGCCACCTATAGAAGATGATCATGGGAACAGCAATAGTAGTCATGTAAAAATCTTTTTACCGAAAAAGCTGCTTGAATGTCTGCCGAAATGTTCAAGTTTACCAAAAGAGAGGCACCGCTGGAACACTAATGAGAGATCATGATGCAGCCGTCCTTTTGGATTTCTTTTTAATAATGTGTGACCCTTCACCTTTGATCCCCTGACCTGCATTACCTTGCAAAGAACAGAAACAAAACCAAGGAGACAGTATCCTGTGATGTAGGCTGTTACCTCAAG
>circRNA329|1|CAMTA1.circRNA.7|chr1|6880240|6894050|+
AGCGTTTCCCAAAGTGTATTCTGCGGAACTAGCACCTACTGTGTTCTCAACACCGTGCCACCTATAGAAGATGATCATGGGAACAGCAATAGTAGTCATGTAAAAATCTTTTTACCGAAAAAGCTGCTTGAATGTCTGCCGAAATGTTCAAGTTTACCAAAAGAGAGGCACCGCTGGAACACTAATGAGATTGTGCTCCCGCAGCCACCAATACTGGTCCTCAGGTGGTAAAGATGACACAAGGAGTGAAGGTGATGATGGCTGCACTAATTATGGAAGCCATGTGAAGTGAGATACATGATACTGAAATACAGGTAGGCACAAGCCTGGAGATCAGGCAGCCTGTGTCAAGTGTGCAGTGCCTCAGCAGCAGCAGCAGCAGCAGCACTCCACAGGATATATTGAAAAGCTGGGGCGGAATGTCCTCCCACACAGAGCCGCAGTTGAGAAACACTGCTCTCTTGGAAAGGGTGCAGAGCTGGTGTCAGAAGCAGATTCGAGTCTTGGCTCTGCCGCTACTCAGCTGAGTGTTGG
>circRNA331|1|CAMTA1.circRNA.10|chr1|7309550|7454054|+
ACCACAGAATGGCTCAATGATACTCTACAACAGGAAGAAAGTGAAATACAGGAAAGATGGGTATTGCTGGAAAAAGAGGAAAGATGGGAAAACGACCAGAGAGGACCACATGAAACTCAAGGTCCAGGGAGTGGAGGTTCTGGTAACCACTATTCTACTCTCTACGTCTATGAGATCAACTTCTTAAGATTCCACATATGGATGAGATCATGCAGTGTTTGTCTTTCTGTGCCAGGCTTATTTCACTTAACAAAATGTCCTCTAG
>circRNA332|1|NA.chr1.circRNA.109|chr1|7436469|7436905|-
GCAAGGGCTGGGGACAAATGTTAACCAATCCTGGGCAGACAGTACCATTGGCTTCCATCTCCAGGGCAAAAGAGACACCAGTGTTGAGACAGGGGAAGACGTCGGACAGAGCCAGGTTCAAGTCCTAGCTCCACCATCCTCCATGTTCACAACCTGGGGCTACAATTTTGATCTCTTCCAGTCTCTAGTATGAAATGGGTGTGATGACACTTACCTCTTAGGAGGGCGGTATCATCCAGGAATAGAGGGAGGACAATGAAGCCCAGCTAATACTGACCCCTTCTGCTGCATGAGTTCACTGGTATGGAACGTCCACACTGCTGGACTCACTAAATTAGGCACTGCTTATACTCTGTCTCCATAGATGCTCCAGGGAATTGGGCCAGGGTCTCCAGGATGACAGCACACCTTGGCTCACGTGTATGTGTGGTGGCAG
>circRNA334|1|CAMTA1.circRNA.8|chr1|7525743|7525971|+
GTGTTAGGAGGCTTCAGGGGAAAGCGGGCCTGGGCCTTCCTCTTCTTTTGTAGGTTCACAGAGGAAACACAGTTGGTGTTTGGGAAATTCTCACCTCTGAGTGTGGGGTTCAGAGATGCTGAAGCCCAGTCCAGGCAGACAGGCAGGCAATCGAGGGAGAAGTGATGGTGAAAACCAACCACGGTCTTTTCAAGTCCAAGAGAAAGTAGTGGACAGAGAATAAGACAG
>circRNA335|1|NA.chr1.circRNA.111|chr1|7676263|7676604|-
CACTCTGGACAGCGCTCCTGGAGGCTGTTGCTTTAAGAGACTTGGCCTTCGCCTTGCAGTCCTGGGCTGACCGGTTCGGAGGCATTTAGGATGCCTCCCTGCCTCATCTCTTAGCATTTCTAACAGTATAAGGTAAACCCTGAGTGGTTTCTTAACCTCCACGACTACCCAAGACGTGGGCTCAAGAACAGAGTGAGCAGCGTATGAAAAAAAGAAGTGATTTTAATTTCAAAGTTCTGCTGACATTCATCAAGTGCTCTCAAGGTTTACATAAACAGAACGCCCTGCTTGAAATATCACTTTGAATTCCGTTTGTGCAATGGCACCTCTAATAGGCTGCT
>circRNA336|1|CAMTA1.circRNA.11|chr1|7733441|7734423|+
GTGTGTGAAGCACCTGGCCCAGTGCTCCATTCCTGAAGGGTTCCCATTAAGGAGGCCTTCGCTCTTCCTTTCCCAAGGGGGAGTTCGGAGAGGGTACCAGGGCAGTTTGGGTCTCAACAGGCAGTTCTCCTGGTCCTGGGGCATTTCTGGGTCCCCAGAGATGGCAGGTAGAGTCTCTGCCCAGGCCACTCACCCTCCTAGCTGTTCAGGCTCATTATATGAGCCATAATGTGTCTCGGACCAAGGGACCAGGAGCCACAAGGCTCAAGGCACACTGAGAGCTGGGACTCCCCTGCTAGAGCCAGCACTCTGTCTTCAGCTAACTCCACAAAGGGGGCCTCCTTTGGACATCTCTGCTTTGAGGCCCAAATTGGAACACATTGCTCTGTAAAACAGCACTGGATGTATTAATTCATTCATTCATTTCTTCATTTGCCAAATAACTTTTGAGTAGCCCCTGCTTGCTCTGCACAGAGTAGGGGCCTGGAATGGAGCAAACAATAAGACCCAGCTTCTCACCGGGCCCCTGATCGTAAGGGGCTCTCGGTCCAGGGAGGAGTGCAGTGCGCAAATGAATCACTGCTCCGGAGATGACGCTGGCTGCTTGGGGACCTCATCTTTGGGTCTCCCCAGAGGAATCTGAGGCTGAGCTCGAAGGATGAACACTTGGAAGTCAGAATCAAACTGGCCTCACCAAAAAGAGAGGCTCAGAGGCTTATGAGCACAAGCCAGGAACGACACGGGAGGAGGGGGCACTGGCAACACAGTTGGCCAATGCCCACCCGTCTCCCAACACACCTGCCCAAGCAAAACAGATGAGCAGGGTCCTGCCCTGGCAGCTCCCACACCGTCACAGGTGGCAGGAGACACGCAGGCACTGAGTGTGTCTTCTGCAAGACTCCAGGGTGCTTCAGGGGCAGGAGGGAGCCCACCAAGTTAGGGCAGTGAGCTGAGGGCAGTGAGCAGCAGTGAGTGAGAGGAG
>circRNA337|1|NA.chr1.circRNA.113|chr1|7761991|7762379|-
TTTCAGCCCTGGCATCCCAGCTGTCTGAAGGAGGGGCCTCAGGGGTACCCATGACCCCTCACCCTTCCTGCAGCAGCCCCACCTCTGCCGAGCAGGTGGGACAGGTGGGGTCATGGCTGCAGCAGCCCAGGAGGCACTGGCTGAGCCCTGCTGAGTGGGTTGGGGTCAGGAGCCTGGGGTGACGTTTCTGCATGGGGAATGTCCTGGTATTGTTTCTCGGCTGGGCTCGTTCTTCTCCTGGAGTGCCTGCCACTCACTGCACCACAGGAGCAGGAGGCTTCCTTGGGTCCCTTTCTTGGAAAGTCAGGCAGAGCTAGGGTGGGATGAGCTGGGTGCTCCTGAGGCAAGCCCCGAGTGCTGCCAGCGCCCTAAAACTGAATCTCCACAG
>circRNA338|1|VAMP3.circRNA.1|chr1|7837219|7838229|+
GTGGTGGACATAATGCGAGTTAACGTGGACAAGGTTCTGGAAAGAGACCAGAAGCTCTCTGAGTTAGACGACCGTGCAGACGCACTGCAGGCAGGCGCTTCTCAATTTGAAACGAGCGCAGCCAAGTTGAAGAGGAAATATTGGTGGAAGAATTGCAAGATGTGGGCAATCGGGATTACTGTTCTGGTTATCTTCATCATCATCATCATCG
>circRNA339|1|PER3.circRNA.5|chr1|7854016|7863908|+
CAGCTGCACGGTATGAATGTGCTCCGGTGAAACCTTTTTTCTGCAGGATCCGTGGAGGTGAAGACAGAAAGCAAGAGAAGTGTCACTCCCCATTCCGGATCATCCCCTATCTGATTCATGTACATCACCCTGCCCAGCCAGAATTGGAATCGGAACCTTGCTGTCTCACTGTGGTTGAAAAGATTCACTCTGGTTATGAAGCTCCTCGGATCCCAGTGAATAAAAGAATCTTCACCACCACACACACCCCAGGGTGTGTTTTTCTTGAAGTAGATGAAAAAGCAGTGCCTTTGCTGGGTTACCTACCTCAGGACCTGATTGGAACATCGATCCTAAGCTACCTGCACCCTGAAGATCGTTCTCTGATGGTTGCCATACACCAAAAAGTTTTGAAGTATGCAGGGCATCCTCCCTTTGAACATTCTCCCATTCGATTTTGTACTCAAAACGGAGACTACATCATACTGGATTCCAGTTGGTCCAGCTTTGTGAATCCCTGGAGCCGGAAGATTTCTTTCATCATTGGTCGGCATAAAGTTCGAAC
>circRNA342|1|PER3.circRNA.4|chr1|7863751|7864739|+
TTTTGAAGTATGCAGGGCATCCTCCCTTTGAACATTCTCCCATTCGATTTTGTACTCAAAACGGAGACTACATCATACTGGATTCCAGTTGGTCCAGCTTTGTGAATCCCTGGAGCCGGAAGATTTCTTTCATCATTGGTCGGCATAAAGTTCGAACGTTCTCCCTCTGTTGCCCAGGCTGGAGTGCAGTGATGCGATCACAGCTCAGTGCAGCCTTAACCTCCCCTGGCTCAGAGATGGGGTTTTGCCATGTTGCCCAGGCTGGTCTCAAACTCCTGTACTCAAGCATCCTCCTGCCTCAGCCTCCCAGAGTGCTGGAATTTTGAAG
>circRNA343|1|PER3.circRNA.3|chr1|7879344|7880700|+
GTGAATGTAAGACCTTTACTTCCTTCCACCAAACACTGAAAAACAATAGTGTGTACACTGAGCCCTGTGAGGATTTGAGGAACGATGAGCACAGCCCATCCTATCAACAGATCAACTGTATCGACAGTGTCATCAGATACCTGAAGAGCTACAACATTCCAGCTTTGAAAAGAAAGTGTATCTCCTGTACAAATACAACTTCTTCCTCCTCAGAAGAAGACAAACAGAACCACAAGGCAGATGATGTCCAAGCCTTACAAGCTGGTTTGCAAATCCCAGCCATACCTAAATCAGAAATGCCAACAAATGGACGGTCCATAGACACAGGAGGAGGAGCTCCACAGATCCTGTCCACGGCGATGCTGAGCTTGGGGTCGGGCATAAGCCAATGCGGTTACAGCAGCACCATTGTCCATGTCCCACCCCCAGAGACAG
>circRNA344|1|PER3.circRNA.1|chr1|7895821|7897209|+
GAAGCAGCGACAGCAGTATATACCTTACTAGTAGTGTTTATTCTTCTAAAATCTCCCAAAATGGGCAGCAATCTCAGGACGTACAGAAAAAAGAAACATTTCCTAATGTCGCCGAAGAGCCCATCTGGAGAATGATACGGCAGACACCTGAGCGCATTCTCATGACATACCAGGTACCTGAGAGGGTTAAAGAAGTTGTACTAAAAGAAGACCTGGAAAAGCTAGAAAGTATGAGGCAGCAGCAGCCCCAGTTTTCTCATGGGCAAAAGGAGGAGCTGGCTAAGGTGTATAATTGGATTCAAAGCCAGACTGTCACTCAAGAAATCGACATTCAA
>circRNA345|1|PER3.circRNA.2|chr1|7895821|7897209|+
GAAGCAGCGACAGCAGTATATACCTTACTAGTAGTGTTTATTCTTCTAAAATCTCCCAAAATGGGCAGCAATCTCAGGACGTACAGAAAAAAGAAACATTTCCTAATGTCGCCGAAGAGCCCATCTGGAGAATGATACGGCAGACACCTGAGCGCATTCTCATGACATACCAGGTACCTGAGAGGCTGGAGTGCCGTGGTGCCATCTCGGCTCACTACAACCTCCACCTCCCAGGTTCAAGATTCTCCTGCCTCAGCCTCCCAAGTAGTTGGGATTACAGGGTTAAAGAAGTTGTACTAAAAGAAGACCTGGAAAAGCTAGAAAGTATGAGGCAGCAGCAGCCCCAGTTTTCTCATGGGCAAAAGGAGGAGCTGGCTAAGGTGTATAATTGGATTCAAAGCCAGACTGTCACTCAAGAAATCGACATTCAA
>circRNA346|1|PARK7.circRNA.2|chr1|8025383|8029464|+
ATTAAGGTCACCGTTGCAGGCCTGGCTGGAAAAGACCCAGTACAGTGTAGCCGTGATGTGGTCATTTGTCCTGATGCCAGCCTTGAAGATGCAAAAAAAGAGGAAGGAGATTATACTACCCCTGCTACTCTGCAGCGTGGACATCCTTGCATGTCACTACATACAGGGACCATATGATGTGGTGGTTCTACCAGGAGGTAATCTGGGCGCACAGAATTTATCTGAG
>circRNA347|1|PARK7.circRNA.1|chr1|8037711|8045195|+
GTCCTACTGCTCTGTTGGCTCATGAAATAGGTTTTGGAAGTAAAGTTACAACACACCCTCTTGCTAAAGACAAAATGATGAATGGAGGTCATTACACCTACTCTGAGAATCGTGTGGAAAAAGACGGCCTGATTCTTACAAGCCGGGGGCCTGGGACCAGCTTCGAGTTTGCGCTTGCAATTGTTGAAGCCCTGAATGGCAAGGAGGTGGCGGCTCAAGTGAAGGCTCCACTTGTTCTTAAAGACTAGAGCAGCGAACTGCGACGATCACTTAGAGAAACAGGCCGTTAGGAATCCATTCTCACTGTGTTCGCTCTAAACAAAACAGTG
>circRNA348|1|NA.chr1.circRNA.114|chr1|8041467|8041701|-
GTCAGCAACGACAAGCCTGAGGGCCGAGGCCAGGTTGCTGCCTGTTTTTGCAAATGCAGCTTCACTGGCACAAAGCCACCCTGCGTGTTTAGTACTGTCTGTAGCTATTGTGGAGGTGCAACAGTTGAGTAGCTGCCAGAGATCTGAAGTCCCAGAAAGCCTGCAATATTTACCACCTGGCCTTTGGGGAGCAGTCAGTTGACCCCTGAGCAGAGTTCTGGGTTCAAATCCCAG
>circRNA349|1|NA.chr1.circRNA.115|chr1|8181439|8182472|-
GGGTGTATTCATGATGACAGAGAAGTCAGTCTAGAAGGAGACAGATAGTAAGTGGGAGGCACCCCCGGCAACCCCGCCCCAGTCTGGATGAGTCAGCCCCCTCATTCTGCCTTTCCTGACCCCCAAGTCCAGCTCAGAAGCCCTTCTTAGGAGTTTCCCATGAGCCTCTATTTGCTGAACACAGCACTTCTGATCTGGTAATTTTAACGGCCCATTTACTTATAAATACCATGAGATTAGAGGTATTGTCTGACTTGCTCACCACTGTCTTCTTGGAGGTGGAGGCAATTTCAGGGACACAGTAGCTCCTCAGTAAGCATTTGCTGAACAAATGAAAGAATGGTTCACACTGACCCCAAAGAAGGTTTTCTCCCTAGTCTTGGACTATTTCTCTTTTTTCTTTCTTTTCTTTTCTTTTTTTTTTTTTTTTAGAGACAATGTCTGGCTCTGTCACCCAGGCTGGAGTGTGGCGGCACGATCTCAGCTCACTGCAGCCTCCACTTCCTGGGCTCAAGTGATCCTCTGGCCGCAGCCTGCCGAGTGGCTGGAACCACAGGCACACACACCAGGCCTGGCTAATTTTTGTATTTTTTTGTAGAGATGAGGTTTTGCCAGGTTGCCCAGGCTGGTTTCGAACTCCTGAGCTCGAGCAATCCACCTGCCTTGGCCCCACAAAGTGCTGGGATTACAGGTGTGAGCCACTGTTCCTGGCTGGAATGTTTCGAATCAAGCAGTTAAAAGGTAAAGACCAGTGCTGTAGCCGCATGATCCGCCTGTTCCTCAGCGTGGATAAAGCTCTTTGCCCTCCTTATGGAACTATGGCACGGTTTTGCTCTCGACTCTCTTGAGTCCTTGCAGAGGAGGCATGGAAAGATCTGGTGTGAGTCACTGCCATCGATCAACATGACATTGTTCTCGAAGGGCTCGCAGTGGGGAAACCTAAAAAGGAAGAAAATGAGAGCACTTGCCAAGGCTACTGAACAAAGGGTCAAGCACCCAGCCAGTCACTGAGTTCCAGACTCTTAATAACAAG
>circRNA352|1|RERE.circRNA.16|chr1|8482786|8674745|-
GTCCACAACTCCCAGGCCTGTTGCAGATCTCCAACTCCTGCTTTGTGTGACCCCCCAGCATGCTCTCTGCCGGTGGCATCACAGCCACCACAGCATCTTTCTGAAGCCGGGAGAGGGCCTGTAGGGAGTAAGAGGGACCATCTCCTCATGAACGTCAAATGGTACTACCGTCAATCTGAGGTTCCAGATTCTGTGTATCAGCATTTGGTTCAGGATCGACATAATGAAAATGACTCTGGAAGAGAACTTGTCATTACAGACCCAGTTATCAAGAACCGAGAGCTCTTCATTTCTGATTACGTTGACACTTACCATGCTGCTGCCCTTAGAGGGAAGTGTAACATCTCCCATTTTTCTGACATATTTGCTGCTAGAGAGTTTAAAGCCCGAGTGGATTCATTTTTCTACATATTAGGATATAACCCTGAGACAAGGAGGCTGAACAGTACCCAGGGGGAGATTCGTGTCGGTCCTAGTCATCAGGCCAAACTTCCAGATCTGCAACCATTTCCTTCTCCAGATGGTGATACAGTGACCCAACATGAGGAACTGGTCTGGATGCCTGGAGTTAACGACTGTGACCTCCTTATGTACTTGAGGGCAGCAAGGAGCATGGCGGCATTTGCAGGAATGTGTGATGGAGGCTCTACAGAGGACGGCTGTGTCGCAGCCTCTCGGGATGACACCACTCTGAATGCACTGAACACACTGCATGAAAGCGGTTACGATGCTGGCAAAGCCCTGCAGCGCCTGGTGAAGAAGCCTGTGCCCAAGCTCATCGAGAAGTGCTGGACCGAGGACGAAGTGAAACGCTTCGTTAAGGGACTCAGGCAGTACGGGAAGAACTTCTTCAGAATTAGAAAGGAGCTGCTTCCCAATAAGGAAACA
>circRNA372|1|RERE.circRNA.46|chr1|8555122|8674745|-
GTCCACAACTCCCAGGCCTGTTGCAGATCTCCAACTCCTGCTTTGTGTGACCCCCCAGCATGCTCTCTGCCGGTGGCATCACAGCCACCACAGCATCTTTCTGAAGCCGGGAGAGGGCCTGTAGGGAGTAAGAGGGACCATCTCCTCATGAACGTCAAATGGTACTACCGTCAATCTGAGGTTCCAGATTCTGTGTATCAGCATTTGGTTCAGGATCGACATAATGAAAATGACTCTGGAAGAGAACTTGTCATTACAGACCCAGTTATCAAGAACCGAGAGCTCTTCATTTCTGATTACGTTGACACTTACCATGCTGCTGCCCTTAGAGGGAAGTGTAACATCTCCCATTTTTCTGACATATTTGCTGCTAGAGAGTTTAAAGCCCGAGTGGATTCATTTTTCTACATATTAGGATATAACCCTGAGACAAGGCTGGAGTGCAATGGTGTGACCTCAGCTCACTGTAACCTCTGCCTCCCGGGTTCAAGCAGTTCTCCTGCCTGAGCCTCCCGAGTAGCTAGGATTCAGGCACACACCACCCGGAGGCTGAACAGTACCCAGGGGGAGATTCGTGTCGGTCCTAGTCATCAGGCCAAACTTCCAGATCTGCAACCATTTCCTTCTCCAGATGGTGATACAGTGACCCAACATGAGGAACTGGTCTGGATGCCTGGAGTTAACGACTGTGACCTCCTTATGTACTTGAGGGCAGCAAGGAGCATGGCGGCATTTGCAGGAATGTGTGATGGAGGCTCTACAGAGGACGGCTGTGTCGCAGCCTCTCGGGATGACACCACTCTGAATGCACTGAACACA
>circRNA373|1|RERE.circRNA.47|chr1|8555122|8674745|-
GTCCACAACTCCCAGGCCTGTTGCAGATCTCCAACTCCTGCTTTGTGTGACCCCCCAGCATGCTCTCTGCCGGTGGCATCACAGCCACCACAGCATCTTTCTGAAGCCGGGAGAGGGCCTGTAGGGAGTAAGAGGGACCATCTCCTCATGAACGTCAAATGGTACTACCGTCAATCTGAGGAACTGGTCTGGATGCCTGGAGTTAACGACTGTGACCTCCTTATGTACTTGAGGGCAGCAAGGAGCATGGCGGCATTTGCAGGAATGTGTGATGGAGGCTCTACAGAGGACGGCTGTGTCGCAGCCTCTCGGGATGACACCACTCTGAATGCACTGAACACA
>circRNA374|1|RERE.circRNA.54|chr1|8555122|8674745|-
GTCCACAACTCCCAGGCCTGTTGCAGATCTCCAACTCCTGCTTTGTGTGACCCCCCAGCATGCTCTCTGCCGGTGGCATCACAGCCACCACAGCATCTTTCTGAAGCCGGGAGAGGGCCTGTAGGGAGTAAGAGGGACCATCTCCTCATGAACGTCAAATGGTACTACCGTCAATCTGAGGTTCCAGATTCTGTGTATCAGCATTTGGTTCAGGATCGACATAATGAAAATGACTCTGGAAGAGAACTTGTCATTACAGACCCAGTTATCAAGAACCGAGAGCTCTTCATTTCTGATTACGTTGACACTTACCATGCTGCTGCCCTTAGGATAATGTTTTATTAAGGATCCAAGGATCTGGAGTGATTGCTTTGTGATTGGACTGAGGACATGTGACCTGGGGAACATTCTTGGGTTTATTGTGTACTCGCATCAGTGCATTCTCCAGTATTGATTGTGGAGGGCAGCACAGGAGATCAGGGAAGTGTAACATCTCCCATTTTTCTGACATATTTGCTGCTAGAGAGTTTAAAGCCCGAGTGGATTCATTTTTCTACATATTAGGATATAACCCTGAGACAAGGAGGCTGAACAGTACCCAGGGGGAGATTCGTGTCGGTCCTAGTCATCAGGCCAAACTTCCAGATCTGCAACCATTTCCTTCTCCAGATGGTGATACAGTGACCCAACATGAGGAACTGGTCTGGATGCCTGGAGTTAACGACTGTGACCTCCTTATGTACTTGAGGGCAGCAAGGAGCATGGCGGCATTTGCAGGAATGTGTGATGGAGGCTCTACAGAGGACGGCTGTGTCGCAGCCTCTCGGGATGACACCACTCTGAATGCACTGAACACA
>circRNA382|1|RERE.circRNA.59|chr1|8565752|8566014|-
ATGTTTGGTTTTTTACATCAGATTTTAAATGTATTCTGTGTGCTTCATTTTCAAAAAGAAATGTTTTGGAGCACCAAAAATAATAAAACTTTTAAAAATGAATTGGCAACATTTACCTTTTTAAAATTTTTGACTTTTGGCTCACGCCTGTAATCCCAGCACTTTGGGAGGCCAAGGTGGGTAGATCATTTCAGCTCAGGAATTCGAGACCAGCCTGGGCAACATGGCAAAACCCCATCTCTACAAAAAATACAAAAATTAG
>circRNA389|1|RERE.circRNA.28|chr1|8601272|8617582|-
AGTAAGAGGGACCATCTCCTCATGAACGTCAAATGGTACTACCGTCAATCTGAGGTTCCAGATTCTGTGTATCAGCATTTGGTTCAGGATCGACATAATGAAAATGAGGGAAGTGTAACATCTCCCATTTTTCTGACATATTTGCTGCTAGAGAGTTTAAAGCCCGAGTGGATTCATTTTTCTACATATTAGGATATAACCCTGAGACAAG
>circRNA395|1|RERE.circRNA.27|chr1|8601272|8674745|-
GTCCACAACTCCCAGGCCTGTTGCAGATCTCCAACTCCTGCTTTGTGTGACCCCCCAGCATGCTCTCTGCCGGTGGCATCACAGCCACCACAGCATCTTTCTGAAGCCGGGAGAGGGCCTGTAGGGGAGTAACAAGTACATGCACAGAGGAAGCAAAATACGGGACTTGCCTTACCCCTCTAGGACAGTTCCAGAAGTTAGCGGGGTTTGGTGGAAGGGTATTTTGGCACCAGCAGAGAGCATGCTGGGCTGCTGCAAGGAGCAGGAGCTGGCAATCAGCAGCGAGTATGGATGTTGGCAACTGAAATGGGGAAAAAAGGGGAGTAAGAGGGACCATCTCCTCATGAACGTCAAATGGTACTACCGTCAATCTGAGGTTCCAGATTCTGTGTATCAGCATTTGGTTCAGGATCGACATAATGAAAATGACTCTGGAAGAGAACTTGTCATTACAGACCCAGTTATCAAGAACCGAGAGCTCTTCATTTCTGATTACGTTGACACTTACCATGCTGCTGCCCTTAGAGGGAAGTGTAACATCTCCCATTTTTCTGACATATTTGCTGCTAGAGAGTTTAAAGCCCGAGTGGATTCATTTTTCTACATATTAGGATATAACCCTGAGACAAG
>circRNA407|1|RERE.circRNA.44|chr1|8674619|8684439|-
ACTGTGTGTATATCGAGAGTCGGAGGCCAAACACACCGTATTTCATCTGTAGCATTCAAGACTTCAAACTGAAAACTCTAGGTATTCTAATTTTAAAGGAGCTTAAGAAAGGTTGAGACAATCTGATATTTGCAGCCATCTACTGTGCAAGAATATTGGTCCACAACTCCCAGGCCTGTTGCAGATCTCCAACTCCTGCTTTGTGTGACCCCCCAGCATGCTCTCTGCCGGTGGCATCACAGCCACCACAGCATCTTTCTGAAGCCGGGAGAGGGCCTGTAGGG
>circRNA408|1|RERE.circRNA.23|chr1|8674619|8716500|-
CATTTTTGAAACGTTGGGGTTGTTGGAGTGGTTGGATTTTCCCTGGAATTGAGTGAGAAATTCAGAAGACTGAAGCCCAGGCTTACTGTCTACCTTTCACGGAGGCCTAGCCGTGAGAGGACAGAAGAAGGCACGTGGCGAATCATGACAGCGGACAAAGACAAAGACAAAGACAAAGAGAAGGACCGGGACCGAGACCGGGACCGAGAGAGAGAGAAAAGAGACAAAGCAAGAGAGAGTGAGAATTCAAGGCCACGCCGGAGCTGTACCTTGGAAGGAGGAGCCAAAAATTATGCTGAGAGTGATCACAGTGAAGACGAGGACAATGACAACAATAGTGCCACCGCAGAGGAGTCCACGAAGAAGAATAAGAAGAAACCACCGAAAAAAAAGTCTCGTTATGAAAGGACAGATACCGGTGAGATAACATCCTACATCACTGAAGATGATGTGGTCTACAGACCAGGAGACTGTGTGTATATCGAGAGTCGGAGGCCAAACACACCGTATTTCATCTGTAGCATTCAAGACTTCAAACTGGTCCACAACTCCCAGGCCTGTTGCAGATCTCCAACTCCTGCTTTGTGTGACCCCCCAGCATGCTCTCTGCCGGTGGCATCACAGCCACCACAGCATCTTTCTGAAGCCGGGAGAGGGCCTGTAGGG
>circRNA410|1|ENO1.circRNA.8|chr1|8922945|8927309|-
CTAAGTTTGGTGCGAACGCCATTCTGGGGGTGTCCCTTGCCGTCTGCAAAGCTGGTGCCGTTGAGAAGGGGGTCCCCCTGTACCGCCACATCGCTGACTTGGCTGGCAACTCTGAAGTCATCCTGCCAGTCCCGGCGTTCAATGTCATCAATGGCGGTTCTCATGCTGGCAACAAGCTGGCCATGCAGGAGTTCATGATCCTCCCAGTCGGTGCAGCAAACTTCAGGGAAGCCATGCGCATTGGAGCAGAGGTTTACCACAACCTGAAGAATGTCATCAAGGAGAAATATGGGAAAGATGCCACCAATGTGGGGGATGAAGGCGGGTTTGCTCCCAACATCCTGGAGAATAAAGAAGGCCTGGAGCTGCTGAAGACTGCTATTGGGAAAGCTGGCTACACTGATAAGGTGGTCATCGGCATGGACGTAGCGGCCTCCGAGTTCTTCAGGTCTGGGAAGTATGACCTGGACTTCAAGTCTCCCGATGACCCCAGCAGGTACATCTCGCCTGACCAGCTGGCTGACCTGTACAAGTCCTTCATCAAGGACTACCCAGTGGTGTCTATCGAAGATCCCTTTGACCAGGATGACTGGGGAGCTTGGCAGAAGTTCACAGCCAGTGCAGGAATCCAGGTAGTGGGGGATGATCTCACAGTGACCAACCCAAAGAGGATCGCCAAGGCCGTGAACGAGAAGTCCTGCAACTGCCTCCTGCTCAAAGTCAACCAGATTGGCTCCGTGACCGAGTCTCTTCAGGCGTGCAAGCTGGCCCAGGCCAATGGTTGGGGCGTCATGGTGTCTCATCGTTCGGGGGAGACTGAAGATACCTTCATCGCTGACCTGGTTGTGGGGCTGTGCACTGGGCAGATCAAGACTGGTGCCCCTTGCCGATCTGAGCGCTTGGCCAAGTACAACCAGCTCCTCAG
>circRNA414|1|NA.chr1.circRNA.118|chr1|8925846|8926049|+
CTGAGATCAGCTGTCCCAAGGCACAGGCCTTAAATAGAGCAGAAGCGGGGTCCAAGAGAAAGCCCAGTGGAGGCAGCCCGGGATGGCAGGATCCTCCCGCCAGGCTGTGCCGTTGAGAGCTCAGGCTCAGGGTCTGCTGTCCATGGCTAAGCTGCCCTGCCAGCAGGACAGACGGACAGACACTTGGCTCCCCAAACTAGTAG
>circRNA420|1|SLC2A5.circRNA.1|chr1|9117506|9129653|-
TGCACGCGTTACTTTGGCTAAAAGGAGGTGAGCGGCACTCTGCCCTTCCAGAGCAAGCATGGAGCAACAGGATCAGAGCATGAAGGAAGGGGGAGGAGAGAGGTTTAGAGACAAGTGCTCTGTGGAAATCATTCTACTGGAACAGCCTTTAACAGCAGGATCTGTAACTGAATGGAAGAGACCCAAAGGATTCATTTGTCCCAACTTGAACCAAACATGTTAGCTGCAAAATCCTTCTATGGTTGAGGCTGACGCTTGTGCTTGCCCTGGCAACCCTGATAGCTGCCTTTGGGTCATCCTTCCAGTATGGGTACAACGTGGCTGCTGTCAACTCCCCAGCACTGCTCATGCAACAATTTTACAATGAGACTTACTATGGTAGGACCGGTGAATTCATGGAAGACTTCCCCTTGACGTTGCTGTGGTCTGTAACCGTGTCCATGTTTCCATTTGGAGGGTTTATCGGATCCCTCCTGGTCGGCCCCTTGGTGAATAAATTTGGCAG
>circRNA421|1|NA.chr1.circRNA.121|chr1|9241751|9242020|-
GAGGCGGGAACTAGACCAACAACTTTAATAATCATAGTCATAATAATGAAAACCCTGTTCAATTGTGTAGCCTCCGTAAGGGGAAGAATTTCCAAGAAGCAACAAAATGTTCTTTGATTTCATAATCTCTGGGGAGAAAGGATTCCTTTTTTGGGGTTTTGCTCGGCTAGTTCTTTCTTCCCTCCTCTATCTCCAGCGTGGGGCGAGGAAGGCCGACTGGTTCATGGGTGGCAAATGGGGACCCTGGCTCTCTTGCGCTGCTGGCCACG
>circRNA422|1|H6PD.circRNA.1|chr1|9304983|9307142|+
GCACCCAGGCATGTGGAATATGCTCATAGTGGCGATGTGCTTGGCCCTTCTGGGCTGCCTGCAAGCCCAGGAGCTCCAGGGACATGTCTCCATAATCCTGCTGGGAGCAACTGGGGACCTGGCTAAGAAGTACTTATGGCAGGGACTGTTCCAGCTGTACCTGGATGAAGCGGGGAGGGGTCACAGTTTTAGCTTCCATGGAGCTGCTCTGACAGCCCCCAAGCAGGGTCAAGAGCTCATGGCCAAGGCCCTGGAATCCCTCTCCTGCCCCAAGGACATGGCACCCAGTCACTGTGCAGAGCACAAGGATCAGTTCCTGCAGCTGAGCCAGTACCGCCAACTGAAGACGGCCGAGGACTATCAGGCCCTGAACAAGGACATCGAGGCACAGCTCCAGCACGCAGGCCTCCGGGAGGCTGGCAGGATCTTCTACTTCTCAGTGCCACCCTTCGCCTATGAAGACATTGCCCGCAACATCAACAGTAGCTGCCGGCCAGGCCCGGGCGCCTGGCTGCGGGTTGTCCTTGAGAAACCCTTTGGCCATGACCACTTCTCAGCCCAGCAGCTGGCCACAGAACTCGGGACCTTTTTCCAGGAGGAGGAGATGTACCGGGTGGACCATTACTTAGGCAAGCAGGCTGTGGCGCAGATCCTGCCTTTCCGAGACCAGAACCGCAAGGCTTTGGACGGCCTCTGGAACCGGCACCATGTGGAGCGGGTGGAGATCATCATGAAAGAGACCGTGGATGCTGAAG
>circRNA423|1|H6PD.circRNA.4|chr1|9304983|9325295|+
GCACCCAGGCATGTGGAATATGCTCATAGTGGCGATGTGCTTGGCCCTTCTGGGCTGCCTGCAAGCCCAGGAGCTCCAGGGACATGTCTCCATAATCCTGCTGGGAGCAACTGGGGACCTGGCTAAGAAGTACTTATGGCAGGGACTGTTCCAGCTGTACCTGGATGAAGCGGGGAGGGTCAGGCCCCAGAGAGGGCAGGACAAGCCTTGTCCCGATGCCTTTGACCGGCAGCTCTGTGTATTGGTGGATAGATGCAGAAACAAGGAAGAAATGGAGTCTGCTCCTGAGAAGCTTCAAATTCAGGCCAGGAGAGAAGTCTTAAGAAAAGACCTCCAGCAGTTACACATTCATATCAACCAGCACAACACGGGATGGCGCCCAAACTCCGGCGTTCACAAGAGGAGACGTGACGTGGTGGGCTGAG
>circRNA425|1|NA.chr1.circRNA.122|chr1|9314425|9314742|-
GTTTTAGAACAGGGAAGCAGAAGCACGAAAGAGGTACTTCAGGAAGATGAAGCTGTCTGCGACCTCCAAGATGAACAGGATGGGACTGGTGGTAGTGAAATCAGTGAGGCAGCCTTTGCTGCCATCAAAGGAAGTAACAAAGGTAGGAGGGAACGAAGTCACAGTGAACTGCAAAGAAGTTATTATAGCAGATGAATACAAACTACTTGGTGACTGGCTGGATCCTTGAATGGTGGTACAGAGCTGTGATCTGGAGTGTGGTCTCTGGAGCCAGGCTGCTCCAGTTTATTTTATCTTATTTTATCTTATCTTATTTT
>circRNA426|1|NA.chr1.circRNA.123|chr1|9324523|9324742|-
GCTCATGCGGCGGTGTGGCTGGGAGGGGCTCGTGGTCAGCACGACCAGCTGCTCGCCATCCAGGCCAGTGGGTGACTGTGGGAAGAGGGAGGCTGTGTGCCCGTCGGCACCCATGCCCAGCAGCACCAGGTCGAAGCTGCTGTTGGCCACCAGGGCTGAGATCTCCCTGGCATAGATCTGGGCGCCCTGGTCCTCCTCGGCGCAGAGCCGCTGCTGCAG
>circRNA427|1|NA.chr1.circRNA.124|chr1|9460207|9460554|+
CTGTGTCCTCCGCCAGCCCAACCATGGGGACCTTCTCCAAGTGGAAACCTCGGCTTGGGCTTAGCCAGAGCTGGCTTACGAGCTGGAATCAGCCCAGTCCACCTGGCTGGAGTCTTTGATGGCCCAGGCCACGCCAGCTTCATGGGGTCTGCAGGGAAAAGAAGTTCAGCTCAGAAATCTCTGGCTCCTAGAAAAGGAGGTGGGCGCCCTCCTGCCAGAGCCAGCTGATTTTAATTCAGCTACCCGGCAAACCTCCCTGGTTCCTGCTCTATGACAAACCCAGGGCAGGTGCCAAGATACAGAGATAGACAAAACTCAGTGCCTACCCTAGAGGAATTCATAGTCAG
>circRNA428|1|NA.chr1.circRNA.125|chr1|9499662|9500068|+
TTGATGTGAACACAAGAATCAACAACGTAGAGGAGACACAGTCCCAGGTGTAAAGAGGGGAGCTGTCTCTCCCTGTGGCCTCAACAGGAGGAGAGGGTTGTCAGTCTAGGATGAAGACTCACTGTCTCGTCCTAAGGGTCAGTCCACCTGCCATAGGAGATTTCGGAACACCTCTCCTCACTTGAGGGTCGACATGCTGTAGGGTCCATGGGGCCCACTGGACAGTCACAGTCCCAGCTCACTTCTCCCACTGGCTTTCCTCAGGAGCTCACACTACCTGTCTCAGCCCCAAGATGTTCCTTCTGTCTGCTCCTGTTCCTGACTCAAACATGTGTTGTTTGCCGTCAATTCTGTACCCCGTTTTATCAACATTGTCATTGTTACATCATCTTATAATGTTTATTTT
>circRNA429|1|SLC25A33.circRNA.2|chr1|9613683|9633470|+
GTGTGGAGGCACAGTTGGTGCTATTTTCACTTGTCCACTAGAAGTCATTAAGACACGGTTGCAGTCTTCAAGATTAGCTCTCCGGACAGTCTACTATCCTCAGGTTCATCTGGGGACCATTAGTGGAGCTGGAATGGTGAGACCAACATCCGTGACACCTGGACTCTTTCAGGTTCTGAAGTCGATCTTGGAGAAAGAGGGACCAAAGTCACTTTTTAGAGGCTTGGGTCCAAATTTGGTTGGAGTTGCACCATCAAGGGCTGTATACTTTGCATGTTACTCCAAAGCCAAAGAGCAATTTAATGGCATTTTCGTGCCTAACAGCAATATTGTGCATATTTTCTCAGCTGGCTCTGCAGCTTTTATCACAAATTCCTTAATGAATCCTATATGGATGGTTAAAACCCGAATGCAGCTAGAACAGAA
>circRNA430|1|SLC25A33.circRNA.3|chr1|9627341|9640292|+
GTCGATCTTGGAGAAAGAGGGACCAAAGTCACTTTTTAGAGGCTTGGGTCCAAATTTGGTTGGAGTTGCACCATCAAGGGCTGTATACTTTGCATGTTACTCCAAAGCCAAAGAGCAATTTAATGGCATTTTCGTGCCTAACAGCAATATTGTGCATATTTTCTCAGCTGGCTCTGCAGCTTTTATCACAAATTCCTTAATGAATCCTATATGGATGGTTAAAACCCGAATGCAGCTAGAACAGAAAGTGAGGGGCTCTAAGCAGATGAATACACTCCAGTGTGCTCGTTACGTTTACCAGACCGAAGGCATTCGTGGCTTCTATAGAGGATTAACTGCCTCGTATGCTGGAATTTCCGAAACTATAATCTGCTTTGCTATTTATGAAAGTTTAAAGAAGTATCTGAAAGAAGCTCCATTAGCCTCTTCTGCAAATGGGACTGAGAAAAATTCCACAAGTTTTTTTGGACTTATGGCAGCTGCTGCTCTTTCTAAGGGCTGTGCCTCCTGCATTGCTTATCCACACG
>circRNA432|1|TMEM201.circRNA.1|chr1|9660326|9660934|+
TTTTAGCCAGATGGTCTTGGGCTCAAACCCTGGAGCCACTGCATACCAGATGTGGGCTTTCTACGTGGCCCTGTGCAAGTTTCTCAGCTTCCCTGAGTGTGGTTTCCACAGCTGTAAATGGGTCCAGGGCTTAGGAGTGCACCACCAAGGCTGCTAGGAGGACGAATGCAAGTGCCAGGAAAGTGCTGAGAAACAGGAGGGCCACCCCTAAAACCCATGCTCAGATACGCACATAATAAACGCGTGGTGATACCAGTCACTCTCCCGGGACACCCACCCTGGATGACATGAAGGGGCCTGGGGAGCAGGGTAGGGAGGTGGCCCCATGGGCATGTTGCTTCCCCAGAGTAAAGGAAGGGGCTCAACTTGGCTGGGCGCGGTGGCTCACACCTGTAATCCCAGCACTTTGGGAGGCCGAGGCTGGTGGATCACCTGTGGTCAGGAGTTCAAGACCAGCCTGGCCAACATGGTAAAACCCCATCTCTACAAAAAAAATACAAAATTAGCTGAGTGTGGTGGTGGGCGCCTGTAATCCCAGCTGCTGCGGAGACTGGGGCAGGAGAATCGCTTAAACCCAGGAGGAAGAGGTTGCAGTGAGCCAAAATAAG
>circRNA433|1|TMEM201.circRNA.3|chr1|9661512|9662102|+
GTGTGCATGGGGCCAGGGCCAGGAGTTGGCGGGCAGGGGACTGTGTGCTGGATTACTGTCTAGGGCGGGGGCCAAGAGACCCCATTGGGTGCACAGCCCTAGGCTGAACTCCACCATGTCACTGGTACAAGGCTTGGTCCCAGGGGCTGGGAGTCGTAGGTGAGGTGAGGCTGCAGACGCCCTCTGAGCCAGCCCCGTGCACACCCGCTGTGGGCTGGGCCGGGTTGCCTCCTCTCTCCTCCTCGGGCTCTGTCAAATCAGGATGACGATAACCACCTGCCTCCTGGGTTGTGGGGGCTCACGTGGGGGCCTCTGGGGTTCCCTGAGTGGGAGCATGTCCTGTGAGTGCTGTGTCCCCGTCGCCCCTGCTCACCGACTCGGAGGAATTTTCCTTAGCCCTGTTTTAGGCTAGAACTTACAGGCTGAGGAGAAACACTGACCCACCTGCTCAGAGCCAGGTAGCGTGTGAGTGTGAGGGGATTCCGAGCCCACACTGTCCCCTGGCTCTGGACTCTTCTGAGCAGGGCCAGGTATAGACAGAGGAGGCAGGAAGGAAGGCGTGGACCCAGGAGGTCTTGTCCTCCCCTGGG
>circRNA434|1|PIK3CD.circRNA.1|chr1|9754155|9754495|+
ACCATATCCTGGGTAGCTCCCCGAACACCGCAGCTTCCATACAGCCTCTGGGCAGACCCTTGGAGGACTTCTGTCTGACCAGACTGATCTCACGAGAAAAATAACTGTCACATATTGACATTGAGGGGGACCTTGTTGAAAAGCCAGCTTGTTGCTAGGCACGGTGGCTCCCACCTGTAATCCCAGTCCTTTGGGAGGCCGAGGCGGGAGGATCATCACTTAAGGCCGGAGTTTGAGACCAGCCTGGCCAACATGGCGAAACCCCATCTCTACTAAAAATACAAAAATTATCTGGGTGTGGTGGCGCGTGCCTGTAATCCCAGCTACTTAGGAGGCTGAG
>circRNA435|1|NA.chr1.circRNA.126|chr1|9778114|9778622|-
GTGGTGCAGCACAGGGAAGGCCTGAGGGGCATGAGCGGCCCTGGGGTGAGGGAGGGTACCACGGGCTGTGCATGGGTGCCCTGTCTCAGCTACCCCAACTCTGGGGACCTCGGGGCATGTCCATTCCCCACTCCAGGCCTCAGTTTCCCCATCAGGGATCAAGAACTTCAGGGACCCTTGCTCTAACATCCTAGGGCTCCCTGGACTTCTCAGATTCCTATGAGCCCATGTGGGTGGGGAAGGACTTTTCCTGCCACCTGATGTCCGGCCCCTTCCAATTCCACCTGACACCACCACCCTGGAAGTCCCTCTGATCCAGTCCCCCTCGATTCCTGCCAGTGGAACCCAGACCTGCCCTGCTTATACGATTTCCCCAGTGAAACACACTCCAGGCAGGAGGGCCAACCTCTGAGGACTCAGGTATCATGTCCAGCAAACAGGACAATAAAGCCCATGACTGCAGGCTGTTGCGATGGAGCGTGTGAAAGTGTTAAGAGACAACAGGGAG
>circRNA436|1|CLSTN1.circRNA.13|chr1|9793458|9794147|-
GTCACGGTGGAGGGAGAGGAGCTGAACCACGAGCAGGAGAGCCTGGAGGTGGACATGGCCCGCCTGCAGCAGAAGGGCATTGAAGTGAGCAGCTCTGAACTGGGCATGACCTTCACAGGCGTGGACACCATGGCCAGCTACGAGGAGGTTTTGCACCTGCTGCGCTATCGGAACTGGCATGCCAGGTCCTTGCTTGACCGGAAGTTTAAGCTCATCTGCTCAGAGCTGAATGGCCGCTACATCAGCAACGAATTTAAGGTGGAG
>circRNA437|1|CLSTN1.circRNA.8|chr1|9795005|9795571|-
TTCCCCACGCCCGGAATTCGCAGACTCAAAATCACCAGCACAATCAAGTGTTTTAACGAGGCCACCTGCATTTCGGTCCCCCCGGTAGATGGCTACGTGATGGTTTTACAGCCCGAGGAGCCCAAGATCAGCCTGAGTGGCGTCCACCATTTTGCCCGAGCAGCTTCTGAATTTGAAAGCTCAGAAGGGGTGTTCCTTTTCCCTGAGCTTCGCATCATCAGCACCATCACGAGAGAAGTGGAGCCTGAAGGGGACGGGGCTGAGGACCCCACAG
>circRNA439|1|CLSTN1.circRNA.2|chr1|9800715|9801314|-
GTCTGTGATGAGGAATGGCACCACTACGTCCTCAATGTAGAATTCCCGAGTGTGACTCTCTATGTGGATGGCACGTCCCACGAGCCCTTCTCTGTGACTGAGGATTACCCGCTCCATCCATCCAAGATAGAAACTCAGCTCGTGGTGGGGGCTTGCTGGCAAGGTTCACAAGGACAAAGAGGCAACAGCAAGAGTCAGGCACAGAAATAAAGGACGCAGAAGTAGAAGTGCGCCTTGGACCTGGAGGACTCTTCCAGAGTGTTTATCACTTGGTGACCTG
>circRNA440|1|CLSTN1.circRNA.4|chr1|9803941|9804701|-
GTGCGGCCGCGGGCACTGCCGAGCTGCTGCCATCCCCGAGTGGATCCCTCAACTGGACCATGGGCCTGCCCACCGACAATGGCCACGACAGCGACCAGGTGTTTGAGTTCAACGGCACCCAGGCAGTGAGGATCCCGGATGGCGTCGTGTCGGTCAGCCCCAAAGAGCCGTTCACCATCTCGGTGTGGATGAGACATGGGCCATTCGGCAGGAAGAAGGAGACAATTCTTTGCAGTTCTGATAAAACAGATATGAATCGGCACCACTACTCCCTCTATGTCCACGGGTGCCGGCTGATCTTCCTCTTCCGTCAGGATCCTTCTGAGGAGAAGAAATACAGACCTGCAGAGTTCCACTGGAAGTTGAATCAG
>circRNA441|1|CLSTN1.circRNA.14|chr1|9804452|9809633|-
ACATGTGACGAGCCAGTCGCCTCAGTACAGGCCACAGTGGAGCTAGAAACCAGCCACATAGGGAAAGGCTGCGACCGAGACACCTACTCAGAGAAGTCCCTCCACCGGCTCTGTGGTGCGGCCGCGGGCACTGCCGAGCTGCTGCCATCCCCGAGTGGATCCCTCAACTGGACCATGGGCCTGCCCACCGACAATGGCCACGACAGCGACCAGGTGTTTGAGTTCAACGGCACCCAGGCAGTGAGGATCCCGGATGGCGTCGTGTCGGTCAGCCCCAAAGAGCCGTTCACCATCTCGGTGTGGATGAGACATGGGCCATTCGGCAGGAAGAAGGAGACAATTCTTTGCAGTTCTGATAAAACAG
>circRNA447|1|CLSTN1.circRNA.10|chr1|9809518|9833452|-
TTAACAAGCACAAGCCCTGGCTGGAGCCCACCTACCACGGCATAGTCACAGAGAACGACAACACCGTGCTCCTCGACCCCCCACTGATCGCGCTGGATAAAGATGCGCCTCTGCGATTTGCAGAGAGTTTTGAGGTGACAGTCACCAAAGAAGGTGAGATTTGTGGATTTAAAATTCACGGGCAGAATGTCCCCTTTGATGCAGTGGTAGTGGATAAATCCACTGGTGAGGGAGTCATTCGCTCCAAAGAGAAACTGGACTGTGAGCTGCAGAAAGACTATTCATTCACCATCCAGGCCTATGATTGTGGGAAGGGACCTGATGGCACCAACGTGAAAAAGTCTCATAAAGCAACTGTTCATATTCAGGTGAACGACGTGAATGAGTACGCGCCCGTGTTCAAGGAGAAGTCCTACAAAGCCACGGTCATCGAGGGGAAGCAGTACGACAGCATTTTGAGGGTGGAGGCCGTGGATGCCGACTGCTCCCCTCAGTTCAGCCAGATTTGCAGCTACGAAATCATCACTCCAGACGTGCCCTTTACTGTTGACAAAGATGGTTATATAAAAAACACAGAGAAATTAAACTACGGGAAAGAACATCAATATAAGCTGACCGTCACTGCCTATGACTGTGGGAAGAAAAGAGCCACAGAAGATGTTTTGGTGAAGATCAGCATTAAGCCCACCTGCACCCCTGGGTGGCAAGGATGGAACAACAGGATTGAGTATGAGCCGGGCACCGGCGCGTTGGCCGTCTTTCCAAATATCCACCTGGAGACATGTGACGAGCCAGTCGCCTCAGTACAGGCCACAGTGGAGCTAGAAACCAGCCACATAGGGAAAGGCTGCGACCGAGACACCTACTCAGAGAAGTCCCTCCACCGGCTCTGTG
>circRNA448|1|NA.chr1.circRNA.127|chr1|9839501|9839787|+
CTACTCAGGAGGCTGAGGCAGGAGAATCGCTTGAACCCGGGAGGTGGAGGTTGCAGTGAGCCAAGATCGCACCACTCCAACATGGAGAAACCATGGAGTTTGACTCCAGCCTGGGCGACAAGAGTGAAACTCTGTCTCAAAAAACAAAAAAAAAAGTTTTTTTAGTTGAGATGAAGTCTTGCTATGTTGCCCACGCTGGTGTCAAACTCCTGAGCTCAAGCAATTCTCCCACCATGGCCTCCCAAAGTGCTGGGATTACAAGTGTGAGCTACAACATCCAGCTCAG
>circRNA449|1|CLSTN1.circRNA.12|chr1|9844653|9844877|-
GGCCTACTAGCTCGCCTTTGGAAATTAACTAGCAGGATTTTAAAATCAAAGCCTGAGAACTTGGAGCATGCAAGGGCACCTGTCACCACCTGCTGGCAGTGTTCCTTAATTGCAGGTTCTTATGATAGACCAAGGTTTAAAAGTTGAATCTGCAAATGAAACCTGTAACATCATCTAGGATTTATAGGTGAGACGCCAACAGTCTCTTGCAATATTTAGCTGTT
>circRNA451|1|CTNNBIP1.circRNA.2|chr1|9931244|9938047|-
GGCGGCACCTTCCTACTTCTGCCCAGCCACAGCCCTCCCCTCACAGTTGAGCACCTGTTTGCCTGAAGTTAATTTCCAGAAGCAGAACGGACGAGTGCCAGGAAGGCAGAGCAAGGGGAAGAGGAAGAAGAGACAGGCTGGAGAGGGAGGCAGGGCTGACAGCGGAGCCCTGGCAGGGTCTTGGCAAGGATTATGAGATGCATTCTCAGGAGTCCCCAGAGCCAGGCAGGGGGATGAACCGCGAGGGAGCTCCCGGGAAGAGTCCGGAGGAGATGTACATTCAGCAGAAGGTCCGAGTGCTGCTCATGCTGCGGAAGATGGGATCAAACCTGACAGCCAGCGAGGAGGAGTTCCTGCGCACCTATGCAGGGGTGGTCAACAGCCAGCTCAGCCAGCTGCCTCCGCACTCCATCGACCAGG
>circRNA452|1|NA.chr1.circRNA.128|chr1|9980818|9990267|+
GTCTCACTCTGTCACCCAGGCTGGAGCACAGTGGCATGACCTCAGCGGACTGCAACCTCAGCCTCCCATGCTCAAGTGATCCTCCCACCTCAGCTTTAGATGGGGACTTGCCATGTTGCCCAGGCTGGTCTCAAACTCCCGAGCTCAAGTGATCCAGCCCCCTAGACTTCCCAAAGTGTTGGGATTACAGGCATGAGCCACCGCGCCCAGCCAAGAATGCACTCTCTTCAGCCAATTACTCTGAGGCTACCGATTCTACAGTGGGTTCCAAATGAAAGAAGAGAAAGTCATAGCAGACAAATCATAACGAACAGAGTCCAGTGAGTCCCTCTGTCGCAACAAGTTCAGGATCACTCAAGCAG
>circRNA453|1|LZIC.circRNA.4|chr1|9982243|9994918|-
GCTATTCAGGCAGCTATCAGCCAGGCCTTTAAAACCCCAGAGGTCATCAGATTGTTTGCAAAGAAACAACCAGGTCAGCTTCGGACAAGGTTAGCAGAGATGGATAGAGATCTGATGGTAGGAAAGCTGGAAAGAGACCTGTACACTCAACAGAAAGTGGAGATACTAACAGCTCTTAGGAAACTTGGAGAGAAGCTGACTGCAGATGATGAGGCCTTCTTGTCAGCAAATGCAGGTGCTATACTCAGCCAGTTTGAGAAAGTCTCTACAGACCTTGGACGGCCCCCAAGTTACATGAACTACCTGCTAGACTCACACCCCAGCAAAAATATTGATGTCCCCAGCAAGATTAGCTTCCTGTTAAAGATCCAGGACCTGTGAATACATGCGTAACTGCAAGAATGGAAGCAAAGGATGAACCCAAGTTAAAGCCCAGCACAAGAATATGAT
>circRNA455|1|LZIC.circRNA.3|chr1|9991948|9995685|-
AGAGGAACTTGATACAGATGAATATGAAGAAACCAAAAAGGAAACTCTGGAGCAACTAAGTGAATTTAATGATTCACTAAAGAAAATTATGTCTGGAAATATGACTTTGGTAGATGAACTAAGTGGAATGCAGCTGGCTATTCAGGCAGCTATCAGCCAGGCCTTTAAAACCCCAGAGGTCATCAGATTGTTTGCAAAGAAACAACCAGGTCAGCTTCGGACAAGGTTAGCAGAGATGGATAGAGATCTGATGGTAGGAAAGCTGGAAAGAGACCTGTACACTCAACAGAAAGTGGAGATACTAACAGCTCTTAGGAAACTTGGAGAGAAGCTGACTGCAGATGATGAGGCCTTCTTGTCAGCAAATGCAGGTGCTATACTCAGCCAGTTTGAGAAAGTCTCTACAGACCTTG
>circRNA458|1|NMNAT1.circRNA.5|chr1|10030810|10041228|+
GGTTATGGAAGGATCAGTGGAATAACTGATATGAAAAAGAGACAACAAGGGAGGTGTCACAGTTTTCCATTTAGATCAACAACTTCAAGTTCTTACCATGGAAAATTCCGAGAAGACTGAAGTGGTTCTCCTTGCTTGTGGTTCATTCAATCCCATCACCAACATGCACCTCAGGTTGTTTGAGCTGGCCAAGGACTACATGAATGGAACAGGAAGGTACACAGTTGTCAAAGGCATCATCTCTCCTGTTGGTGATGCCTACAAGAAGAAAGGACTCATTCCTGCCTATCACCGGGTCATCATGGCAGAACTTGCTACCAAGAATTCTAAATGGGTGGAAGTTGATACATGGGAAAGTCTTCAGAAGGAGTGGAAAGAGACTCTGAAGGTGCTAAGACACCATCAAGAGAAATTGGAGGCTAGTGACTGTGATCACCAGCAGAACTCACCTACTCTAGAAAGGCCTGGAAGGAAGAGGAAGTGGACTGAAACACAAGATTCTAGTCAAAAGAAATCCCTAGAGCCAAAAACAAAAG
>circRNA462|1|NA.chr1.circRNA.129|chr1|10038546|10039114|-
GACACTGACTAATTTGCCTAAGGTCATTTAACTTAAAAGTATTAATAGCAGAGCCAGGACTTGAACCCCAGCAGTCTGGTCCAGAGCCCACACTCTTGACCATGGAAGAGTGTGGCTTAATCTTGTGACAAAGAACCAGAACGCCAAGGAGAAGGTCCTAGAGCGGCAAGGGCCTGAGGCCTTAAAGGAAGGGGCCCTAAGCAGGATTTGTGTATAGCTCTATTCTGGGCTGGCAGCAGGGTGCCCACTGTTTTCAAACTGTGCAATGTTACCCAAATAACATCAACTACACTTGTGGGATCCAACTGTGGGCCTTTATTCCCCTACATCCCAACCCTTCTGAGCAGCTGAGTTGACTATTTAATGGGCAATAAGGTTACTATAAAGCCAGAGGGTCGGGTAGGGCTGTGGCCCAGGAACTTGCTCCCTCATGGGAGAATTTTTTGCCATCAAGCAGTGGAGACTCTTCTCCCTGCCAAGTCTGAAAAGGAAGTCCTCTTGAGAGATCACTGTGTGAGATACTTCCTACTGACTCAGTGCCCAATCCTGCCCAACACACTTCCCAGAG
>circRNA463|1|RBP7.circRNA.1|chr1|10067627|10068332|+
GTATTGACTTTGCCACTCGTAAAATAGCCAAGTTGCTGAAGCCACAGAAAGTGATTGAGCAGAATGGGGATTCTTTTACCATCCACACGAACAGCAGCCTAAGGAACTACTTTGTGAAATTTAAAGTTGGAGAAGAATTTGATGAAGATAACAGAGGCCTGGACAACAGAAAATGCAAGAGTTTGGTTATCTGGGACAATGACAGGCTCACCTGTATCCAGAAGGGAGAAAAGAAGAACAGAGGCTGGACCCATTGGATCGAAGGAGACAAACTCCACCTG
>circRNA466|1|UBE4B.circRNA.11|chr1|10155518|10165802|+
GAGTAGCCCATCGAAGCCAGAGCAGTGAAGGAGTCAGTTCTCTCAGCAGCTCGCCCTCTAATAGCCTTGAAACGCAATCTCAGTCTCTCTCACGTTCCCAGAGCATGGATATCGATGGTGTCTCATGTGAGAAAAGTGACCTTGGAGGCTGTGTATTGCAGATGGCATAGATTAAAGATGGAGTAAGGATGCTTCACTCTCATCAGACTTTGTCATGTCCCAGGTGGATGTGGATTCAGGAATTGAAAACATGGAGGTTGATGAAAATGATCGAAGAGAAAAGCGGAGCCTCAGTGATAAGGAGCCTTCCTCGGGCCCTGAAGTGTCTGAAGAGCAGGCCTTACAGCTGGTCTGTAAGATCTTCCGTGTCTCTTGGAAGGACCGGGACAGAGATGTCATCTTTCTTTCTTCTCTTTCTGCACAGTTTAAGCAGAACCCAAAAGAAGTATTCTCCGATTTTAAGGACTTGATTGGCCAGATTTTAATGGAAGTGCTAATGATGTCCACTCAGACCAGAGATGAAAACCCATTTGCCAGTCTGACAGCCACATCACAGCCAATTGCTGCAGCAGCACGGTCACCAGACAGAAATCTCTTGCTAAACACTGGCTCCAATCCAGGAACAAGCCCCATGTTCTGCAGCGTGGCTTCCTTTGGTGCCAGCTCTTTGTCTAG
>circRNA469|1|UBE4B.circRNA.8|chr1|10155518|10165802|+
GAGTAGCCCATCGAAGCCAGAGCAGTGAAGGAGTCAGTTCTCTCAGCAGCTCGCCCTCTAATAGCCTTGAAACGCAATCTCAGTCTCTCTCACGTTCCCAGAGCATGGATATCGATGGTGTCTCATGTGAGAAAAGTGACCTTGGAGGCTGTGTATTGCAGATGGCATAGATTAAAGATGGAGTAAGGATGCTTCACTCTCATCAGACTTTGTCATGTCCCAGGTGGATGTGGATTCAGGAATTGAAAACATGGAGGTTGATGAAAATGATCGAAGAGAAAAGCGGAGCCTCAGTGATAAGGTTGGTAAGCGATGAAGCCCTTGGTACAGGAGCCTTCCTCGGGCCCTGAAGTGTCTGAAGAGCAGGCCTTACAGCTGGTCTGTAAGATCTTCCGTGTCTCTTGGAAGGACCGGGACAGAGATGTCATCTTTCTTTCTTCTCTTTCTGCACAGTTTAAGCAGAACCCAAAAGAAGTATTCTCCGATTTTAAGGACTTGATTGGCCAGATTTTAATGGAAGTGCTAATGATGTCCACTCAGACCAGAGATGAAAACCCATTTGCCAGTCTGACAGCCACATCACAGCCAATTGCTGCAGCAGCACGGTCACCAGACAGAAATCTCTTGCTAAACACTGGCTCCAATCCAGGAACAAGCCCCATGTTCTGCAGCGTGGCTTCCTTTGGTGCCAGCTCTTTGTCTAG
>circRNA471|1|UBE4B.circRNA.19|chr1|10155518|10182134|+
GAGTAGCCCATCGAAGCCAGAGCAGTGAAGGAGTCAGTTCTCTCAGCAGCTCGCCCTCTAATAGCCTTGAAACGCAATCTCAGTCTCTCTCACGTTCCCAGAGCATGGATATCGATGGTGTCTCATGTGAGAAAAGCATGTCCCAGGTGGATGTGGATTCAGGAATTGAAAACATGGAGGTTGATGAAAATGATCGAAGAGAAAAGCGGAGCCTCAGTGATAAGGTTGGTAAGCGATGAAGCCCTTGGTACAGGAGCCTTCCTCGGGCCCTGAAGTGTCTGAAGAGCAGGCCTTACAGCTGGTCTGTAAGATCTTCCGTGTCTCTTGGAAGGACCGGGACAGAGATGTCATCTTTCTTTCTTCTCTTTCTGCACAGTTTAAGCAGAACCCAAAAGAAGTATTCTCCGATTTTAAGGACTTGATTGGCCAGATTTTAATGGAAGTGCTAATGATGTCCACTCAGACCAGAGATGAAAACCCATTTGCCAGTCTGACAGCCACATCACAGCCAATTGCTGCAGCAGCACGGTCACCAGACAGAAATCTCTTGCTAAACACTGGCTCCAATCCAGGAACAAGCCCCATGTTCTGCAGCGTGGCTTCCTTTGGTGCCAGCTCTTTGTCTAGTTTGGGAGCCTCTGGTGGAGCAAGTAATTGGGATTCCTACAGTGACCATTTCACCATTGAAACCTGCAAAGAGACAGATATGCTGAACTACCTCATCGAGTGTTTCGACCGAGTTGGAATAGAGGAAAAAAAAGCACCAAAGATGTGCAGCCAGCCAGCAGTCAGCCAGCTTCTGAGCAACATCCGCTCACAGTGCATATCCCATACTGCTTTAGTACTACAAGGCTCCCTAACACAGCCCAGGTCCTTGCAGCAGCCGTCCTTCCTAGTGCCGTATATGCTGTGTAGGAATCTCCCATATGGCTTCATTCAGGAACTGGTGAGAACCACTCACCAGGATGAAGAAGTGTTCAAGCAG
>circRNA472|1|UBE4B.circRNA.17|chr1|10161165|10190871|+
CATGTCCCAGGTGGATGTGGATTCAGGAATTGAAAACATGGAGGTTGATGAAAATGATCGAAGAGAAAAGCGGAGCCTCAGTGATAAGGTTGGAGCCTTCCTCGGGCCCTGAAGTGTCTGAAGAGCAGGCCTTACAGCTGGTCTGTAAGATCTTCCGTGTCTCTTGGAAGGACCGGGACAGAGATGTCATCTTTCTTTCTTCTCTTTCTGCACAGTTTAAGCAGAACCCAAAAGAAGTATTCTCCGATTTTAAGGACTTGATTGGCCAGATTTTAATGGAAGTGCTAATGATGTCCACTCAGACCAGAGATGAAAACCCATTTGCCAGTCTGACAGCCACATCACAGCCAATTGCTGCAGCAGCACGGTCACCAGACAGAAATCTCTTGCTAAACACTGGCTCCAATCCAGGAACAAGCCCCATGTTCTGCAGCGTGGCTTCCTTTGGTGCCAGCTCTTTGTCTAGTTTGGGAGCCTCTGGTGGAGCAAGTAATTGGGATTCCTACAGTGACCATTTCACCATTGAAACCTGCAAAGAGACAGATATGCTGAACTACCTCATCGAGTGTTTCGACCGAGTTGGAATAGAGGAAAAAAAAGCACCAAAGATGTGCAGCCAGCCAGCAGTCAGCCAGCTTCTGAGCAACATCCGCTCACAGTGCATATCCCATACTGCTTTAGTACTACAAGGCTCCCTAACACAGCCCAGGTCCTTGCAGCAGCCGTCCTTCCTAGTGCCGTATATGCTGTGTAGGAATCTCCCATATGGCTTCATTCAGGAACTGGTGAGAACCACTCACCAGGATGAAGAAGTGTTCAAGCAGATATTTATCCCCATTTTACAAGGCCTGGCTCTTGCTGCCAAAGAGTGCTCCCTCGACAGTGACTACTTTAAATACCCCCTCATGGCACTAGGTGAGCTCTGTGAAACCAAGTTTGGGAAGACACACCCTGTGTGCAATTTGGTTGCTTCTTTGCGGTTGTGGTTGCCGAAATCCTTAAGTCCTGGCTGTGGGCGGGAGCTGCAGAGACTCTCTTACTTAGGGGCTTTCTTTAGCTTCTCAGTCTTTGCAGAAGATGATGTTAAAGTGGTTGAAAAATACTTCTCAGGGCCTGCCATTACCCTGGAAAACACTCGTGTGGTTAGCCAATCATTGCAGCATTACTTAGAGCTCGGAAGG
>circRNA475|1|UBE4B.circRNA.10|chr1|10177516|10197263|+
TTTGGGAGCCTCTGGTGGAGCAAGTAATTGGGATTCCTACAGTGACCATTTCACCATTGAAACCTGCAAAGAGACAGATATGCTGAACTACCTCATCGAGTGTTTCGACCGAGTTGGAATAGAGGAAAAAAAAGCACCAAAGATGTGCAGCCAGCCAGCAGTCAGCCAGCTTCTGAGCAACATCCGCTCACAGTGCATATCCCATACTGCTTTAGTACTACAAGGCTCCCTAACACAGCCCAGGTCCTTGCAGCAGCCGTCCTTCCTAGTGCCGTATATGCTGTGTAGGAATCTCCCATATGGCTTCATTCAGGAACTGGTGAGAACCACTCACCAGGATGAAGAAGTGTTCAAGCAGATATTTATCCCCATTTTACAAGGCCTGGCTCTTGCTGCCAAAGAGTGCTCCCTCGACAGTGACTACTTTAAATACCCCCTCATGGCACTAGGTGAGCTCTGTGAAACCAAGTTTGGGAAGACACACCCTGTGTGCAATTTGGTTGCTTCTTTGCGGTTGTGGTTGCCGAAATCCTTAAGTCCTGGCTGTGGGCGGGAGCTGCAGAGACTCTCTTACTTAGGGGCTTTCTTTAGCTTCTCAGTCTTTGCAGAAGATGATGTTAAAGTGGTTGAAAAATACTTCTCAGGGCCTGCCATTACCCTGGAAAACACTCGTGTGGTTAGCCAATCATTGCAGCATTACTTAGAGCTCGGAAGGCAAGAGCTTTTTAAGATTCTGCATAGTATTTTGTTAAATGGCGAAACCCGTGAGGCTGCTCTCAGTTACATGGCGGCTGTCGTCAATGCCAATATGAAGAAAGCACAGATGCAGACAGATGATAGATTGGTGTCTACAGATGGATTTATGCTGAATTTCCTTTGGGTACTGCAGCAGCTAAGTACAAAAATCAAGTTAGAAACAGTTGATCCCACGTATATTTTTCACCCAAGATGTCGGATTACTCTTCCCAATGATGAGACGCGTGTGAATGCAACGATGGAAGATGTGAATGACTGGCTGACTGAACTCTATGGCGATCAGCCTCCATTTTCTGAGCCGAAATTCCCTACGGAGTGCTTCTTTCTCACCCTGCATGCTCACCACCTCTCTATTCTGCCTAGTTGCCGTCGCTATATCCGCAGACTCCGGGCTATCCGGGAGCTCAATAG
>circRNA479|1|UBE4B.circRNA.16|chr1|10189449|10228328|+
GCACTAGGTGAGCTCTGTGAAACCAAGTTTGGGAAGACACACCCTGTGTGCAATTTGGTTGCTTCTTTGCGGTTGTGGTTGCCGAAATCCTTAAGTCCTGGCTGTGGGCGGGAGCTGCAGAGACTCTCTTACTTAGGGGCTTTCTTTAGCTTCTCAGTCTTTGCAGAAGATGATGTTAAAGTGGTTGAAAAATACTTCTCAGGGCCTGCCATTACCCTGGAAAACACTCGTGTGGTTAGCCAATCATTGCAGCATTACTTAGAGCTCGGAAGGCAAGAGCTTTTTAAGATTCTGCATAGTATTTTGTTAAATGGCGAAACCCGTGAGGCTGCTCTCAGTTACATGGCGGCTGTCGTCAATGCCAATATGAAGAAAGCACAGATGCAGACAGATGATAGATTGGTGTCTACAGATGGATTTATGCTGAATTTCCTTTGGGTACTGCAGCAGCTAAGTACAAAAATCAAGTTAGAAACAGTTGATCCCACGTATATTTTTCACCCAAGATGTCGGATTACTCTTCCCAATGATGAGACGCGTGTGAATGCAACGATGGAAGATGTGAATGACTGGCTGACTGAACTCTATGGCGATCAGCCTCCATTTTCTGAGCCGAAATTCCCTACGGAGTGCTTCTTTCTCACCCTGCATGCTCACCACCTCTCTATTCTGCCTAGTTGCCGTCGCTATATCCGCAGACTCCGGGCTATCCGGGAGCTCAATAGAACTGTAGAAGATTTGAAAAATAATGAAAGCCAATGGAAAGATTCCCCACTGGCAACTAGACACCGCGAAATGCTGAAGCGCTGTAAAACTCAGCTTAAGAAACTGGTACGGTGCAAGGCCTGTGCTGATGCTGGCCTACTTGACGAGAGCTTCCTGAGAAGATGTCTGAATTTTTATGGCCTTCTCATTCAGCTGCTGCTCCGCATCCTGGACCCCGCATATCCCGATATAACACTGCCTTTAAATTCAGATGTCCCCAAGGTATTTGCAGCGTTGCCTGAGTTTTATGTAGAAGATGTTGCAGAATTTTTATTTTTTATTGTACAATGTTGAGCATACCGGAGCCACCAGTGAGTTTTATGACAAGTTCACAATTCGCTATCATATTAGCACCATTTTTAAAAGCCTTTGGCAAAACATAGCTCACCATGGCACCTTTATGGAGGAGTTCAACTCCGGGAAGCAGTTTGTTCGCTATATAAACATGTTGATAAACGACACGACGTTTTTGCTCGATGAAAGTCTGGAGTCTCTGAAGCGAATCCATGAAGTGCAGGAAGAGATGAAGAACAAAGAACAGTGGGACCAGTTGCCCCGGGATCAGCAGCAGGCTCGTCAGTCTCAGCTTGCTCAGGATGAGCGTGTGTCCCGCTCTTACCTCGCCCTGGCCACCGAAACCGTGGACATGTTCCACATCCTCACGAAGCAGGTCCAGAAGCCCTTCCTCAGACCG
>circRNA483|1|UBE4B.circRNA.4|chr1|10209241|10221344|+
TATAACACTGCCTTTAAATTCAGATGTCCCCAAGGTATTTGCAGCGTTGCCTGAGTTTTATGTAGAAGATGTTGCAGAATTTTTATTTTTTATTGTACAATACTCTCCCCAGGCGCTTTATGAGCCCTGTACTCAGGATATTGTGATGTTCCTTGTTGTGATGTTGTGCAACCAGAACTACATCCGAAACCCATATTTGGTGGCCAAACTGGTAGAAGTCATGTTTATGACCAACCCTGCTGTTCAGCCACGAACCCAGAAGTTTTTTGAAATGATTGAGAACCATCCTCTCTCCACCAAGTTGTTGGTACCTTCCCTGATGAAGTTTTATACAGATGTTGAGCATACCGGAGCCACCAGTGAGTTTTATGACAAGTTCACAATTCGCTATCATATTAGCACCATTTTTAAAAGCCTTTGGCAAAACATAGCTCACCATGGCACCTTTATGGAGGAGTTCAACTCCGGGAAGCAGTTTGTTCGCTATATAAACATGTTGATAAACGACACGACGTTTTTGCTCGATGAAAGTCTGGAGTCTCTGAAGCGAATCCATGAAGTGCAGGAAGAGATGAAGAACAAAGAACAGTGGGACCAGTTGCCCCGG
>circRNA485|1|KIF1B.circRNA.9|chr1|10292307|10338186|+
GAAACTTGGCTGTAACTTCAAAAGAAGATTTGATTCTTTATTTCTGGACTGCATATATATATATAACAAGGCCATTAAAATGTCGGGAGCCTCAGTGAAGGTGGCTGTCCGGGTAAGGCCCTTCAATTCTCGAGAGACCAGCAAGGAATCCAAATGCATCATTCAGATGCAAGGCAACTCGACCAGTATTATTAACCCAAAGAATCCAAAGGAAGCTCCAAAGTCCTTCAGCTTCGACTATTCCTACTGGTCTCATACCTCACCCGAAGATCCCTGTTTTGCATCTCAAAACCGTGTGTACAATGACATTGGCAAGGAAATGCTCTTACACGCCTTTGAGGGATATAATGTCTGTATTTTTGCCTATGGGCAGACTGGTGCTGGAAAATCTTATACAATGATGGGTAAACAAGAAGAAAGCCAGGCTGGCATCATTCCACAGTTATGTGAAGAACTTTTTGAGAAAATCAATGACAACTGTAATGAAGAAATGTCTTACTCTGTAGAGGTGAGCTACATGGAAATTTACTGTGAAAGAGTACGAGATTTGCTGAATCCAAAAAACAAGGGTAATTTGCGTGTGCGTGAACACCCACTTCTTGGACCCTATGTGGAGGATCTGTCCAAGTTGGCAGTTACTTCCTACACAGACATTGCTGACCTCATGGATGCTGGGAACAAAGCCAGGACAGTGGCAGCTACAAACATGAATGAAACAAGTAGCCGTTCCCACGCTGTGTTTACGATTGTTTTCACCCAGAAGAAACACGATAATGAGACCAACCTTTCCACTGAGAAGGTCAGTAAAATCAGCTTGGTGGATCTAGCAGGAAGTGAACGAGCTGATTCAACTGGTGCCAAAGGGACTCGATTAAAGGAAGGAGCAAATATTAATAAGTCTCTTACAACTTTGGGCAAAGTCATTTCAGCCTTGGCCGAGGTGAGTAAAAAGAAGAAGAAAACAGATTTTATTCCCTACAGGGATTCTGTACTTACTTGGCTCCTTCGAGAAAATTTAGGTGGCAATTCTCGGACTGCAATGGTTGCTGCTCTGAGCCCCGCGGATATCAACTACGATGAGACTTTGAGCACTCTGAGATATGCAGATCGTGCAAAACAAATTAAATGCAATGCTGTTATCAATGAGGACCCCAATGCCAAACTGGTTCGTGAATTAAAGGAGGAGGTGACACGGCTGAAGGACCTTCTTCGTGCTCAGGGCCTGGGAGATATTATTGATA
>circRNA489|1|KIF1B.circRNA.45|chr1|10321962|10342591|+
TTATGTGAAGAACTTTTTGAGAAAATCAATGACAACTGTAATGAAGAAATGTCTTACTCTGTAGAGGTGAGCTACATGGAAATTTACTGTGAAAGAGTACGAGATTTGCTGAATCCAAAAAACAAGGGTAATTTGCGTGTGCGTGAACACCCACTTCTTGGACCCTATGTGGAGGATCTGTCCAAGTTGGCAGTTACTTCCTACACAGACATTGCTGACCTCATGGATGCTGGGAACAAAGCCAGGACAGTGGCAGCTACAAACATGAATGAAACAAGTAGCCGTTCCCACGCTGTGTTTACGATTGTTTTCACCCAGAAGAAACACGATAATGAGACCAACCTTTCCACTGAGAAGGTCAGTAAAATCAGCTTGGTGGATCTAGCAGGAAGTGAACGAGCTGATTCAACTGGTGCCAAAGGGACTCGATTAAAGGAAGGAGCAAATATTAATAAGTCTCTTACAACTTTGGGCAAAGTCATTTCAGCCTTGGCCGAGGTGGATAACTGCACTAGCAAGAGTAAAAAGAAGAAGAAAACAGATTTTATTCCCTACAGGGATTCTGTACTTACTTGGCTCCTTCGAGAAAATTTAGGTGGCAATTCTCGGACTGCAATGGTTGCTGCTCTGAGCCCCGCGGATATCAACTACGATGAGACTTTGAGCACTCTGAGATATGCAGATCGTGCAAAACAAATTAAATGCAATGCTGTTATCAATGAGGACCCCAATGCCAAACTGGTTCGTGAATTAAAGGAGGAGGTGACACGGCTGAAGGACCTTCTTCGTGCTCAGGGCCTGGGAGATATTATTGATATTGATCCATTGATCGATGATTACTCTGGAAGTGGAAGCAAATATCTGAAAGATTTTCAGAACAATAAGCATAGATACTTGCTAGCCTCTGAGAATCAACGCCCTGGCCATTTTTCCACAGCATCCATGGGGTCCCTCACTTCATCCCCATCTTCCTGCTCACTCAGTAGTCAGGTGGGCTTGACGTCTGTGACCAGTATTCAAGAGAGGATCATGTCTACACCTGGAGGAGAGGAAGCTATTGAACGTTTAAAG
>circRNA499|1|KIF1B.circRNA.31|chr1|10351139|10381915|+
GAATCAGAGAAGATCATTGCTGAGTTGAATGAAACTTGGGAAGAGAAGCTTCGTAAAACAGAGGCCATCAGAATGGAGAGAGAGGCTTTGTTGGCTGAGATGGGAGTTGCCATTCGGGAAGATGGAGGAACCCTAGGGGTTTTCTCACCTAAAAAGACCCCACATCTTGTTAACCTCAATGAAGACCCACTAATGTCTGAGTGCCTACTTTATTACATCAAAGATGGAATTACAAGGGTTGGCCAAGCAGATGCTGAGCGGCGCCAGGACATAGTGCTGAGCGGGGCTCACATTAAAGAAGAGCATTGTATCTTCCGGAGTGAGAGAAGCAACAGCGGGGAAGTTATCGTGACCTTAGAGCCCTGTGAGCGCTCAGAAACCTACGTAAATGGCAAGAGGGTGTCCCAGCCTGTTCAGCTGCGCTCAGGAAACCGTATCATCATGGGTAAAAACCATGTTTTCCGCTTTAACCACCCGGAACAAGCACGAGCTGAGCGAGAGAAGACTCCTTCTGCTGAGACCCCCTCTGAGCCTGTGGACTGGACATTTGCCCAGAGGGAGCTTCTGGAAAAACAAGGAATTGATATGAAACAAGAGATGGAGAAAAGGCTACAGGAAATGGAGATCTTATACAAAAAGGAGAAGGAAGAAGCAGATCTTCTTTTGGAGCAGCAGAGACTGGACTATGAGAGTAAATTGCAGGCCTTGCAGAAGCAGGTTGAAACCCGATCTCTGGCTGCAGAAACAACTGAAGAGGAGGAAGAAGAGGAAGAAGTTCCTTGGACACAGCATGAATTTGAGTTGGCCCAATGGGCCTTCCGGAAATGGAAGTCTCATCAGTTTACTTCATTACGGGACTTACTCTGGGGCAATGCCGTGTACCTAAAGGAGGCCAATGCCATCAGTGTGGAACTGAAAAAGAAG
>circRNA502|1|KIF1B.circRNA.44|chr1|10380100|10403345|+
GACTATGAGAGTAAATTGCAGGCCTTGCAGAAGCAGGTTGAAACCCGATCTCTGGCTGCAGAAACAACTGAAGAGGAGGAAGAAGAGGAAGAAGTTCCTTGGACACAGCATGAATTTGAGTTGGCCCAATGGGCCTTCCGGAAATGGAAGTCTCATCAGTTTACTTCATTACGGGACTTACTCTGGGGCAATGCCGTGTACCTAAAGGAGGCCAATGCCATCAGTGTGGAACTGAAAAAGAAGGTGCAGTTTCAGTTTGTTCTGCTGACTGACACACTGTACTCCCCTTTGCCTCCTGAATTACTTCCCACTGAGATGGAAAAAACTCATGAGGACAGGCCTTTCCCTCGCACAGTGGTAGCAGTAGAAGTCCAGGATTTGAAGAATGGAGCAACACACTATTGGTCTTTGGAGAAACTCAAGCAGAGGCTGGATTTGATGCGAGAGATGTATGATAGGGCAGGGGAGATGGCCTCCAGTGCCCAAGACGAAAGCGAAACCACTGTGACTGGCAGCGATCCCTTCTATGATCGGTTCCACTGGTTCAAACTTGTGGGGAGCTCCCCCATTTTCCACGGCTGTGTGAACGAGCGCCTTGCCGACCGCACACCCTCCCCCACTTTTTCCACGGCCGATTCCGACATCACTGAGCTGGCTGACGAGCAGCAAGATGAGATGGAGGATTTTGATGATGAGGCATTCGTGGATGACGCCGGCTCTGACGCAGGGACGGAGGAGGGATCAGATCTCTTCAGTGACGGGCATGACCCGTTTTACGACCGATCCCCTTGGTTCATTTTAGTGGGAAGGGCATTTGTTTACCTGAGCAATCTGCTGTATCCCGTGCCCCTGATCCACAGGGTGGCCATCGTCAGTGAGAAAGGTGAAGTGCGGGGATTTCTGCGTGTGGCTGTACAGGCCATCGCAGCGGATGAAGAAGCTCCTGATTATGGCTCTGGAATTCGACAGTCAGGAACAGCTAAAATATCTTTTGATAATGAATACTTTAATCAGAGTGACTTTTCGTCTGTTGCAATGACTCGTTCTGGTCTGTCCTTGGAGGAGTTGAGGATTGTGGAAGGACAGGGTCAGAGTTCTGAGGTCATCACTCCTCCAGAAGAAATCAGTCGAATTAATGACTTGGATTTGAAGTCAAGCACTTTGCTGGATGGTAAGATGGTAATGGAAGGGTTTTCTGAAGAGATTGGCAACCACCTGAAACTGGGCAGTGCCTTCACTTTCCGAGTAACAGTGTTGCAGGCCAGTGGAATCCTCCCAGAGTATGCAGATATCTTCTGTCAGTTCAACTTTTTGCATCGCCATGATGAAGCATTCTCCACGGAGCCCCTCAAAAACAATGGCAGAGGAAGTCCCCTGGCCTTTTATCATGTGCAGAATATTGCAGTGGAGATCACTGAATCATTTGTGGATTACATCAAAACCAAGCCTATTGTATTTGAAGTCTTTGGGCATTATCAGCAGCACCCACTTCATCTGCAAGGACAGGAGCTTAACAGTCCGCCTCAGCCGTGCCGCCGATTCTTCCCTCCACCCATGCCACTGTCCAAGCCAG
>circRNA504|1|KIF1B.circRNA.38|chr1|10380100|10412794|+
GACTATGAGAGTAAATTGCAGGCCTTGCAGAAGCAGGTTGAAACCCGATCTCTGGCTGCAGAAACAACTGAAGAGGAGGAAGAAGAGGAAGAAGTTCCTTGGACACAGCATGAATTTGAGTTGGCCCAATGGGCCTTCCGGAAATGGAAGTCTCATCAGTTTACTTCATTACGGGACTTACTCTGGGGCAATGCCGTGTACCTAAAGGAGGCCAATGCCATCAGTGTGGAACTGAAAAAGAAGGTGCAGTTTCAGTTTGTTCTGCTGACTGACACACTGTACTCCCCTTTGCCTCCTGAATTACTTCCCACTGAGATGGAAAAAACTCATGAGGACAGGCCTTTCCCTCGCACAGTGGTAGCAGTAGAAGTCCAGGATTTGAAGAATGGAGCAACACACTATTGGTCTTTGGAGAAACTCAAGCAGAGGCTGGATTTGATGCGAGAGATGTATGATAGGGCAGGGGAGATGGCCTCCAGTGCCCAAGACGAAAGCGAAACCACTGTGACTGGCAGCGATCCCTTCTATGATCGGTTCCACTGGTTCAAACTTGTGGGGAGGGCATTTGTTTACCTGAGCAATCTGCTGTATCCCGTGCCCCTGATCCACAGGGTGGCCATCGTCAGTGAGAAAGGTGAAGTGCGGGGATTTCTGCGTGTGGCTGTACAGGCCATCGCAGCGGATGAAGAAGCTCCTGATTATGGCTCTGGAATTCGACAGTCAGGAACAGCTAAAATATCTTTTGATAATGAATACTTTAATCAGAGTGACTTTTCGTCTGTTGCAATGACTCGTTCTGGTCTGTCCTTGGAGGAGTTGAGGATTGTGGAAGGACAGGGTCAGAGTTCTGAGGTCATCACTCCTCCAGAAGAAATCAGTCGAATTAATGACTTGGCTTTTTGCATCGCCATGATGAAGCATTCTCCACGGAGCCCCTCAAAAACAATGGCAGAGGAAGTCCCCTGGCCTTTTATCATGTGCAGAATATTGCAGTGGAGATCACTGAATCATTTGTGGATTACATCAAAACCAAGCCTATTGTATTTGAAGTCTTTGGGCATTATCAGCAGCACCCACTTCATCTGCAAGGACAGGAGCTTAACAGTCCGCCTCAGCCGTGCCGCCGATTCTTCCCTCCACCCATGCCACTGTCCAAGCCAGTTCCAGCCACCAAGTTAAACACGATGAGCAAAACCAGCCTTGGCCAGAGCATGAGCAAGTATGACCTCCTGGTTTGGTTTGAGATCAGTGAACTGGAGCCTACAGGAGAGTATATCCCAGCTGTGGTTGACCACACAGCAGGCTTGCCTTGCCAGGGGACATTTTTGCTTCATCAGGGCATCCAGCGAAGGATCACAGTGACCATTATCCATGAGAAGGGGAGCGAGCTCCATTGGAAAGATGTTCGTGAACTGGTGGTAGGTCGTATTCGGAATAAGCCTGAGGTGGATGAAGCTGCAGTTGATGCCATCCTCTCCCTAAATATTATTTCTGCCAAGTACCTGAAGTCTTCCCACAACTCTAGCAG
>circRNA509|1|KIF1B.circRNA.30|chr1|10394577|10408791|+
GGCATTTGTTTACCTGAGCAATCTGCTGTATCCCGTGCCCCTGATCCACAGGGTGGCCATCGTCAGTGAGAAAGGTGAAGTGCGGGGATTTCTGCGTGTGGCTGTACAGGCCATCGCAGCGGATGAAGAAGCTCCTGATTATGGCTCTGGAATTCGACAGTCAGGAACAGCTAAAATATCTTTTGATAATGAATACTTTAATCAGAGTGACTTTTCGTCTGTTGCAATGACTCGTTCTGGTCTGTCCTTGGAGGAGTTGAGGATTGTGGAAGGACAGGGTCAGAGTTCTGAGGTCATCACTCCTCCAGAAGAAATCAGTCGAATTAATGACTTGGATTTGAAGTCAAGCACTTTGCTGGATGGTAAGATGGTAATGGAAGGGTTTTCTGAAGAGATTGGCAACCACCTGAAACTGGGCAGTGCCTTCACTTTCCGAGTAACAGTGTTGCAGGCCAGTGGAATCCTCCCAGAGTATGCAGATATCTTCTGTCAGTTCAACTTTTTGCATCGCCATGATGAAGCATTCTCCACGGAGCCCCTCAAAAACAATGGCAGAGGAAGTCCCCTGGCCTTTTATCATGTGCAGAATATTGCAGTGGAGATCACTGAATCATTTGTGGATTACATCAAAACCAAGCCTATTGTATTTGAAGTCTTTGGGCATTATCAGCAGCACCCACTTCATCTGCAAGGACAGGAGCTTAACAGTCCGCCTCAGCCGTGCCGCCGATTCTTCCCTCCACCCATGCCACTGTCCAAGCCAGTTCCAGCCACCAAGTTAAACACGATGAGCAAAACCAGCCTTGGCCAGAGCATGAGCAAGTATGACCTCCTGGTTTGGTTTGAGATCAGTGAACTGGAGCCTACAGGAGAGTATATCCCAGCTGTGGTTGACCACACAGCAGGCTTGCCTTGCCAGGGGACATTTTTGCTTCATCAGGGCATCCAGCGAAGGATCACAGTGACCATTATCCATGAGAAGGGGAGCGAGCTCCATTGGAAAGATGTTCGTGAACTGGTGGTAG
>circRNA514|1|KIF1B.circRNA.25|chr1|10407818|10408791|+
GTATATCCCAGCTGTGGTTGACCACACAGCAGGCTTGCCTTGCCAGGGGACATTTTTGCTTCATCAGGTACTAATGAGGGACCAAAACAGGCATCGGAGGGAACACTGAAAAGAATTTAGAATAAGAGACGGAATTCTTTCTTATTCTCTGTTTTCATCTCTATTTCAGAGGGTGGGCGGGGCATTGTCCTGTTGTCATTTTTTTTTTTTTCTGTGTCTGTCTGTAGATATTTCTTCCTCAGACCTTGGCTTATATTTATCCTTGCTTTTATATGTATTTAGAATAGCTATTTTGAAAAATATTTTGTTTCATTCAATTACTCTAATTTGTGTAGCTCCTATGTCACTTTTAATACTTTTCATTTCGTGATGTTTGGAAGCTCTGTGCTTTCACACCAGAAGTTCTTAATAGGAATAGAGGATGAAGGTTTCAATGGACTAAAAATCTGGTTATGAAACATAGGTCCGCTTTTGGTAAATCAAAAGTAGGTTCAGTCAGTGTTCAAAAGTACTTAAGACCCAAGTGGGCATAGGGGCTAGGGATACCATACATTTGGGACATACAATCAGGGCATGGTTGAATACTTATTATACAAGGGGCTGGGATGCAGCCACATAATCTCCTGTGACAGATTATGGTTATTCTTAAAACCATAGAGAAAAAGAATTTTTTAAAAAAGAAAAGAAAACCATATCAGAACCTGACTGTTCCTTAGTCCCTGACACATCTCCCTTTGTTTTGAATAACAATGTGGATAGCATTTTCCGTCTTTCCACACCTCTCCTTCCTGCTCATCCCCCATGCCATGCCATACAGGCCAGAAAACAGTAGACGAGAGGAGATAATAGATTGCTTCAGCTAAATTGCAACCCTGCTTCATTACCTAGGGCATCCAGCGAAGGATCACAGTGACCATTATCCATGAGAAGGGGAGCGAGCTCCATTGGAAAGATGTTCGTGAACTGGTGGTAG
>circRNA516|1|KIF1B.circRNA.33|chr1|10420986|10435431|+
GACCTTCTACCGCTTTGAGGCTGTGTGGGATAGCTCTCTGCATAACTCCCTTCTTCTGAACCGAGTGACACCCTATGGAGAAAAGATCTACATGACCTTGTCGGCCTACCTAGAGCTGGATCATTGCATCCAGCCGGCTGTCATCACCAAGGATGTGTGCATGGTCTTCTACTCCCGAGATGCCAAGATCTCACCACCACGCTCTCTGCGTAGCCTCTTTGGCAGCGGCTACTCAAAGTCACCAGATTCGAATCGAGTCACTGGCATTTACGAACTCAGCTTATGCAAAATGTCAGACACAGGTAGTCCAGGTATGCAGAGAAGGAGAAGAAAAATCTTAGATACGTCAGTGGCATATGTGCGGGGAGAAGAGAACTTAGCAGGCTGGCGGCCCCGTGGAGACAGCCTCATCCTTGAGCACCAGTGGGAGCTGGAGAAGCTGGAGCTCCTACATGAGGTGGAAAAAACCCGCCACTTTTTGCTGCTGCGTGAGAGACTTGGTGACAGCATCCCCAAATCCCTGAGCGACTCGTTATCCCCCAGCCTCAGCAGTGGGACCCTCAGCACCTCCACCAGTATCTCCTCTCAGATCTCAACCACTACCTTTGAAAGCGCCATCACACCTAGCGAGAGCAGTGGCTATGATTCAGGAGACATCGAAAGCCTGGTGGACCGAGAGAAAGAGCTGGCTACCAAGTGCCTGCAACTTCTCACCCACACTTTCAACAGAGAATTCAGCCAGGTGCACGGCAGCGTCAGTGACTGTAAGTTGTCTGATATCTCTCCAATTGGACGGGATCCCTCTGAGTCCAGTTTCAGCAGTGCCACCCTCACTCCCTCCTCCACCTGTCCCTCTCTGGTAGACTCTAGGAGCAACTCTCTGGATCAGAAGACCCCAGAAGCCAATTCCCGGGCCTCTAGTCCCTGCCCAGAATTTGAACAGTTTCAGATTGTCCCAGCTGTGGAAACACCATATTTGGCCCGAGCAGGAAAAAACGAATTTCTCAATCTTGTTCCAGATATTGAAGAAATTAGACCAAGCTCAGTGGTCTCTAAGAAAGGATACCTTCATTTCAAGGAGCCTCTTTACAGTAACTGGGCTAAACATTTTGTTGTCGTCCGTCGGCCTTATGTCTTCATCTATAACAGTGACAAAGACCCTGTGGAGCGTGGAATCATTAACCTGTCCACAGCACAGGTGGAGTACAGTGAGGACCAGCAGGCCATGGTGAAGACACCAAACACCTTTGCTGTCTGCACAAAGCACCGTGGGGTCCTTTTGCAGGCCCTCAATGACAAAGACATGAACGACTGGTTGTATGCCTTCAACCCACTTCTAGCTGGCACAATACG
>circRNA520|1|KIF1B.circRNA.41|chr1|10423340|10425706|+
GAATCGAGTCACTGGCATTTACGAACTCAGCTTATGCAAAATGTCAGACACAGGTAGTCCAGGTATGCAGAGAAGGAGAAGAAAAATCTTAGATACGTCAGTGGCATATGTGCGGGGAGAAGAGAACTTAGCAGGCTGGCGGCCCCGTGGAGACAGCCTCATCCTTGAGCACCAGTGGGAGCTGGAGAAGCTGGAGCTCCTACATGAGGTATCCAGGGGCAGGGTTGTTCAGATGCAAGAACTCTCGGACAAGATTGCCAAAGTATCAGTCTTCCTCCCCGCTGCTGCATGTGATCATAGCTTTTCACTTTTCTCTCCTGAGGTCTTAACGAGCTTTGTGTTTGCTATAGCAGTAGTATTGATCTTCTCAGGTGGAAAAAACCCGCCACTTTTTGCTGCTGCGTGAGAGACTTGGTGACAGCATCCCCAAATCCCTGAGCGACTCGTTATCCCCCAGCCTCAGCAGTGGGACCCTCAGCACCTCCACCAGTATCTCCTCTCAGATCTCAACCACTACCTTTGAAAGCGCCATCACACCTAGCGAGAGCAGTGGCTATGATTCAGGAGACATCGAAAGCCTGGTGGACCGAGAGAAAGAGCTGGCTACCAAG
>circRNA525|1|PGD.circRNA.3|chr1|10460802|10461197|+
TAACTTTGTCCTTTGGTGGTAGTAATTCTGAGAATACTAACAGACATTTCAATAAACATTAAGGCGGGGCACAGTGGCTCAGGCCTGTAATCCCAGCACTTTTTGGGAGGCTGGTTCAGATGGATCGTTTGAGCCCAGGAGTTCGAGACCAGCCTGGGCAACATGGCGAAACCCTGTCTCTACATAAAATTAAAAAATTAGCTGGGTATGGTGGTGTAAGCTTATGGTCCCAGCTACAAGCTTATGGTCCCAGGTTCGAGACCAGCCTGGCCAACATGGTGAAACCCCGTCTCTACTAAAAATATAAAAATTAGCTGGGCTTTGTGGCTCATGCCTGTAATCCCAGTTACTCGGGAGGCTGAGGAATGAGAATCACTTGAACCTGGGAGGTGGAG
>circRNA526|1|PGD.circRNA.2|chr1|10471474|10473308|+
GTGGGAGATGAGGGAGCAGGCCACTTCGTGAAGATGGTGCACAACGGGATAGAGTATGGGGACATGCAGCTGATCTGTGAGGCATACCACCTGATGAAAGACGTGCTGGGCATGGCGCAGGACGAGATGGCCCAGGCCTTTGAGGATTGGAATAAGACAGAGCTAGACTCATTCCTGATTGAAATCACAGCCAATATTCTCAAGTTCCAAGACACCGATGGCAAACACCTGCTGCCAAAGATCAGGGACAGCGCGGGGCAGAAGGGCACAGGGAAGTGGACCGCCATCTCCGCCCTGGAATACGGCGTACCCGTCACCCTCATTG
>circRNA527|1|PGD.circRNA.4|chr1|10471474|10473308|+
GTGGGAGATGAGGGAGCAGGCCACTTCGTGAAGATGGTGCACAACGGGATAGAGTATGGGGACATGCAGCTGATCTGTGAGGCATACCACCTGATGAAAGACGTGCTGGGCATGGCGCAGGACGAGATGGCCCAGGTTCCTGTACTTGCTTTAGCAATGTCTGTCCATCCCCCACCAATTTCATCTTATTTTTTGGATACATTCAAAGTAAACTGCAGCAAACACACGAGTGCTTTACTATATGCCAAGCATGATTCTAAATGCTGGGGATATACTAGTGAAGAAAGCAAAGTGCCTGCCCTCCCGGAGCTGGGAAGACAGACAGAAATAAATATACAATATCAAACTAGTTAGCGATGACTGTGAGAACGAAGAGTAAACTGGGACAAGATCCGGTGATTGCAGAAGGCTTCTGAGGAGGCGACACTGCACAGAGACCTAAGTGAAGTGAGGAGCCCTTGCCTCTGAGGAGACAACACTTCTGGTGGCCAGAAATTCAGTATAACCAGGTTCAGAACAAACACAACTGACTCTGGGTTAGCATAAAACTCAACCAGCAGGAGCAGAAGTCCCCAGGCAGACGCGAGCAGAGCCTGCTGGCAACCGTGAGCATTGGCCTTTGAGGATTGGAATAAGACAGAGCTAGACTCATTCCTGATTGAAATCACAGCCAATATTCTCAAGTTCCAAGACACCGATGGCAAACACCTGCTGCCAAAGATCAGGGACAGCGCGGGGCAGAAGGGCACAGGGAAGTGGACCGCCATCTCCGCCCTGGAATACGGCGTACCCGTCACCCTCATTG
>circRNA528|1|APITD1-CORT.circRNA.1|chr1|10493898|10502498|+
AGGCTAAAGGCAGCAGTTCACTATACTGTGGGTTGTCTTTGCGAGGAAGTTGCATTGGACAAAGAGATGCAGTTCAGCAAACAGACCATTGCGGCCATTTCGGAGCTGACTTTCCGACAGTGTGAAAATTTTGCCAAAGACCTTGAAATGTTTGCAAGACATGCGAAAAGAACCACAATTAACACTGAAGATGTGAAGCTCTTAGCCAGGAGGAGTAATTCACTGCTAAAATACATCACAGACAAAAGTGAAGAGATTGCTCAGATTAACCTAGAACGAAAAGCACAGAAGAAAAAGAAGTCAGAGGATGGAAGCAAAAATTCAAGGCAGCCAGCAGAGGCTGGAGTGGTGGAAAGTGAGAATTAAAGTCCCTCGCCGCTTGGAAAGTGCAGCCTTCTACAG
>circRNA530|1|DFFA.circRNA.2|chr1|10523114|10523677|-
ATGCTTGTTGACGCTCCCTGCTCAGACCTGGCTCAGGAACTACGTCAGAGTTGTGCCACCGTCCAGCGGCTGCAGCACACACTCCAACAGGTGCTTGACCAAAGAGAGGAAGTGCGTCAGTCCAAGCAGCTCCTGCAGCTGTACCTCCAGGCTTTGGAGAAAGAGGGCAGCCTCTTGTCAAAGCAGGAAGAGTCCAAAGCTGCCTTTGGTGAGGAGGTGGATGCAGTAGACACGGGTATCAGCAGAGAGACCTCCTCGGACGTTGCGCTGGCGAGCCACATCCTTACTGCACTGAGGGAGAAGCAGGCTCCAGAGCTGAGCTTATCTAGTCAGGATTTGGAG
>circRNA531|1|DFFA.circRNA.1|chr1|10527246|10529395|-
CCTGTGACATTCTGGCCATTGATAAGTCCCTGACACCAGTCACCCTGGTCCTGGCAGAGGATGGCACCATAGTGGATGATGACGATTACTTTCTGTGTCTACCTTCCAATACTAAGTTTGTGGCATTGGCTAGTAATGAGAAATGGGCATACAACAATTCAGATGGAGGTACAGCTTGGATTTCCCAAGAGTCCTTTGATGTAGATGAAACAGACAGCGGGGCAGGGTTGAAGTGGAAGAATGTGGCCAGGCAGCTGAAAGAAGATCTGTCCAGCATCATCCTCCTATCAGAGGAGGACCTCCAG
>circRNA532|1|PEX14.circRNA.3|chr1|10596269|10659423|+
ATTGCCACGGCAGTGAAGTTTCTACAGAATTCCCGGGTCCGCCAGAGCCCACTTGCAACCAGGAGAGCATTCCTAAAGAAGAAAGGGCTGACAGATGAAGAGATTGATATGGCCTTCCAGCAGTCGGGCACTGCTGCCGATGAGCCTTCGTCCTTGGGCCCAGCCACACAGGTGGTTCCTGTCCAGCCCCCTCACCTCATATCTCAGCCATACA
>circRNA533|1|NA.chr1.circRNA.130|chr1|10601406|10601608|-
CCCTGCCTGCTCCGCACGAGCAGCTCCTCGCTCACCTGCAGGGCACGGCCCCGCCCCCAGAGGCTCTGCACTGGACCCACACTAGGGCAGGGCTACGGGAGAAAGAGCAGGAAGTGGGTGCGGAAGATGCCACGCTGCTGCAGGCGGGCCTCTCCGGGACTCACTGCCAGTGGACTCTTCTCATTTTGCCTTCTTCCTCCAG
>circRNA534|1|PEX14.circRNA.1|chr1|10659294|10683178|+
GGCTGACAGATGAAGAGATTGATATGGCCTTCCAGCAGTCGGGCACTGCTGCCGATGAGCCTTCGTCCTTGGGCCCAGCCACACAGGTGGTTCCTGTCCAGCCCCCTCACCTCATATCTCAGCCATACAGTCCCGCAGGCTCCCGATGGCGAGATTACGGCGCCCTGGCCATCATCATGGCAGGCATTGCATTTGGCTTTCACCAGCTCTACAAGAAATACCTGCTCCCCCTCATCCTGGGCGGCCGAGAGGACAGAAAGCAGCTGGAGAGGATGGAGGCCGGTCTCTCTGAGCTGAGTGGCAGCGTGGCCCAGACAG
>circRNA535|1|PEX14.circRNA.4|chr1|10683075|10684494|+
AAATACCTGCTCCCCCTCATCCTGGGCGGCCGAGAGGACAGAAAGCAGCTGGAGAGGATGGAGGCCGGTCTCTCTGAGCTGAGTGGCAGCGTGGCCCAGACAGTGACTCAGTTACAGACGACCCTCGCCTCCGTCCAGGAGCTGCTGATTCAGCAGCAGCAGAAGATCCAGGAGCTTGCCCACGAGCTGGCCGCTGCCAAG
>circRNA536|1|CASZ1.circRNA.2|chr1|10782019|10783521|-
CCACAGCCAGTGGCTCCTCTGTTTTATGGGTGGTTTTAATGCACAGATGGGTTGGTTTTAAAGGGGCTCTAAATCATGGCACAGTGAGAGCCCCCACACCCCAGAGCCCCCTAGGAGGCTGTATCTGTGAGTGACTGTGGTATGGGCACAAGTGAAGTAGAAGCAAGGCCTGCCCCCACTCACTGTGCAGTGGTGATGGACAGGCCAGGGGGAGGTGGGCCCCTCTGGCTGGGTGTTCAGATGAAACCCTTCCTCTTGTCCCCCTACCCACCCACCATCCACACTGGCAGGCGGGGCCTTCCCACGTCCGGTTTACAGCCAGGGCACTGTTCAGTGACCAGCCAGCCTGCTGCCACTCCCAGCCACTTGCCCTTCCTCCTCTGGCTCCTGGCGCCATGATGCGCACCTCCCGTCTGCACCCACGCACACCCCATTGGTGCTCAGCTGCCGTGGGCGCACATCAGGTGAGCGCAGACAGTGGCAGACCCGGCTCACCTCCTTCCCGCAGGACTGGTGCCAGGGCAGTGCTCTTCCCGGAAGGCTTCCAAGCTCCCCCGGATGGCATCCTGTTGGGCCTGTTTCTGGGGTGCGGGGGCAGGCCTTTTTGGGGGGGAGAGTGTCTGCCCCATGCAGCCCTGGCGCCAGCTCTTCCTAGAGGCCTGTGGCAGTAATGCCAGAGGGAGGCAGCTGGGCTGGGGCAGGAGACAGGGATGTTTGAAATGGAAGTCGAGTGAGATGGGACCACCTTCAGCCACCACCACGGCTCTGCTGGGGGCAGACATGGAGCCCTGGGCCAGTCCGAATTGGTGCTCACTGGATACCTGCCTCTTAGCTGCCCCCCTGTGAGTGGGCCTTGCCCACTTGGGCTCCCAGCACCCAGTTTTCAGTGTCCTTGGAAACTTGGAGGAGTTCTGGGAAGGTGATAGGAAGATAGAAGAAGCCTTCTCCGAGCACCCAGAATGTTCGAGCTTGAATGGAAAGAGATCTGCCCTCGAAGGTACTCGGTCCCTAAGTCCGTGCCCTGTAGGCTCCCCTTGTTCGCTGGCCCGTGTGGGACGGAAGGCTGCTTTAGGGAATCTTTTTCTGCCCCTTGGCCTTGAGTTTGGAACTGCGTGGCACCAGAACCTTCTCATCCTTTACTGAGTGTCTTCAGCAAAACATGTTGTTTCCTCTCCAGTTCCCCCTTGGCGTTTGAGAATGGGGTGCCCGTCAACACTCACTCTCCTGCCTGTTCTCCCTAAAGCCATGGGGTAAAGGAAGCCTCATGGTCCTCTGAGGAGCCCTCATGGCCTCCTGAGCCGCTCAGGGGAGACGGTGGCTGTGACAGCTGACGGCCCACTTCAGTGCAGGTTGCGAAGGGGCGGGGCCAAGACGCAGGTGTCTGCCCAGACACAGCGGATGCCTGGTTCCAACGTTTCCATAGATGCCTGTGTCATCTTAACGAGCAGATGCTCTGCTGTGCCTCAGTTTCCCTAGGTGGCCTCTGTCAACAGGTGCTCAAG
>circRNA537|1|NA.chr1.circRNA.131|chr1|10806069|10806418|+
GGAAGCCTGTGGCGTGCCCGGCCCACTGGCCCCATTCACAGGTGAAGAAACTGGGACAGAGTCAACAGATGACCTGCCTGTCGTCATCATAGAGTGGCCTCGAGGCAGGGCGAAGCTGAGGACATACTGTTCCCGCTGTCCAGGCCTCTGCCTTGGCCACAGGACACTTGAGATGAAGAGAGTGACAAGGAGGCAGGATTTGGAAGAGCGGGGAGGGAAGGGCCTCATTACACTCCATCACTCACACGTGCGCGCACACACACGCATGCACGGCAAAATTAAAGCTGAGAACTCGGCCAAAAAGAAAAATCCTACCCCTGTTCCATCGAAACTTATTTTAGGGCAGGAG
>circRNA538|1|CASZ1.circRNA.1|chr1|10820757|10821162|-
GTACAACAACTGCGTAGCCATTGGCTAATAATTGTGCGAAGGGTGCGTTGGTTGCAGAGTCAGGCATGGTATGCGCCGTGGCAATGCCATCTGCTGATTGGCTGGCAGGAACGAGAATCTCTTACCTGGCTGGCTGGTTATCACACAAGGCAAACAGACCTTGCTGACTGAAGGCAAAGACTCCTCCATCCCACCTGCCCTCCCAGCTGCCACGGCCATCGACCCCTCCTTTACAAGGGGCTCCTGCAACTCCCCAGCAGCACGTGTTGGAATGGACTTCGGACCCTGGCCTCTTGGGATGCAAAG
>circRNA539|1|NA.chr1.circRNA.132|chr1|10875585|10875785|-
CCCTCGATAAAGGTGTTTAGCCAGCAAACAAAACAGACCAGGCCCATTTCTCAGAAGCCTTTGGCTCCCCTGAGATGCCAAATAGCCGCTCACTCTTCCGCCTCCACGGACTGGCTTTGGTGTTCATGCTGGTTGGGGTGAGTGCTCTGAGCCTCAACACCTTCATCTATAAAATGGGAGTGAGACTCTCTCCGTGGATG
>circRNA540|1|NA.chr1.circRNA.133|chr1|10899746|10899970|+
GCTTGTCCCTGAGGCCTGAGGCTAATCCACAGGTCTGGTCTGGGTGGGACAGGGTGCTCGCTGAGAATCAGGCCCGTAGGGATTGCTCAGTGGCACAGAGCAGGTAACAGTCCCCAGGCCTCGCCTAACACAGAAAGTGCTCAGCCAGCTCTTTCGTCAATAGATGAGCAAAGCGTGGATGGGGCAAAATGAGCGTCGGCTGCCCAGTCTGCTCAGATCTTCAG
>circRNA541|1|NA.chr1.circRNA.134|chr1|10909828|10910099|-
GCTTGGTGACTCGGGTGTCCCCTCCCATCCCTGTGCTCCCTGGGGTGTCCTGCTGGGGCAATGGGAGGGCCTGCCTTGTTTGTTTCCCTTCTTTTAGGGATGGCCGCCCAGGCAAAGGGCGTGACCTGCCCAGGGCTTCAGTGGAGGCAGTGATGCAGTCAGAACTGGACTCCTGCAAAAGTGCTCCTTCCACTGTCCACTTCCCTATGGTGAAAGGTGGGGAGGGCCCTGTGCCCTGGGCTCTGGGAGTCCCAGGCTTTTGGGGAAGGAG
>circRNA542|1|C1orf127.circRNA.1|chr1|11017079|11030125|-
ACACAGTTGAGTGCTTCTCAGACTACATGACCCTGTGGATCCCAAGGAGCCACGTGGAGGGGCTGAGGCGGTGGCTGGCCAGGACCTTGCACTTGCCAGGCACCTGGAGGTCCCCTGACCACCTGGATTCTTCTCTTGCTAAATGTGGCTACTTCCTGCATCTGGCTTCAGACGGTGACTTCCTTTTTCGAGTTCAATACTCGGCCTGCTTTGTGCAGAAAGAGAAAGCAAATTACAGGCTGGAAATCAGAATATTTCAGAAAGGGGTGATGGGGTTGGAGCGGAGTGATCGCTACATAATGAAGTGTCCGATGCTAAGGTCAAGGCTGGGCCAGGAAAGCGTCCACTGTGGGCCCATGTTCATCCAGGTCTCCCGGCCCCTGCCCCTGTGGAGGGACAATAGACAGACTCCATGGCTGCTGTCCCTTCGAGGGGAGCTGGTGGCTTCTCTTGAAGACGCCAGCCTGATGGGACTGTATGTGGACATGAATGCCACCACTGTCACCGTCCAAAGCCCGAGACAAGGCCTTCTTCAGAGGTGGGAGGTGCTGAACACCTCTGCTGAGCTCCTGCCACTATGGCTGGTGAGCGGTCACCATGCCTATTCTTTAGAAGCTGCTTGCCCACCGG
>circRNA543|1|TARDBP.circRNA.3|chr1|11073772|11085265|+
GAAAAGTAAAAGATGTCTGAATATATTCGGGTAACCGAAGATGAGAACGATGAGCCCATTGAAATACCATCGGAAGACGATGGGACGGTGCTGCTCTCCACGGTTACAGCCCAGTTTCCAGGGGCGTGTGGGCTTCGCTACAGGAATCCAGTGTCTCAGTGTATGAGAGGTGTCCGGCTGGTAGAAGGAATTCTGCATGCCCCAGATGCTGGCTGGGGAAATCTGGTGTATGTTGTCAACTATCCAAAAGATAACAAAAGAAAAATGGATGAGACAGATGCTTCATCAGCAGTGAAAGTGAAAAGAGCAGTCCAGAAAACATCCGATTTAATAGTGTTGGGTCTCCCATGGAAAACAACCGAACAGGACCTGAAAGAGTATTTTAGTACCTTTGGAGAAGTTCTTATGGTGCAGGTCAAGAAAGATCTTAAGACTGGTCATTCAAAGGGGTTTGGCTTTGTTCGTTTTACGGAATATGAAACACAAGTGAAAGTAATGTCACAGCGACATATGATAGATGGACGATGGTGTGACTGCAAACTTCCTAATTCTAAGCAAAGCCAAGATGAGCCTTTGAGAAGCAGAAAAGTGTTTGTGGGGCGCTGTACAGAGGACATGACTGAGGATGAGCTGCGGGAGTTCTTCTCTCAGTACGGGGATGTGATGGATGTCTTCATCCCCAAGCCATTCAGGGCCTTTGCCTTTGTTACATTTGCAGATGATCAGATTGCGCAGTCTCTTTGTGGAGAGGACTTGATCATTAAAGGAATCAGCGTTCATATATCCAATGCCGAACCTAAGCACAATAGCAATAGACAGTTAGAAAGAAGTGGAAGATTTGGTGTTCATCTCATTTCAAATGTTTATGGAAGAAGCACTTCATTGAAAGTAGTGCTGTAAATATTCTGCCATAGGAATACTGTCTACATGCTTTCTCATTCAAGAATTCGTCATCACGCATCACAGGCCGCGTCTTTGACGCACTTGCACTATTACTCAGCAGCAGTAACATGGTAACACTTAAAATGGTACTCGGGGACCTCCAAAGACTAAACTGACAAGCCTTCAAGGAGCCCAGGG
>circRNA547|1|TARDBP.circRNA.2|chr1|11083249|11085265|+
TTCATCTCATTTCAAATGTTTATGGAAGAAGCACTTCATTGAAAGTAGTGCTGTAAATATTCTGCCATAGGAATACTGTCTACATGCTTTCTCATTCAAGAATTCGTCATCACGCATCACAGGCCGCGTCTTTGACGTTTTGAATAAGTCTGGGTGACCGCACCTAAAATGCACTTGCACTATTACTCAGCAGCAGTAACATGGTAACACTTAAAATGGTACTCGGGGACCTCCAAAGACTAAACTGACAAGCCTTCAAGGAGCCCAGGG
>circRNA548|1|MASP2.circRNA.1|chr1|11090232|11090939|-
TTGTTGACTGTGGCCCTCCTGATGATCTACCCAGTGGCCGAGTGGAGTACATCACAGGTCCTGGAGTGACCACCTACAAAGCTGTGATTCAGTACAGCTGTGAAGAGACCTTCTACACAATGAAAGTGAATGATGGTAAATATGTGTGTGAGGCTGATGGATTCTGGACGAGCTCCAAAGGAGAAAAATCACTCCCAGTCTGTGAGCCTG
>circRNA549|1|EXOSC10.circRNA.25|chr1|11126585|11126805|-
AGGCTTCAGGTACAACTGGCCACAGAGATAGTCCTGGAAGACACGTGGCGCCTGTGGACCGGAAGCACCAAATGCTGGTGCTGCTTTTGTACATACATATTTTTAAACCATTAAAATTCTTCCTGAAGAAAGCTGATTCCTGACTTTTATTTTGTTGCCGCCACAGCTCTGGCAGGTTGCCATCCTGTTCAGGCAACCATCTTCAGCTGTCTGTGGGCAG
>circRNA550|1|EXOSC10.circRNA.12|chr1|11128064|11137005|-
GATCTGTGCCAGTTCAGAAGCAGGCGAGCCTCTTCCCTGATGAAAAAGAAGATAACTTGCTGGGTACCACATGCCTGATTGCCACAGCTGTCATCACGTTATTTAATGAACCTAGTGCTGAAGACAGTAAAAAGGGTCCATTGACAGTTGCACAGAAAAAAGCCCAGAACATCATGGAGTCCTTTGAAAATCCATTTAGGATGTTTCTGCCCTCACTGGGACACCGTGCTCCCGTCTCTCAGGCAGCGAAGTTCGATCCATCAACCAAAATCTATGAAATCAGCAACCGCTGGAAGCTGGCCCAGGTACAAGTACAAAAAGACTCTAAAGAAGCTGTCAAGAAGAAGGCAGCTGAGCAAACAGCTGCCCGGGAACAGGCAAAGGAGGCGTGCAAAGCTGCAGCAGAACAGGCCATCTCCGTCCGACAGCAGGTCGTGCTAGAAAATGCTGCAAAGAAGAGAGAGCGAGCAACAAGCGACCCAAGGACCACAGAACAGAAACAAGAGAAGAAACGACTCAAAATTTCCAAGAAGCCAAAGGACCCAGAGCCACCAGAAAAAGAGTTTACGCCTTACGACTACAGCCAGTCAGACTTCAAGGCTTTTGCTGGAAACAGCAAATCCAAAGTTTCTTCTCAGTTTGATCCAAATAAACAGACCCCGTCTGGCAAGAAATGCATTGCAGCCAAAAAAATTAAACAGTCGGTGGGAAACAAAAGCATGTCCTTTCCAACTGGAAAGTCAGACAG
>circRNA554|1|EXOSC10.circRNA.23|chr1|11130956|11137005|-
GATCTGTGCCAGTTCAGAAGCAGGCGAGCCTCTTCCCTGATGAAAAAGAAGATAACTTGCTGGGTACCACATGCCTGATTGCCACAGCTGTCATCACGTTATTTAATGAACCTAGTGCTGAAGACAGTAAAAAGGGTCCATTGACAGTTGCACAGAAAAAAGCCCAGAACATCATGGAGTCCTTTGAAAATCCATTTAGGATGGTGAGTAGTAGTTTTGTCAGGGCTGACAGGATATGCAGAGATGCCTACAGCTGTACATGCTTTTACCTGGGAAGGAAGCCTCTGAAGCCAGTGTGTCGGCTGCCCTGGTGTCCTGGCAAAGACGCTGACAAGGCACCAGCAACCCCCCATCTGAGCGCTTCTGCCCCGTGGCTCTAGATTCCGTTCCCGGCAGCGTTTCACACAGCCATTTCCTTCCTCCAGTTTCTGCCCTCACTGGGACACCGTGCTCCCGTCTCTCAGGCAGCGAAGTTCGATCCATCAACCAAAATCTATGAAATCAGCAACCGCTGGAAGCTGGCCCAGGTACAAGTACAAAAAGACTCTAAAGAAGCTGTCAAGAAGAAGGCAGCTGAGCAAACAGCTGCCCGGGAACAGGCAAAGGAGGCGTGCAAAGCTGCAGCAGAACAGGCCATCTCCGTCCGACAGCAGGTCGTG
>circRNA560|1|EXOSC10.circRNA.21|chr1|11133990|11137708|-
TCTGAAGTTGCAGCCGGAGTGAAGAAGAGCGGACCGCTGCCCAGTGCTGAGAGATTGGAGAATGTTCTCTTTGGACCTCACGACTGCTCCCATGCCCCTCCGGATGGCTATCCAATCATCCCAACCAGTGGTAAAGTCGAGAGCCCTCCTGACTGTCCCGAAGAGGATCTGTGCCAGTTCAGAAGCAGGCGAGCCTCTTCCCTGATGAAAAAGAAGATAACTTGCTGGGTACCACATGCCTGATTGCCACAGCTGTCATCACGTTATTTAATGAACCTAGTGCTGAAGACAGTAAAAAGGGTCCATTGACAGTTGCACAGAAAAAAGCCCAGAACATCATGGAGTCCTTTGAAAATCCATTTAGGATGTTTCTGCCCTCACTGGGACACCGTGCTCCCGTCTCTCAGGCAGCGAAGTTCGATCCATCAACCAAAATCTATGAA
>circRNA561|1|EXOSC10.circRNA.9|chr1|11136898|11137708|-
TCTGAAGTTGCAGCCGGAGTGAAGAAGAGCGGACCGCTGCCCAGTGCTGAGAGATTGGAGAATGTTCTCTTTGGACCTCACGACTGCTCCCATGCCCCTCCGGATGGCTATCCAATCATCCCAACCAGTGGATCTGTGCCAGTTCAGAAGCAGGCGAGCCTCTTCCCTGATGAAAAAGAAGATAACTTGCTGGGTACCACATGCCTGATTGCCACAGCTGTCATCACGTTATTTAAT
>circRNA563|1|EXOSC10.circRNA.19|chr1|11136898|11142935|-
GTCTTTCATGGTGCTGATTCAGACATAGAATGGCTACAGAAAGACTTTGGGTTGTATGTAGTAAACATGTTTGATACTCATCAGGCAGCACGCCTTCTTAACCTGGGCAGGCACTCACTCGATCATCTCCTGAAACTCTACTGCAACGTGGACTCAAACAAGCAATATCAGCTGGCTGATTGGAGAATACGCCCTCTGCCCGAGGAGATGCTCAGCTACGCCCGGGATGACACCCATTACCTGCTATATATCTATGACAAAATGAGGCTGGAGATGTGGGAGCGCGGCAACGGGCAGCCGGTGCAGCTGCAGGTGGTGTGGCAACGGAGCAGGGACATCTGCCTCAAGAAATTCATCAAACCTATCTTCACGGATGAGTCCTACCTTGAACTCTATAGGAAGCAGAAGAAGCACCTTAACACACAGCAGTTGACAGCCTTTCAGCTGCTGTTTGCCTGGAGGGATAAAACAGCTCGCAGGGAAGATGAAAGTTACGGATATGTACTGCCAAACCACATGATGCTGAAAATAGCTGAAGAACTGCCTAAGGAACCTCAGGGCATCATAGCTTGCTGCAACCCAGTACCGCCCCTTGTGCGGCAGCAGATCAACGAAATGCACCTTTTAATCCAGCAGGCCCGAGAGATGCCCCTGCTCAAGTCTGAAGTTGCAGCCGGAGTGAAGAAGAGCGGACCGCTGCCCAGTGCTGAGAGATTGGAGAATGTTCTCTTTGGACCTCACGACTGCTCCCATGCCCCTCCGGATGGCTATCCAATCATCCCAACCAGTGGTAAAGTCGAGAGCCCTCCTGACTGTCCCGAAGAGGATCTGTGCCAGTTCAGAAGCAGGCGAGCCTCTTCCCTGATGAAAAAGAAGATAACTTGCTGGGTACCACATGCCTGATTGCCACAGCTGTCATCACGTTATTTAAT
>circRNA568|1|EXOSC10.circRNA.4|chr1|11150610|11151654|-
GGTATTTTACTGGATGAAGCCTCAGGTGTAAACAAGAATCAACAGCCTGTCCTCCCTGCCGGCTTGCAGGTCCCCAAAACGGTAGTGTCCAGCTGGAACCGTAAGGCAGCAGAATATGGCAAAAAAGCAAAATCTGAAACTTTCCGGCTGCTTCATGCAAAAAATATCATCCGACCTCAGCTCAAGTTTCGAGAGAAGATTGACAATTCCAACACACCATTTCTTCCTAAAATCTTCATCAAACCCAATGCTCAGAAACCTCTCCCTCAAGCTCTCTCTAAGGAAAGGCGGGAACGCCCACAGGATCGTCCTGAGGACTTGGACGTCCCCCCTGCACTGGCTGATTTCATCCATCAGCAGAGAACCCAGCAGGTTGAGCAAGACAT
>circRNA570|1|MTOR.circRNA.13|chr1|11169346|11175525|-
ACACCCATCCAACCTGATGCTGGACCGTCTGAGTGGGAAGATCCTGCACATTGACTTTGGGGACTGCTTTGAGGTTGCTATGACCCGAGAGAAGTTTCCAGAGAAGATTCCATTTAGACTAACAAGAATGTTGACCAATGCTATGGAGGTTACAGGCCTGGATGGCAACTACAGAATCACATGCCACACAGTGATGGAGGTGCTGCGAGAGCACAAGGACAGTGTCATGGCCGTGCTGGAAGCCTTTGTCTATGACCCCTTGCTGAACTGGAGGCTGATGGACACAAATACCAAAGGCAACAAGCGATCCCGAACGAGGACGGATTCCTACTCTGCTGGCCAGTCAGTCGAAATTTTGGACGGTGTGGAACTTGGAGAGCCAGCCCATAAGAAAACGGGGACCACAGTGCCAGAATCTATTCATTCTTTCATTGGAGACGGTTTGGTGAAACCAGAGGCCCTAAATAAGAAAGCTATCCAGATTATTAACAGGGTTCGAGATAAGCTCACTG
>circRNA571|1|MTOR.circRNA.1|chr1|11181302|11182183|-
CATCCAGAGATACGCTGTCATCCCTTTATCGACCAACTCGGGCCTCATTGGCTGGGTTCCCCACTGTGACACACTGCACGCCCTCATCCGGGACTACAGGGAGAAGAAGAAGATCCTTCTCAACATCGAGCATCGCATCATGTTGCGGATGGCTCCGGACTATGACCACTTGACTCTGATGCAGAAGGTGGAGGTGTTTGAGCATGCCGTCAATAATACAGCTGGGGACGACCTGGCCAAGCTGCTGTGGCTGAAAAGCCCCAGCTCCGAG
>circRNA572|1|MTOR.circRNA.11|chr1|11181302|11182183|-
CATCCAGAGATACGCTGTCATCCCTTTATCGACCAACTCGGGCCTCATTGGCTGGGTTCCCCACTGTGACACACTGCACGCCCTCATCCGGGACTACAGGGAGAAGAAGAAGATCCTTCTCAACATCGAGCATCGCATCATGTTGCGGGTATGTGATGCGGCCACGAGAGCTAGTGCCCCTTCCGTGGCAGGGAATCTCCGTAGCGCTGCTTTTCTCATTCCTCTCTGTATGTCTGTCACTGAAAAATCTCTTTGAGAGAATCAGCTTTGAAGAAGGTTTAATAAAGTGAGTCCTAAAGCAGATAAGCTTGTAAGAAACTGAAGGACCCTTAAGCTGAGAAATTGTTTTCACCATCCTAGGGAAGACTAGACAGATAAATATTCGGCACCATATATTTACTAATGTATACAAAGCACTGGCCATATGGAGAAATAATGTTTAGTAGATGTGTAAGTAATAAGAAAGAGAATTGCTTGTTTTCCAAAACCTTGAAACTTCCAGTACTCTCATCTGCACAGAAGGCCTATAACTGAGGTGAAGTCTCGTGTTTTTCCCTTATGCCTTGGGGTTCCAGTGGTCATCAGGTTAGAGTGGTCACTTCGTTTCTCCTTTTGCCATGTTCTTATTTCCCTTCTCCTTTGGCTATGATGGGGAAATTAGAACTCAGCTCTGCCTGGACCCCAAGCCTTGTTTCTTCCTGGACCCAAACTACATGTCTTAGGCTGCTCTCTTACTGAACAGTTGTGTCCTGATGCAGATGGCTCCGGACTATGACCACTTGACTCTGATGCAGAAGGTGGAGGTGTTTGAGCATGCCGTCAATAATACAGCTGGGGACGACCTGGCCAAGCTGCTGTGGCTGAAAAGCCCCAGCTCCGAG
>circRNA573|1|MTOR.circRNA.4|chr1|11184554|11193254|-
ATGCTTCCTGAAACTTGGAGAGTGGCAGCTGAATCTACAGGGCATCAATGAGAGCACAATCCCCAAAGTGCTGCAGTACTACAGCGCCGCCACAGAGCACGACCGCAGCTGGTACAAGGCCTGGCATGCGTGGGCAGTGATGAACTTCGAAGCTGTGCTACACTACAAACATCAGAACCAAGCCCGCGATGAGAAGAAGAAACTGCGTCATGCCAGCGGGGCCAACATCACCAACGCCACCACTGCCGCCACCACGGCCGCCACTGCCACCACCACTGCCAGCACCGAGGGCAGCAACAGTGAGAGCGAGGCCGAGAGCACCGAGAACAGCCCCACCCCATCGCCGCTGCAGAAGAAGGTCACTGAGGATCTGTCCAAAACCCTCCTGATGTACACGGTGCCTGCCGTCCAGGGCTTCTTCCGTTCCATCTCCTTGTCACGAGGCAACAACCTCCAGGATACACTCAGAGTTCTCACCTTATGGTTTGATTATGGTCACTGGCCAGATGTCAATGAGGCCTTAGTGGAGGGGGTGAAAGCCATCCAGATTGATACCTGGCTACAGGTTATACCTCAGCTCATTGCAAGAATTGATACGCCCAGACCCTTGGTGGGACGTCTCATTCACCAGCTTCTCACAGACATTGGTCGGTACCACCCCCAGGCCCTCATCTACCCACTGACAGTGGCTTCTAAGTCTACCACGACAGCCCGGCACAATGCAGCCAACAAGATTCTGAAGAACATGTGTGAGCACAGCAACACCCTGGTCCAGCAGGCCATGATGGTGAGCGAGGAGCTGATCCGAGTGGCCATCCTCTGGCATGAGATGTGGCATGAAGGCCTGGAAGAGGCATCTCGTTTGTACTTTGGGGAAAGGAACGTGAAAGGCATGTTTGAGGTGCTGGAGCCCTTGCATGCTATGATGGAACGGGGCCCCCAGACTCTGAAGGAAACATCCTTTAATCAGGCCTATGGTCGAGATTTAATGGAGGCCCAAGAGTGGTGCAGGAAGTACATGAAATCAGGGAATGTCAAGGACCTCACCCAAGCCTGGGACCTCTATTATCATGTGTTCCGACGAATCTCAAAGCAGCTGCCTCAGCTCACATCCTTAGAGCTGCAATATGTTTCCCCAAAACTTCTGATGTGCCGGGACCTTGAATTGGCTGTGCCAGGAACATATGACCCCAACCAGCCAATCATTCGCATTCAGTCCATAGCACCGTCTTTGCAAGTCATCACATCCAAGCAGAGGCCCCGGAAATTGACACTTATGGGCAGCAACGGACATGAGTTTGTTTTCCTTCTAAAAGGCCATGAAGATCTGCGCCAGGATGAGCGTGTGATGCAGCTCTTCGGCCTGGTTAACACCCTTCTGGCCAATGACCCAACATCTCTTCGGAAAAACCTCAG
>circRNA575|1|MTOR.circRNA.22|chr1|11191837|11192073|-
GTCATTGCCAGGCACATAGCAGATACACAAGAGATATTCAGTGAATAAATGAAGGTATGGGAAAACTGAAACCTGGGTCATTGTAGAATTCTTACTCATCAAGTAAAGGTTAGTTGTGATCAATCTATTCTCCTTAGTTGAGAAAACGGATACACCTGTGTTCAAGGTTTTTGGCAAGGCATACAAACGAATTTCCCAATTATTCAGAAAGTTCAGCTATTAATGGGTCACGTAGT
>circRNA576|1|MTOR.circRNA.5|chr1|11202208|11202476|-
CTCCTTGGGAGGCTGAGGCAGGAGAATCGCTTGGACCTGGGAGGCAGAGGTTGCAGTGAGCCAAGATTGCGCCACTGCACTCCAGCCTGAGGGACAGAATGATACTCCATCTCCAAAAAAAAAGGAGTTCTGCCTGCTTCTGCTCCCAAAGTTCTGGGATTACAGGCATGAGCCACCATGCCTGGCCTTCTGATACATTTTAACTTCCCTGCAAGCCACAGCCAAATCCACTGTGAAACACAACGGAGATTTGCTGATAGAATCTCAG
>circRNA577|1|MTOR.circRNA.7|chr1|11204704|11206848|-
GTCAGTGGGACAGCATGGAAGAATACACCTGTATGATCCCTCGGGACACCCATGATGGGGCATTTTATAGAGCTGTGCTGGCACTGCATCAGGACCTCTTCTCCTTGGCACAACAGTGCATTGACAAGGCCAGGGACCTGCTGGATGCTGAATTAACTGCGATGGCAGGAGAGAGTTACAGTCGGGCATATGGGGCCATGGTTTCTTGCCACATGCTGTCCGAGCTGGAGGAGGTTATCCAGTACAAACTTGTCCCCGAGCGACGAGAGATCATCCGCCAGATCTGGTGGGAGAGACTGCAG
>circRNA579|1|MTOR.circRNA.12|chr1|11259314|11264760|-
GCCTGGGGCGCTGCCAGGAGGGTCTCCAAAGATGACTGGCTGGAATGGCTGAGACGGCTGAGCCTGGAGCTGCTGAAGGACTCATCATCGCCCTCCCTGCGCTCCTGCTGGGCCCTGGCACAGGCCTACAACCCGATGGCCAGGGATCTCTTCAATGCTGCATTTGTGTCCTGCTGGTCTGAACTGAATGAAGATCAACAGGATGAGCTCATCAGAAGCATCGAGTTGGCCCTCACCTCACAAGACATCGCTGAAGTCACACAGACCCTCTTAAACTTGGCTGAATTCATGGAACACAGTGACAAGGGCCCCCTGCCACTGAGAGATGACAATGGCATTGTTCTGCTGGGTGAGAGAGCTGCCAAGTGCCGAGCATATGCCAAAGCACTACACTACAAAGAACTGGAGTTCCAGAAAGGCCCCACCCCTGCCATTCTAGAATCTCTCATCAG
>circRNA581|1|MTOR.circRNA.24|chr1|11270870|11276291|-
TTTTTGTTCCAGCAGCTGGGAATGTTGGTGTCCTTTGTGAAGAGCCACATCAGACCTTATATGGATGAAATAGTCACCCTCATGAGAGAATTCTGGGTCATGAACACCTCAATTCAGAGCACGATCATTCTTCTCATTGAGCAAATTGTGGTAGCTCTTGGGGGTGAATTTAAGCTCTACCTGCCCCAGCTGATCCCACACATGCTGCGTGTCTTCATGCATGACAACAGCCCAGGCCGCATTGTCTCTATCAAGTTACTGGCTGCAATCCAGCTGTTTGGCGCCAACCTGGATGACTACCTGCATTTACTGCTGCCTCCTATTGTTAAGTTGTTTGATGCCCCTGAAGCTCCACTGCCATCTCGAAATGATTGTTGTAGGGCAGCGCTAGAGACTGTGGACCGCCTGACGGAGTCCCTGGATTTCACTGACTATGCCTCCCGGATCATTCACCCTATTGTTCGAACACTGGACCAGAGCCCAGAACTGCGCTCCACAGCCATGGACACGCTGTCTTCACTTGTTTTTCAGCTGGGGAAGAAGTACCAAATTTTCATTCCAATGGTGAATAAAGTTCTGGTGCGACACCGAATCAATCATCAGCGCTATGATGTGCTCATCTGCAGAATTGTCAAG
>circRNA583|1|MTOR.circRNA.16|chr1|11274925|11275265|-
GAGGATGAAGTAATCTGTGACTTAATCCCCCCAAGAAGGCTAAACAAGGATACAATATGACCATATTATAGTCATAACAGGTTGATGACCAAAACACAGGGAATTGAGGCAGGGAGCCTCACACCTGCAAAATACAGCTTTCATTTCATCCCAGATAGAGAAGGTGCAACGGGGGCTCTTCCTTTGACTGTTGATTCTGGGCATTTTAATGAGCTCCCCCGAGCCTGGGAAGAAAATAGTCTTTGTGAACAGTGATCCAGCTGACATCCCTTGGCAGGCTGCCTGACATCTTTGAGGTAGAGAAGCCCCTGTGAGGAGCTGATGATAATGCAGCTGGGAG
>circRNA584|1|MTOR.circRNA.9|chr1|11288724|11292585|-
GTTAGTGGCCTGGAAATGAGGAAATGGGTTGATGAACTTTTTATTATCATCATGGACATGCTCCAGGATTCCTCTTTGTTGGCCAAAAGGCAGGTGGCTCTGTGGACCCTGGGACAGTTGGTGGCCAGCACTGGCTATGTAGTAGAGCCCTACAGGAAGTACCCTACTTTGCTTGAGGTGCTACTGAATTTTCTGAAGACTGAGCAGAACCAGGGTACACGCAGAGAGGCCATCCGTGTGTTAGGGCTTTTAGGGGCTTTGGATCCTTACAAGCACAAAGTGAACATTGGCATGATAGACCAGTCCCGGGATGCCTCTGCTGTCAGCCTGTCAGAATCCAAGTCAAGTCAGGATTCCTCTGACTATAGCACTAGTGAAATGCTGGTCAACATGGGAAACTTGCCTCTGGATGAGTTCTACCCAGCTGTGTCCATGGTGGCCCTGATGCGGATCTTCCGAGACCAGTCACTCTCTCATCATCACACCATGGTTGTCCAGGCCATCACCTTCATCTTCAAGTCCCTGGGACTCAAATGTGTGCAGTTCCTGCCCCAGGTCATGCCCACGTTCCTTAACGTCATTCGAGTCTGTGATGGGGCCATCCGGGAA
>circRNA585|1|MTOR.circRNA.20|chr1|11291721|11292194|-
CCTTGGCCACTGCCTATGAAGGAACAGAAGTTTAGCTCATCCTTGCCCAGCCCTGGTTCTGCTTTCCCAATTTGAGGCTATTAGATGACTAGACTAAAATTAAGAACAGTCTTAATTTATTTCTGGGCATGGCAGCTCACACTTGTAATCCTAGCACTTTGGGAGGCTGAGGCAGGAAGATTGCTTGAGCTCCAGAGCGAGAGCAACCTGGGCATGATGAGACTTTGTCTCTACTAAAAAAAAAAAATAGCTGGGCATGGTGGCATGTGCCTGTAGTCCCAGCTACTTGGAGGCTAAGATGGGAAGATCACTCGATTCCAGGAGATTAAGGCTGCAGTGAACTGTTATCACACCACTGCATTCCAGTCTCCAGTGAGACCCTGTCTCAACAACAACAAAAAATCTTAATTTCCTTTTGAATCTCCTGTTAATCATTTGGGATATGGAAGAATGATGTGTTTTCTTTGAGAAAG
>circRNA586|1|MTOR.circRNA.10|chr1|11292492|11298674|-
GCCACTCTCTGACCCAATTTGTTCGCCACTGTGCGGATCATTTCCTGAACAGTGAGCACAAGGAGATCCGCATGGAGGCTGCCCGCACCTGCTCCCGCCTGCTCACACCCTCCATCCACCTCATCAGTGGCCATGCTCATGTGGTTAGCCAGACCGCAGTGCAAGTGGTGGCAGATGTGCTTAGCAAACTGCTCGTAGTTGGGATAACAGATCCTGACCCTGACATTCGCTACTGTGTCTTGGCGTCCCTGGACGAGCGCTTTGATGCACACCTGGCCCAGGCGGAGAACTTGCAGGCCTTGTTTGTGGCTCTGAATGACCAGGTGTTTGAGATCCGGGAGCTGGCCATCTGCACTGTGGGCCGACTCAGTAGCATGAACCCTGCCTTTGTCATGCCTTTCCTGCGCAAGATGCTCATCCAGATTTTGACAGAGTTGGAGCACAGTGGGATTGGAAGAATCAAAGAGCAGAGTGCCCGCATGCTGGGGCACCTGGTCTCCAATGCCCCCCGACTCATCCGCCCCTACATGGAGCCTATTCTGAAGGCATTAATTTTGAAACTGAAAGATCCAGACCCTGATCCAAACCCAGGTGTGATCAATAATGTCCTGGCAACAATAGGAGAATTGGCACAGGTTAGTGGCCTGGAAATGAGGAAATGGGTTGATGAACTTTTTATTATCATCATGGACATGCTCCAGGATTCCTCTTTGTTGGCCAAAAGGCAG
>circRNA589|1|MTOR.circRNA.8|chr1|11300359|11303357|-
ATACCCAGTATCTCCAAGATACCATGAACCATGTCCTAAGCTGTGTCAAGAAGGAGAAGGAACGTACAGCGGCCTTCCAAGCCCTGGGGCTACTTTCTGTGGCTGTGAGGTCTGAGTTTAAGGTCTATTTGCCTCGCGTGCTGGACATCATCCGAGCGGCCCTGCCCCCAAAGGACTTCGCCCATAAGAGGCAGAAGGCAATGCAGGTGGATGCCACAGTCTTCACTTGCATCAGCATGCTGGCTCGAGCAATGGGGCCAGGCATCCAGCAGGATATCAAGGAGCTGCTGGAGCCCATGCTGGCAGTGGGACTAAGCCCTGCCCTCACTGCAGTGCTCTACGACCTGAGCCGTCAGATTCCACAGCTAAAGAAGGACATTCAAGATGGGCTACTGAAAATGCTGTCCCTGGTCCTTATGCACAAACCCCTTCGCCACCCAGGCATGCCCAAGGGCCTGGCCCATCAGCTGGCCTCTCCTGGCCTCACGACCCTCCCTGAGGCCAGCGATGTGGGCAGCATCACTCTTGCCCTCCGAACGCTTGGCAGCTTTGAATTTGAAG
>circRNA590|1|MTOR.circRNA.15|chr1|11301609|11308151|-
CGTCTGAGAGAAGAAATGGAAGAAATCACACAGCAGCAGCTGGTACACGACAAGTACTGCAAAGATCTCATGGGCTTCGGAACAAAACCTCGTCACATTACCCCCTTCACCAGTTTCCAGGCTGTACAGCCCCAGCAGTCAAATGCCTTGGTGGGGCTGCTGGGGTACAGCTCTCACCAAGGCCTCATGGGATTTGGGACCTCCCCCAGTCCAGCTAAGTCCACCCTGGTGGAGAGCCGGTGTTGCAGAGACTTGATGGAGGAGAAATTTGATCAGGTGTGCCAGTGGGTGCTGAAATGCAGGAATAGCAAGAACTCGCTGATCCAAATGACAATCCTTAATTTGTTGCCCCGCTTGGCTGCATTCCGACCTTCTGCCTTCACAGATACCCAGTATCTCCAAGATACCATGAACCATGTCCTAAGCTGTGTCAAGAAGGAGAAGGAACGTACAGCGGCCTTCCAAGCCCTGGGGCTACTTTCTGTGGCTGTGAGGTCTGAGTTTAAGGTCTATTTGCCTCGCGTGCTGGACATCATCCGAGCGGCCCTGCCCCCAAAGGACTTCGCCCATAAGAGGCAGAAGGCAATGCAGGTGGATGCCACAGTCTTCACTTGCATCAGCATGCTGGCTCGAGCAATGGGGCCAGGCATCCAGCAGGATATCAAGGAGCTGCTGGAGCCCATGCTGGCAGTGGGACTAAG
>circRNA592|1|UBIAD1.circRNA.1|chr1|11354929|11355735|+
TCCTCATCTAGCCACTGAAGCAGAGTGCCCACATCAGGAGCAGCCAGTGCTCAAGCTCCCAGAAACTGCCTAGTGACCTGCCTTCTAGACCTGCCTCCTGAGAATGGGGCTGGCCACCTTCGAGGAGAGGGAAGTGAGCCCCTTCCTGCCTCGGGGTGGGCAGCATCTGGAGCTGACAATTGTATGCATGTTCAGGACACAGGATACTCAACTCTTCGGGTTCAGTGTGCTGTGTGGAGGGAGAGGAAGTTGACACACGTGAACCATAGAATAAACAACGACCACAGAACATCAAGGTAGAGATGGGGCTGCTGGGTATCAGGAAGGCTTCCAGGAAGAGGTGACAATGAGCGGCGATCAAGGTTTCTAGGAAGAGGTGGCCATAAGAGGTGACTGTTCCATGGAAACCGAGGTGCTGATGGACAGCTCAATTCCCCCAGCTGGAGAAAGCCCCCCTGTTGCTGCCTGAGAGAGTAAGACTCGAAGTTTTCCTTAATCAGCCTCTTTTGGCTGTGCAGTTAGACAACTGGAGCATTGAGGCAGGTGTGCCAAGGGCACTCTGACCACTGCCAAGGTCAAAGCCTTCTGCAGAATGAAAACTCCGACACTTCCTTGCTGAGAAACAAACAAGAGAGAATGGCGGGGCATTTAATCATCCACAGCTGCCAATACCTAATCAAGATGAATGGCCTGGAGAGACAAGGCCAGGGAAAGCATCCCGTGAAGCAGGAGCGCTGAGCCCAAGTCTCCTGCGAGTCAGGGGAGCCCCTCAGCCCTGGGCCACATTGAGGCCAAGGGAATACCAG
>circRNA593|1|NA.chr1.circRNA.137|chr1|11361736|11362460|+
GTTAGCCTGATCCAGCGAGAGCAGCGATGGCTCCCTGGGTGAGGATACATGCCAGCGAGTGAGGAGCTGCTGACTGGGGGGTGATCTCCCTGATAAATGATGGAGTGCCAGTTGCTTCTGCAGCTGCAGGGCTGCATCTGGGCCCCAGTGCTGATGCACGCTCCGCCTCCAGATCCGCATTGTCACCAGCTTGTTGGAAAAACAGATGTTATTGTCCTCTGTTCCTGTCCCTTTGTCCCTAATAGGCACTTAAGCGCAGGAGGGGGAAAAAGAAACGGAGACAGAATCGTGTAACTATTTCAGGCTCTTTCCAGAAGCATGCACTTCTGTGGGACTTGGGGTCTGGGATGGAATGGGTGCAGGGAAGCACCCCCTGCCCCCTGCCCCAGTGTTTCTGGGACAGCCCTGGGGAGAAGCTGCTTGTTGGTCCAAGGCAGTGGGTGCTGAGGACTAGTTCTTGGAGGAGACGCCTTCCTTCTCTCTTAGATCTGCACCTGGAGTGGGCCCTAAGCTGACATTTCAAAGAAGGAATGCTGGGGACCTCTGGTCTTCTGCCTGGACTGCCAGAGTTTGGAAGATTGGATGAGGTCAAGGGCTGATGAGATCAAGGTCTTTTGTTCCATTCTTGTTTGGGCTTCATCCATCCATCCATCCATGCATGCAGTGATTTGCTAAACACATTCTTTTTTTTTTTTTTGAGACAAGGTCTTGCTCCCAGACAGGG
>circRNA594|1|NA.chr1.circRNA.138|chr1|11375005|11375327|-
GCCATAAAATCAGCAGCCGGGCCTGGAGGAACCCAAGAACAGGGAGAGCAGCGTAGTGCTCTCTTCCTCCTAGTCCTGGGCAGGCCCTTCTCTGAGCCGCTGACTGCATTTTCCATCCAAGCACGTGAGGCTCAGAATCTGGCATCAGCTCAGAATGGGAGCAAAGAAGCAGAGCTTCCCAAGTGAGCTGCTGGGAAATCCGATAAAAAGGCTCCCTCCAACTCCCTAATTTGCTGAGATGATGATTTATGGAGACATCCGTCTTCCAGCCTAAATCTACTTCCTAGGACTTGGGCCATCATCGATGTAAACCTAATGAAAG
>circRNA595|1|NA.chr1.circRNA.139|chr1|11380869|11381354|+
CCCATAGCCCCTGTCCTCATGTAGCGTTCAGTCTTGTGGAGGTAGAGATGCATAAACCAGCTGTAATATTGTGTACTAAATTCTACATGGCCAGGTGTGGTGGTACACACCTGTAACCCCAGCACTTTGGGAGGCCAAAGCAAGAGGATTACTTGAGGCCAGGAGTTCAAGACCAACCTGAGCAACATAGCAAGACCCCATCTCTACAAAAATTAAAAAATTAGCCAGGCATGGTGGTGGACTGGTTAGTCCACCTGGTTAGTCCACCTGGACTGGTTAATCCTCCTGGTTAGTCAGGAGGCTGAGGCAGGAGGATCGCTTGAGCCCAGGAGTTTAAGTTTGCGGTGAGCCATGATGGTGCCACTGCACTCCAGCCTGGGTGACAAAGTGAGACCCTGCCTCAAAAAACAAAACAAGGCCGGGTGTGGTGGTTCACACCTGTAATCCCAGCACTTTGGCAGGCTGAGGCGGGTGGATCATTTGAG
>circRNA596|1|NA.chr1.circRNA.140|chr1|11395539|11395872|-
TGCTTGATACGGGGTTATTGCTTAGGAAATGGTGGGGTAGGGTTATGGGAGCCGGGGTGAATGAGCCCCGAGAAGAAACCTCAACCCACAGGAGAGCTACAAATGATGCCTGAGGCCACACAGGGACACCCCGAGACATACCCCACCCCTCCACAACCCAGCAGAGGGAGGTGACAGAGAGGTGGCTAGAAGGAGATGGGGAACTGAGACTTCTCACAAGTACATGTGGGAGTCCCCGGCACCACCAAGTGCCACCACCCCAAGAAGTGAGATACACGGAGTGTGATGTTTCTCTGGCACAAGCCGTCCTCACAGCCCAGGAGGTGTGGCCCA
>circRNA597|1|NA.chr1.circRNA.143|chr1|11630340|11630736|+
GCATCCCGTGAAAATCCAGTAAGAAAATCTGTATTCAGGGCACAGCACAGAGCCTGGCTCCTGGGAGGGCTCGTGACAATCTGCTCAGCCACCTTCCTCTTCTGTCAGTGTGCTGTCCAGACAGAGGCAGAAGCAGCAGCAAATTTGTGGGTGGCCAGGGTGAGCGGAAATGAAGTTCCAGTAAATCATGGATGTAAGGCACAGAGCTCAGCTGTCCTGTGCAGGGAACCTGAGGGGCCACAGGTAGGGCTGAGAGATTTCAGGGCTTCCACTCCTGATGGGGTGGAGACGATTCACTCACCACTCCATCACCAAGGTGTCAGGATAATTTATTGTGATACTGACCTGTGTATGTGCGGTCTTTACACACGCACACAACACACACACACACACCAG
>circRNA598|1|FBXO6.circRNA.1|chr1|11728712|11733469|+
GCCATGGATGCTCCCCACTCCAAAGCAGCCCTGGACAGCATTAACGAGCTGCCCGAGAACATCCTGCTGGAGCTGTTCACGCACGTGCCCGCCCGCCAGCTGCTGCTGAACTGCCGCCTGGTCTGCAGCCTCTGGCGGGACCTCATCGACCTCATGACCCTCTGGAAACGCAAGTGCCTGCGAGAGGGCTTCATCACCAAGGACTGGGACCAGCCCGTGGCCGACTGGAAAATCTTCTACTTCCTACGGAGCCTGCATAGGAACCTCCTGCGCAACCCGTGTGCTGAAGAGGATATGTTTGCATGGCAAATTGATTTCAATGGTGGGGACCGCTGGAAGGTGGAGAGCCTCCCTGGAGCCCACGGGACAGATTTTCCTGACCCCAAAGTCAAGAAGTATTTTGTCACATCCTACGAAATGTGCCTCAAGTCCCAGCTGGTGGACCTTGTAGCCGAGGGCTACTGGGAGGAGCTACTAGACACATTCCGGCCGGACATCGTGGTTAAGGACTGGTTTGCTGCCAGAGCCGACTGTGGCTGCACCTACCAACTCAAAGTGCAGCTGGCCTCGGCTGACTACTTCGTGTTGGCCTCCTTCGAGCCCCCACCTGTGACCATCCAACAGTGGAACAATGCCACATGGACAGAG
>circRNA599|1|NA.chr1.circRNA.145|chr1|11746646|11748235|+
ACGGGGTTTCGCCATGTTGGCCAGGCTGGCCTCGAACTCCTGACCCCAAGTGATGTGCCCGCCTCCACCTGCCAAAGTGTTGGGATTACAGGCTTGAGCCACTGCGCCCGGCCCAGAGACACTAAATGCCTTACACAACATCAGGAGTGTCCAGATATATTCAGAAGCCATCCTGGGCCACAAGCTCCAAGCACATCGGAAGATCACCCAGCCAGGGGACAGCCACAGTAGCAGCATTTGAACCAGAGACTCCAAGGTTTTTCTCCTGGCTCATGAATACTGGCCCACAGCTCTATCCTTGGCGACGCAAATCATGCTGGCTGCACACTGCCCCCTCTCCCAGGCCCAG
>circRNA600|1|DRAXIN.circRNA.1|chr1|11765685|11765936|+
GTGTGACTTAACCTCTCTGAGCCTTCATTGCCACTTCAGAAAAATGGGGAAAATAACAGGAGCCATTTCAGAGAGCTCTTGAAAGGGCGAAGTGACATGAATTCACACAAAGCACTTAACGTGGGTCCTGCCTACAGCGTGCGCTCAAACGCTATTATTCCATTTGTATGGAATTAGGCTCCGAGTCAAGTCTCAGGGGCCAGAGGCATATTTCTGAGCTCTGAGGGACTCGGTTCCCTCTAGGGGACTTG
>circRNA601|1|NA.chr1.circRNA.146|chr1|11766403|11766627|-
GCCTGCAGGACTCTGCTCAGGCAGCAGCCCCTCAGCCTCTGGCAGCCTGGAGGCCTGCCTGGTGGCGGTGACCACAGCCCCATCCTGGGCCTGGCTGGGCAGGCCTGGGCCCCACTCCTTCTTGCCCGGGCCCCGCCGGCGGTGGTGGCTGGCCTGAGGCGTCCACAGCGCTGGGCCTGGGAGGTCAATGTGATTCTCAGGGAGGTTCCGGGCAGGGGTCCCAG
>circRNA602|1|NA.chr1.circRNA.148|chr1|11805142|11805378|-
TAACCTCTGGTTGTCCTCACTGCTACACTCCCACCAGCACTATGACAGTTTACAAATGCCATGGCAACGTCAGAAAGTTACCCTATATTGTCTAAAAAGGGGAGGCATGAATAATCCACCCCTTGGTTAGCATACTATCAAGAAATAACTATAAAAATGGGCAACCAGCCTGGGCGCGGTGGATCACACCTGTAATCCCAGCATTTTGGGAGGCCGAGGTGGGTGGATCACCTGAG
>circRNA603|1|NA.chr1.circRNA.149|chr1|11806455|11806719|-
GTTAAGTAACTCGCCCAAGGTCACACAGTTGCTGAGCAGTGGGGCTGGGATTTGGAGTCTGGCTGGAGAGGCCATGCTCTTGCTCACCCTGCTGTGCTGCAAGGAAGACTCAGGGGGACAGGGACTGAGTCTACCTCATTTATTACCAAACCCACTGGGCCTTGCCTTCCCCTGCATGCAGCGGGCGCTTCCTAGATTTATAGGACATTCACTAAAGTGTAACATGCAGAAGACATGTGCAAGGCAGGTGTGGAGTGCCATTCG
>circRNA604|1|C1orf167.circRNA.1|chr1|11829029|11831693|+
TGGAGAAACCTGGCTTTACAGCAGAAACAAGTACAGCCCCACATGCAGGCTGGGCCAGGGTCCCCGCCCTCCAGGAGAGCCCAGGGCAAAGGCCTCTCCTTGGGAAGAAGCACAGTGGTGGACCCCGCCCAGAGAAGCAGGCTGGAACACACCAGGCAGAGAACAGACAGCAGACACGAGAGAGTCCAGATCCTGCAGGCCCTGCAACTGGCTG
>circRNA605|1|MTHFR.circRNA.7|chr1|11846797|11847010|-
TTTCTCCATCAGCTTATGGGATCCTTGTCTTTACTGACAAGAATGGAATAGAAATGTAAAAGTACTCTGAAAAGCAATTGCCCTGTAACTTATCTAGAAAGAAAAGACCCTGAGACTCCAGAATCTGCTGTTGCCATAGCCCCATATGTGTGAATTCTGCAACTAGCCAAGGCTAGTTCCTTTCAATTCCATTTAAAAAACAAAAACCAGCAG
>circRNA606|1|MTHFR.circRNA.5|chr1|11848540|11848854|-
GCTGGCTGAGTGGAATGCAGGGAAGAGGGCAGTACCTGGGAAAGGACCCACCCATCTTCCTGCTGCTGTAACTGCTGAGCCACTCGCAGTCGCAGGATCCGCTGCCACCACGTCTGCCAGGCCCATCTCAGGTGCCACTCCCTGAGCTTTGGGGACAGTTGGCAGAGAAGGCCTCTTGTGCTCACGCTCCCCCGCAGTCCCCAGCCCTTCTGCCTTTCTCCCCCGACACTGCTGCACCAGAGTGAAAGGGCTATGGCAAGGGGGTGTCATCTGAGGAGTATTAAGAATGCAGATTCCTGGGCCTGTCCCCCAAG
>circRNA607|1|MTHFR.circRNA.6|chr1|11854822|11855360|-
GTGCCACAGGAGATCAAGGACGTGATTGAGCCAATCAAAGACAACGATGCTGCCATCCGCAACTATGGCATCGAGCTGGCCGTGAGCCTGTGCCAGGAGCTTCTGGCCAGTGGCTTGGTGCCAGGCCTCCACTTCTACACCCTCAACCGCGAGATGGCTACCACAGAGGTGCTGAAGCGCCTGGGGATGTGGACTGAGGACCCCAGGCGTCCCCTACCCTGGGCTCTCAGCGCCCACCCCAAGCGCCGAGAGGAAGATGTACGTCCCATCTTCTGGGCCTCCAGACCAAAGAGTTACATCTACC
>circRNA608|1|MTHFR.circRNA.2|chr1|11856262|11861456|-
GTTTGACCGGATGGCAGCAGGTGGCCCCCTCTACATAGACGTGACCTGGCACCCAGCAGGTGACCCTGGCTCAGACAAGGAGACCTCCTCCATGATGATCGCCAGCACCGCCGTGAACTACTGTGGCCTGGAGACCATCCTGCACATGACCTGCTGCCGTCAGCGCCTGGAGGAGATCACGGGCCATCTGCACAAAGCTAAGCAGCTGGGCCTGAAGAACATCATGGCGCTGCGGGGAGACCCAATAGGTGACCAGTGGGAAGAGGAGGAGGGAGGCTTCAACTACGCAGTGGACCTGGTGAAGCACATCCGAAGTGAGTTTGGTGACTACTTTGACATCTGTGTGGCAGGTTACCCCAAAGGCCACCCCGAAGCAGGGAGCTTTGAGGCTGACCTGAAGCACTTGAAGGAGAAGGTGTCTGCGGGAGCCGATTTCATCATCACGCAGCTTTTCTTTGAGGCTGACACATTCTTCCGCTTTGTGAAGGCATGCACCGACATGGGCATCACTTGCCCCATCGTCCCCGGGATCTTTCCCATCCAG
>circRNA610|1|CLCN6.circRNA.1|chr1|11883763|11887278|+
CCGGTGGCAGCAGGTTCCGGGATACCCGAGGTCAAATGCTATCTGAATGGCGTAAAGGTGCCAGGAATCGTCCGTCTCCGGACCCTGCTCTGCAAGGTCCTTGGAGTGCTGTTCAGTGTGGCTGGAGGGCTCTTCGTGGAGAAGGAAGGCCCCATGATCCACAGTGGTTCGGTGGTGGGAGCTGGCCTCCCTCAGTTTCAGAGCATCTCCTTACGGAAGATCCAGTTTAACTTCCCCTATTTCCGAAGCGACAGAGACAAGAGAGACTTTGTATCAGCAGGAGCGGCTGCTGGAGTTGCTGCAGCTTTCGGGGCGCCAATCGGGGGTACCTTGTTCAGTCTAGAGGAGGGTTCGTCCTTCTGGAACCAAGGGCTCACGTGGAAAGTG
>circRNA611|1|CLCN6.circRNA.2|chr1|11893933|11896210|+
GTACTTTCAGCCCCGTCACTCTGGCCTTGTTCTTCGTTCTCTATTTCTTGCTTGCATGTTGGACTTACGGCATTTCTGTTCCAAGTGGCCTTTTTGTGCCTTCTCTGCTGTGTGGAGCTGCTTTTGGACGTTTAGTTGCCAATGTCCTAAAAAGCTACATTGGATTGGGCCACATCTATTCGGGGACCTTTGCCCTGATTGGTGCAGCGGCTTTCTTGGGCGGGGTGGTCCGCATGACCATCAGCCTCACGGTCATCCTGATCGAGTCCACCAATGAGATCACCTACGGGCTCCCCATCATGGTCACACTGATGGTGGCCAAATGGACAGGGGACTTTTTCAATAAGGGCATTTATGATATCCACGTGGGCCTGCGAGGCGTGCCGCTTCTGGAATGGGAGACAGAGGTGGAAATGGACAAGCTGAGAGCCAGCGACATCATGGAGCCCAACCTGACCTACGTCTACCCGCACACCCGCATCCAGTCTCTGGTGAGCATCCTGCGCACCACGGTCCACCATGCCTTCCCGGTGGTCACAGAGAACCGCGGTAACGAGAAGGAGTTCATGAAGGGCAACCAGCTCATCAGCAACAACATCAAGTTCAAG
>circRNA612|1|NA.chr1.circRNA.151|chr1|11972948|11973218|-
GGACAGGGGCTGAAGGGACATTGTGAGAAGTGACCAAGAAGGCAAGAGGTGAGCCCTCTGTCACACCTGCATCAGGGCCGCTTGAGGGCTCCTTGGTCAAGTGGTAATGCCAGTGCCTGGGAAGGCACCCGTTACTTAGCAAACCGTGAAAGGGAGTCTCCGTTTCCTTGGAGGAGTCAGGGAACACTCTGCTCCACCAGCTTCTTGTGGGAGGCTGGATATTATCCAGGCCTGCCCGCAGTCATCCGGAGGCCTAAACCCCTCCCTGTG
>circRNA613|1|PLOD1.circRNA.3|chr1|12008032|12010577|+
ACAACCTTTTAGTCCTCACGGTGGCCACTAAGGAGACCGAGGGATTCCGTCGCTTCAAGCGCTCAGCTCAGTTCTTCAACTACAAGATCCAGGCGCTTGGCCTAGGGGAGGACTGGAATGTGGAGAAGGGGACGTCGGCAGGTGGAGGGCAGAAGGTCCGGCTGCTGAAGAAAGCTCTGGAGAAGCACGCAGACAAGGAGGATCTGGTCATTCTCTTCGCAGACAGCTATGACGTGCTGTTTGCATCGGGGCCCCGGGAGCTCCTGAAGAAGTTCCGGCAGGCCAGGAGCCAGGTGGTCTTCTCTGCTGAGGAGCTCATCTACCCAGACCGCAGGCTGGAGACCAAGTATCCGGTGGTGTCCGATGGCAAGAGGTTCCTGGGCTCTGGAG
>circRNA614|1|PLOD1.circRNA.4|chr1|12010413|12014950|+
CTATGACGTGCTGTTTGCATCGGGGCCCCGGGAGCTCCTGAAGAAGTTCCGGCAGGCCAGGAGCCAGGTGGTCTTCTCTGCTGAGGAGCTCATCTACCCAGACCGCAGGCTGGAGACCAAGTATCCGGTGGTGTCCGATGGCAAGAGGTTCCTGGGCTCTGGAGGCTTCATCGGTTATGCCCCCAACCTCAGCAAACTGGTGGCCGAGTGGGAGGGCCAGGACAGCGACAGCGATCAGCTGTTTTACACCAAGATCTTCTTGGACCCGGAGAAGAGGGAGCAGATCAATATCACCCTGGACCACCGCTGCCGTATCTTCCAGAACCTGGATGGAGCCTTGG
>circRNA615|1|PLOD1.circRNA.2|chr1|12014886|12018625|+
GAGCAGATCAATATCACCCTGGACCACCGCTGCCGTATCTTCCAGAACCTGGATGGAGCCTTGGATGAGGTCGTGCTCAAGTTTGAAATGGGCCATGTGAGAGCGAGGAACCTGGCCTATGACACCCTCCCGGTCCTGATCCATGGCAACGGGCCAACCAAGCTGCAGTTGAACTACCTGGGCAACTACATCCCGCGCTTCTGGACCTTCGAAACAGGCTGCACCGTGTGTGACGAAGGCTTGCGCAGCCTCAAGGGCATTGGGGATGAAGCTCTGCCCACGGTCCTGGTCGGCGTGTTCATCGAACAGCCCACGCC
>circRNA616|1|PLOD1.circRNA.1|chr1|12017898|12018704|+
CTGCAGTTGAACTACCTGGGCAACTACATCCCGCGCTTCTGGACCTTCGAAACAGGCTGCACCGTGTGTGACGAAGGCTTGCGCAGCCTCAAGGGCATTGGGGATGAAGCTCTGCCCACGGTCCTGGTCGGCGTGTTCATCGAACAGCCCACGCCGTTTGTGTCCCTGTTCTTCCAGCGGCTCCTGCGGCTCCACTACCCCCAGAAACACATGCGACTTTTCATCCACAACCAC
>circRNA617|1|MFN2.circRNA.9|chr1|12042026|12059152|+
TCAGGACTGGTGGAGTCAACACAGTCAATCAATAGCCAACCTCAACCTGAGACAGGACAGAAGAGAACTCAGAATCTTTTTGTCTTTTGGACTTCAGCCATGTCCATGATGCCTACCCTGTGAAGATCTCTCACCATCCAAAAAACGCAATGTCCCTGCTCTTCTCTCGATGCAACTCTATCGTCACAGTCAAGAAAAATAAGAGACACATGGCTGAGGTGAATGCATCCCCACTTAAGCACTTTGTCACTGCCAAGAAGAAGATCAATGGCATTTTTGAGCAGCTGGGGGCCTACATCCAGGAGAGCGCCACCTTCCTTGAAGACACGTACAGGAATGCAGAACTGGACCCCGTTACCACAGAAGAACAGGTTCTGGACGTCAAAGGTTACCTATCCAAAGTGAGAGGCATCAGTGAGGTGCTGGCTCGGAGGCACATGAAAGTGGCTTTTTTTGGCCGGACGAGCAATGGGAAGAGCACCGTGATCAATGCCATGCTCTGGGACAAAGTTCTGCCCTCTGGGATTGGCCACACCACCAATTGCTTCCTGCGGGTAGAGGGCACAGATGGCCATGAGGCCTTTCTCCTTACCGAGGGCTCAGAGGAAAAGAGGAGTGCCAAGACTGTGAACCAGCTGGCCCATGCCCTCCACCAGGACAAGCAGCTCCATGCCGGCAGCCTAGTGAGTGTGATGTGGCCCAACTCTAAGTGCCCACTTCTGAAGGATGACCTCGTTTTGATGGACAGCCCTGGTATTGATGTCACCACAGAGCTGGACAGCTGGATTGACAAGTTTTGTCTGGATGCTGATGTGTTTGTGCTGGTGGCCAACTCAGAGTCCACCCTGATGCAGACGGAAAAGCACTTCTTCCACAAGGTGAGTGAGCGTCTCTCCCGGCCAAACATCTTCATCCTGAACAACCGCTGGGATGCATCTGCCTCAGAGCCCGAGTACATGGAGGAG
>circRNA621|1|MFN2.circRNA.13|chr1|12052695|12061611|+
GCATCAGTGAGGTGCTGGCTCGGAGGCACATGAAAGTGGCTTTTTTTGGCCGGACGAGCAATGGGAAGAGCACCGTGATCAATGCCATGCTCTGGGACAAAGTTCTGCCCTCTGGGATTGGCCACACCACCAATTGCTTCCTGCGGGTAGAGGGCACAGATGGCCATGAGGCCTTTCTCCTTACCGAGGGCTCAGAGGAAAAGAGGAGTGCCAAGACTGTGAACCAGCTGGCCCATGCCCTCCACCAGGACAAGCAGCTCCATGCCGGCAGCCTAGTGAGTGTGATGTGGCCCAACTCTAAGTGCCCACTTCTGAAGGATGACCTCGTTTTGATGGACAGCCCTGGTATTGATGTCACCACAGAGCTGGACAGCTGGATTGACAAGTTTTGTCTGGATGCTGATGTGTTTGTGCTGGTGGCCAACTCAGAGTCCACCCTGATGCAGACGGAAAAGCACTTCTTCCACAAGGTGAGTGAGCGTCTCTCCCGGCCAAACATCTTCATCCTGAACAACCGCTGGGATGCATCTGCCTCAGAGCCCGAGTACATGGAGGAGGTGCGGCGGCAGCACATGGAGCGTTGTACCAGCTTCCTGGTGGATGAGCTGGGCGTGGTGGATCGATCCCAGGCCGGGGACCGCATCTTCTTTGTGTCTGCTAAGGAGGTGCTCAACGCCAGGATTCAGAAAGCCCAGGGCATGCCTGAAGGAG
>circRNA626|1|MFN2.circRNA.10|chr1|12061457|12069783|+
GTGCGGCGGCAGCACATGGAGCGTTGTACCAGCTTCCTGGTGGATGAGCTGGGCGTGGTGGATCGATCCCAGGCCGGGGACCGCATCTTCTTTGTGTCTGCTAAGGAGGTGCTCAACGCCAGGATTCAGAAAGCCCAGGGCATGCCTGAAGGAGGGGGCGCTCTCGCAGAAGGCTTTCAAGTGAGGATGTTTGAGTTTCAGAATTTTGAGAGGAGATTTGAGGAGTGCATCTCCCAGTCTGCAGTGAAGACCAAGTTTGAGCAGCACACGGTCCGGGCCAAGCAGATTGCAGAGGCGGTTCGACTCATCATGGACTCCCTGCACATGGCGGCTCGGGAGCAGCAGGTTTACTGCGAGGAAATGCGTGAAGAGCGGCAAGACCGACTGAAATTTATTGACAAACAGCTGGAGCTCTTGGCTCAAGACTATAAGCTGCGAATTAAGCAGATTACGGAGGAAGTGGAGAGGCAGGTGTCGACTGCAATGGCCGAGGAGATCAGGCGCCTCTCTGTACTGGTGGACGATTACCAGATGGACTTCCACCCTTCTCCAGTAGTCCTCAAGGTTTATAAGAATGAGCTGCACCGCCACATAGAGGAAGGACTGGGTCGAAACATGTCTGACCGCTGCTCCACGGCCATCACCAACTCCCTGCAGACCATGCAGCAGGACATGATAGATGGCTTGAAACCCCTCCTTCCTGTGTCTGTGCGGAGTCAGATAGACATGCTGGTCCCACGCCAGTGCTTCTCCCTCAACTATGACCTAAACTGTGACAAGCTGTGTGCTGACTTCCAGGAAGACATTGAGTTCCATTTCTCTCTCGGATGGACCATGCTGGTGAATAGGTTCCTGGGCCCCAAGAACAGCCGTCGGGCCTTGATGGGCTACAATGACCAGGTCCAGCGTCCCATCCCTCTGACGCCAGCCAACCCCAGCATGCCCCCACTGCCACAGGGCTCGCTCACCCAGGAGGAGTTCATGGTTTCCATGGTTACCGGCCTGGCCTCCTTGACATCCAGGACCTCCATGGGCATTCTTGTTGTTGGAGGAGTGGTGTGGAAGGCAGTGGGCTGGCGGCTCATTGCCCTCTCCTTTGGGCTCTATGGCCTCCTCTACGTCTATGAGCGTCTGACCTGGACCACCAAGGCCAAGGAGAGGGCCTTCAAGCGCCAGTTTGTGGAGCATGCCAGCGAGAAGCTGCAGCTTGTCATCAGCTACACTGGCTCCAACTGCAGCCACCAAGTCCAGCAGGAACTGTCTGGGACCTTTGCTCATCTGTGTCAGCAAGTTGACGTCACCCGGGAGAACCTGGAGCAGGAAATTGCCGCCATGAACAAGAAAATTGAGGTTCTTGACTCACTTCAGAGCAAAGCAAAGCTGCTCAG
>circRNA630|1|MFN2.circRNA.7|chr1|12065767|12069783|+
ATGGCTTGAAACCCCTCCTTCCTGTGTCTGTGCGGAGTCAGATAGACATGCTGGTCCCACGCCAGTGCTTCTCCCTCAACTATGACCTAAACTGTGACAAGCTGTGTGCTGACTTCCAGGAAGACATTGAGTTCCATTTCTCTCTCGGATGGACCATGCTGGTGAATAGGTTCCTGGGCCCCAAGAACAGCCGTCGGGCCTTGATGGGCTACAATGACCAGGTCCAGCGTCCCATCCCTCTGACGCCAGCCAACCCCAGCATGCCCCCACTGCCACAGGGCTCGCTCACCCAGGAGGAGTTCATGGTTTCCATGGTTACCGGCCTGGCCTCCTTGACATCCAGGACCTCCATGGGCATTCTTGTTGTTGGAGGAGTGGTCAGTGACCAGTTCTGCTCGGGAAGGTGGGGGCGGAGGGCAGGTGGGCGGGGCCTGAGGGCTAGGTTCCTGCTGTGGCCCCTGCATTGGGCCACACTCCACAGTCCACTGCATACTTTCTCCTCTGTGATTGCATGGGGAGCGCTTACTCCCTCACCAAGTTTCCCTCACTTCCTGCTGGACATGGTCCCAGACCTTCTGGCCTCGGTGGGATCAAAGGAGACATTGAAAGAGGAACTCAGAGTAGAAACATGAAGGCTCCTTGGCTGGGGCCCTTCAGATGGCCCTGGTAGTGATGGGCCCCAGAGGAGGGTGGGCCACAGAGAGGCTGCACTCCAGGCTGACCATGTGCTCTGCAGGTGTGGAAGGCAGTGGGCTGGCGGCTCATTGCCCTCTCCTTTGGGCTCTATGGCCTCCTCTACGTCTATGAGCGTCTGACCTGGACCACCAAGGCCAAGGAGAGGGCCTTCAAGCGCCAGTTTGTGGAGCATGCCAGCGAGAAGCTGCAGCTTGTCATCAGCTACACTGGCTCCAACTGCAGCCACCAAGTCCAGCAGGAACTGTCTGGGACCTTTGCTCATCTGTGTCAGCAAGTTGACGTCACCCGGGAGAACCTGGAGCAGGAAATTGCCGCCATGAACAAGAAAATTGAGGTTCTTGACTCACTTCAGAGCAAAGCAAAGCTGCTCAG
>circRNA631|1|MIIP.circRNA.1|chr1|12089821|12091460|+
GCGTGTACTGTTACCGTGTCAACCGGCGCCTGTTCCCGGTGCCTGTGGATCCCGGTACCCCCTGCCGCCTGTGCAGGACACCGCGAGACCAGCAGGGCCCTGGGACCCTGGCGCAGCCAGCGCACGTCAGGGTGAGCATCCCGCTGTCGATCCTGGAGCCCCCGCACCGGTACCACATCCACCGGCGAAAGAGCTTTGACGCCTCTGACACACTGGCCCTGCCCCGGCACTGCCTGCTGGGCTGGGACATTTTTCCTCCGAAGTCTGAGAAAAGCTCAGCCCCCAGGAACCTGGACCTCTGGTCCTCTGTCTCCGCTGAGGCCCAGCACCAGAAGCTGTCCGGCACCAGCAGCCCTTTTCACCCG
>circRNA632|1|NA.chr1.circRNA.154|chr1|12210726|12210937|+
GAAATACAGCTTCTGCACGTACTGAGGGAGGGTTCCTCACCCTGTGCAGAAGACCTCCTGGTGAATACCGGGGCACTCGCTGGGTGACCCTGGGTCCTCTGGGCCAAGTTCATGCATCGAAAGTTCCCTGAGAAGCTCTTTGTGCCCATCTGGGTTGGGCTTTGACAATAGAGTTGAAGAGGCTTTATTCCTGCCATGCATGGAGTCACAG
>circRNA633|1|NA.chr1.circRNA.155|chr1|12215270|12215567|+
GCCAGAGGGAGATAGGACAGGTGAGGCCTTTGCAGCCTGGCTGGGCTGCCGGCAGACCTAGGGCTGGCTGGCTCAGGGTGAGCATAGACTGCCGGTGATGGAGCAATGGAGGATGGAGCTAGAGGCTCCTGATAATTCACCCTTTTCCAAGGGCCAGCCCTGGAGAAAGGCTTGTGTTCAGAGCGCATGAAGAACCCCAGGTTCTCCCTCTGTGAAGTGGAACCTCTTTGTGTTGAGTGACACAACTGCACTAGCAGTGCTTGCCTTGGGGCCTGGCAAATCCTTCATGAAACAGAG
>circRNA634|1|TNFRSF1B.circRNA.1|chr1|12251830|12252581|+
ACCAGGTGGAAACTCAAGCCTGCACTCGGGAACAGAACCGCATCTGCACCTGCAGGCCCGGCTGGTACTGCGCGCTGAGCAAGCAGGAGGGGTGCCGGCTGTGCGCGCCGCTGCGCAAGTGCCGCCCGGGCTTCGGCGTGGCCAGACCAGGAACTGAAACATCAGACGTGGTGTGCAAGCCCTGTGCCCCGGGGACGTTCTCCAACACGACTTCATCCACGGATATTTGCAGGCCCCACCAGAT
>circRNA635|1|NA.chr1.circRNA.156|chr1|12263748|12264100|-
AAATCAGAAAGATGGGCTGCGCATGTTGGCTCACGCCTGTAATCCCAGCCCTTCGGGAGGCCGAGGCAGATGGATCACCTGAGGTCAGGATTTCGAGACCAGTCTGGCCAACATGGTGAAACTCCATCTCTACTAAAAGTACAAAAGTTAGCCAGGCGTGATGGCACATGCCTGTAATCCCGCCTACTCGGGAAGCTGAGGTGGGAGGATCACTTGAACCTGGGAGGCGGAGGCTGCGGTGAGCAGATAAGTCAGCCAAGACTGCGCCACTGCACTCCAGCCTAGGCGACGAGCGAGACCCCATTTAAAAAAAAAAAATCAGACGAATCCAAGAACTGGGCAAAGACTAAGA
>circRNA636|1|VPS13D.circRNA.7|chr1|12309279|12313883|+
TTAAAAATTCAAGATGTCCATTTACGCTTTGAAGATGGTGTCACCAATCCCTCCCATCCTTTTGCTTTTGGCATCTGCATTAAGAATGTGTCCATGCAAAATGCTGTGAATGAGCCTGTACAGAAACTAATGCGGAAAAAGCAATTAGACGTAGCAGAATTTAGCATCTATTGGGATGTCGATTGCACTTTACTGGGGGATTTGCCTCAGATGGAGTTACAG
>circRNA638|1|VPS13D.circRNA.31|chr1|12313778|12318160|+
GTACAGAAACTAATGCGGAAAAAGCAATTAGACGTAGCAGAATTTAGCATCTATTGGGATGTCGATTGCACTTTACTGGGGGATTTGCCTCAGATGGAGTTACAGGTGTTCTTGTGACACACAGGAGGCCATGGCCAGGAGCATGGAGAGTCGCAGCCATCACTACGTCCTGGAGCCTGTGTTTGCATCTGCTCTTTTGAAGAGAAACTGCTCCAAGAAGCCCCTGCGGTCTCGGCACAGTCCCCGTATTGATTGTGATATTCAGCTGGAGACCATTCCCTTGAAACTCTCTCAGCTGCAATACCGGCAAATCATGGAATTCCTCAAGGAGCTGGAACGAAAGGAGAGGCAGGTGAAGTTCCGAAGGTGGAAACCCAAGGTGGCGATATCTAAGAACTGCCGAGAATGGTGGTATTTTGCTTTGAATGCTAACTTGTATGAGATCAGAGAGCAGAGGAAACGTTGCACCTGGGACTTTATGTTGCACCGCGCTCGTGATGCTGTATCTTACACTGACAAATATTTCAACAAGTTAAAAGGAGGCCTGCTGTCCACAGATGACAAG
>circRNA639|1|VPS13D.circRNA.40|chr1|12316389|12327977|+
GAGGCCATGGCCAGGAGCATGGAGAGTCGCAGCCATCACTACGTCCTGGAGCCTGTGTTTGCATCTGCTCTTTTGAAGAGAAACTGCTCCAAGAAGCCCCTGCGGTCTCGGCACAGTCCCCGTATTGATTGTGATATTCAGCTGGAGACCATTCCCTTGAAACTCTCTCAGCTGCAATACCGGCAAATCATGGAATTCCTCAAGGAGCTGGAACGAAAGGAGAGGCAGGTGAAGTTCCGAAGGTGGAAACCCAAGGTGGCGATATCTAAGAACTGCCGAGAATGGTGGTATTTTGCTTTGAATGCTAACTTGTATGAGATCAGAGAGCAGAGGAAACGTTGCACCTGGGACTTTATGTTGCACCGCGCTCGTGATGCTGTATCTTACACTGACAAATATTTCAACAAGTTAAAAGGAGGCCTGCTGTCCACAGATGACAAGGAGGAAATGTGTCGGATTGAAGAGGAACAGAGCTTTGAGGAATTGAAGATTTTGCGTGAACTGGTTCATGATCGATTTCACAAACAGGAAGAACTAGCAGAGAGTCTGCGGGAGCCTCAGTTTGATTCTCCAGGAGCCTGTCCGGGAGCCCCAGAACCCGGTGGAGGCAGTGGGATGCTGCAGTATCTCCAGTCCTGGTTTCCTGGATGGGGTGGCTGGTACGGGCAGCAGACCCCAGAAGGGAATGTGGTTGAGGGACTGTCAGCAGAGCAACAGGAGCAGTGGATTCCTGAAGAGATCCTGGGCACTGAGGAGTTTTTTGACCCCACTGCAGATGCCTCGTGTATGAACACGTATACAAAGCGAGATCATGTCTTTGCCAAACTGAATTTGCAGTTGCAGCGAGGTACAGTGACTCTGTTACACAAGGAGCAAGGAACTCCTCAAATGAATGAAAGTGCTTTCATGCAGCTCGAGTTTTCAGATGTAAAACTTCTAGCAGAGTCTCTTCCTCGAAGAAATTCCTCGTTGCTTTCAGTCCGGTTGGGTGGACTGTTTCTTCGAGACCTGGCTACAGAAGGAACTATGTTTCCTCTTCTAGTCTTCCCTAATCCACAAAAAGAAGTTGGCAGAGTCTCACAATCTTTTGGTCTACAAACTACATCTGCAGACAGAAGTGATCATTACCCAG
>circRNA640|1|VPS13D.circRNA.39|chr1|12321957|12331181|+
GCACTGAGGAGTTTTTTGACCCCACTGCAGATGCCTCGTGTATGAACACGTATACAAAGCGAGATCATGTCTTTGCCAAACTGAATTTGCAGTTGCAGCGAGGTACAGTGACTCTGTTACACAAGGAGCAAGGAACTCCTCAAATGAATGAAAGTGCTTTCATGCAGCTCGAGTTTTCAGATGTAAAACTTCTAGCAGAGTCTCTTCCTCGAAGAAATTCCTCGTTGCTTTCAGTCCGGTTGGGTGGACTGTTTCTTCGAGACCTGGCTACAGAAGGAACTATGTTTCCTCTTCTAGTCTTCCCTAATCCACAAAAAGAAGTTGGCAGAGTCTCACAATCTTTTGGTCTACAAACTACATCTGCAGACAGAAGTGATCATTACCCAGCTGCAGATCCAGATGGCCCCGTTTTTGAGATGCTGTATGAGAGAAATCCGGCGCACAGCCACTTTGAGAGGCGGCTCAATGTCAGCACAAGGCCCTTGAACATCATATACAATCCGCAGGCCATTAAAAAAGTAGCAGACTTTTTCTACAAGGGAAAGGTTTTGGTTATCAGTCTGAACTTGAGCTGAGAGTGGCTGAAGCTGCCCGAAGACAATATAACAAGCTGAAGATGCAGACCAAGGCAGAAATCCGGCAAACTCTTGATCGTTTGCTAGTGGGTGATTTCATT
>circRNA642|1|VPS13D.circRNA.26|chr1|12335881|12338095|+
ATAACTCCAGGAGGAAAAGTAGGGATGGGTCAGCATCTGAAGAGACCCAGTTTAGTGATGATGAATATAAGACCCCCCTGGCCACACCTCCTAACACCCCACCTCCCGAGTCAAGCAGCAGCAACGGAGAGAAAACACCTCCCTTTTCTGGAGTTGAGTTCAGTGAAGAACAGCTTCAAGCACATTTAATGAGCACAAAGATGTATGAGAGAATGGAAGATGCAGCCCTCACTGAAGCTTTGAGTTTCACGTTTGTTGAGAGATCTAAACAGGAGTGTTTTCTCAACCTGAAGATGGCTTCTTTACATTATAACCACTCTGCTAAGTTTTTGAAGGAGTTGACGTTATCCATGGATGAACTGGAAGAAAATTTTCGAGTTGGCAGGTAGAGAAGCTGTTGGGTCTGAAGGAAGCCGGATGTTTTGCCCACCTTCCGGGTCTGGCAGTGCCAACAGTCAGGAGGAAGCTCATTTCACACGACATGATTTCTTTGAATCTTTGCATAGAGGTCAAG
>circRNA643|1|VPS13D.circRNA.27|chr1|12336453|12336660|+
AGCATTGTGTTGTTGGAGCAGCATACCCGCGAGGTTCTGGTGGAGTCGCAGCTCCTCCTGGCGGAATTTAAAGTGAACTGTATGCAGCTTGGTGTTGAGAGCAATGGCCGGTACATTTCTGTGCTCAAGGTGTTTGGTACCAATGCTCACTTTGTGAAGAGGCCTTATGATGCTGAAGTCTCCCTAACTGTTCATGGTTTGCTCCTG
>circRNA644|1|VPS13D.circRNA.18|chr1|12339555|12348370|+
CTTTTCACATCCTGAACAACACCACCATTCAGTTTAAACTGGAGAAGATCCCTATAGAGAGAGAATCTGAATTGACTTTTTCTCTTAGCCCAGATGACCTGGGAACTTCTAGCATCATGAAGATTGAAGGAAAATTTGTCAATCCAGTTCAGGTGGTGTTAGCAAAGCATGTATATGAGCAGGTTTTACAAACCCTGGACAATCTCGTGTACAGTGAAGATCTGAATAAGTATCCAGCCAGTGCTACCTCCTCCCCTTGCCCTGATTCTCCTCTGCCTCCCCTCAGTACCTGTGGAGAATCTTCTGTTGAAAGGAAGGAGAATGGATTGTTCAGCCACTCCAGCCTTTCTAACACCTCTCAGAAGTCATTGTCAGTGAAGGAAGTCAAATCCTTTACTCAGATTCAAGCCACCTTTTGTATATCAGAGCTTCAGGTTCAGCTAAGTGGAGATCTGACTTTGGGGGCCCAAGGTCTTGTGAGCTTAAAGTTTCAGGACTTTGAGGTGGAATTCAGTAAAGACCATCCCCAGACTTTATCTATTCAGATTGCCCTGCATTCTCTGCTGATGGAGGACTTATTGGAGAAGAATCCAGATTCTAAATATAAGAACCTGATGGTGTCTCGAGGAGCCCCTAAGCCATCTAGTTTAGCACAAAAAGAATACCTTTCTCAGTCTTGCCCCTCAGTGTCCAATGTGGAATATCCTGATATGCCTCGGTCTCTCCCTTCCCACATGGAAGAAGCTCCTAATGTCTTCCAGTTGTATCAAAGGCCCACCTCTGCGTCCCGGAAAAAGCAAAAGGAAGTCCAAGACAAGGACTATCCCTTGACCCCACCTCCTTCTCCAACAGTGGATGAGCCCAAGATACTTGTTGGAAAGAGTAAATTTGATGATTCCTTAGTCCACATCAACATATTCTTGGTAGATAAGAAACATCCAGAATTCTCTTCCAGTTACAATCGAGTTAACCGGAGCATTGATGTTGATTTTAATTGCTTGGATGTGCTGATCACACTGCAAACCTGGGTTGTGATATTAGACTTTTTTGGAATCGGCTCCACTGCAGACAACCACGCAATGAGGCTGCCTCCTGAGGGCATTCTGCACAACGTGAAGTTGGAGCCACATGCCTCCATGGAGTCTGGACTTCAGGATCCAGTGAACACCAAACTGGATCTCAAGGTTCATTCACTTTCTCTAGTGCTGAATAAGACCACCAGTGAGCTTGCCAAAGCAAATGTGTCCAAATTAGTAGCACACCTGGAAATGATTG
>circRNA648|1|VPS13D.circRNA.36|chr1|12353580|12368698|+
ATACGGACGGCCTGACCCTCTGCTCCGGAGAGAACACGACATTCGCGTGAGCCTCCGGATGGCCTCTGTGCAGTATGTGCATACTCAGCGTTTCCAGGCAGAGGTGGTGGCCTTCATTCAGCATTTCACTCAGCTGCAGGATGTCTTAGGGCGCCAGCGAGCTGCTATTGAGGGGCAGACGGTGAGAGATCAAGCCCAGCGCTGTTCACGGGTTCTCCTGGATATTGAGGCTGGTGCTCCCGTTCTCTTGATCCCAGAAAGTTCCAGATCAAATAATCTGATTGTAGCAAATTTGGGGAAGTTGAAAGTCAAAAATAAGTTTCTGTTTGCTGGTTTTCCTGGCACCTTTTCCCTACAAGATAAGGAATCTGTGCCTTCAGCTTCCCCAACGGGTATTCCCAAACACAGTCTGAGGAAAACGACAAGCACGGAGGAGCCCAGGGGAACCCATTCCCAGGGGCAGTTCACGATGCCTCTTGCTGGAATGAGCCTAGGAAGCCTGAAGAGTGAGTTTGTGCCCAGTACCTCCACCAAGCAGCAAGGGCCGCAACCCACACTGTCTGTTGGCCAAGAGTCCAGTAGTCCAGGTAAAAGAGGAGAAAAGCAACATAATACTGAAGAAGACCATGTCTGCCTGCTGGATTGCGTTGTCGTGGATCTCCAGGACATGGACATCTTTGCTGCAGAGAGACATCCGAGAGAATACTCGAAGGCACCAGAGGATAGTAGTGGAGATCTGATCTTCCCTTCCTATTTTGTGCGACAGACAGGAGGAAGCCTCTTAACCGAGCCTTGTAGGCTGAAATTGCAGGTGGAAAGGAATTTGGACAA
>circRNA653|1|VPS13D.circRNA.38|chr1|12359258|12368698|+
GTGAGAGATCAAGCCCAGCGCTGTTCACGGGTTCTCCTGGATATTGAGGCTGGTGCTCCCGTTCTCTTGATCCCAGAAAGTTCCAGATCAAATAATCTGATTGTAGCAAATTTGGGGAAGTTGAAAGTCAAAAATAAGTTTCTGTTTGCTGGTTTTCCTGGCACCTTTTCCCTACAAGATAAGCTGAGAGGAGTCAACATAAAGGCAGCCCTAGAGGGAGAGCCATCCTTCCTCTCTTCCCAGATTCGGTTGAGAATGGCAAGATGGGAACCATGATGCTACGGGAGCTGTGCAGACATGTAGCTCCGAGGCCTCCATGAAGAAGCCCTGGGAAGCTTAAAAGTCAATTATTGAATTGTTCTGGTGAAATAGATTTTCCTCTGTTAGCAGTTAACCGAATGAAGGAATCTGTGCCTTCAGCTTCCCCAACGGGTATTCCCAAACACAGTCTGAGGAAAACGACAAGCACGGAGGAGCCCAGGGGAACCCATTCCCAGGGGCAGTTCACGATGCCTCTTGCTGGAATGAGCCTAGGAAGCCTGAAGAGTGAGTTTGTGCCCAGTACCTCCACCAAGCAGCAAGGGCCGCAACCCACACTGTCTGTTGGCCAAGAGTCCAGTAGTCCAGAAGACCATGTCTGCCTGCTGGATTGCGTTGTCGTGGATCTCCAGGACATGGACATCTTTGCTGCAGAGAGACATCCGAGAGAATACTCGAAGGCACCAGAGGATAGTAGTGGAGATCTGATCTTCCCTTCCTATTTTGTGCGACAGACAGGAGGAAGCCTCTTAACCGAGCCTTGTAGGCTGAAATTGCAGGTGGAAAGGAATTTGGACAA
>circRNA654|1|VPS13D.circRNA.33|chr1|12359258|12378394|+
GTGAGAGATCAAGCCCAGCGCTGTTCACGGGTTCTCCTGGATATTGAGGCTGGTGCTCCCGTTCTCTTGATCCCAGAAAGTTCCAGATCAAATAATCTGATTGTAGCAAATTTGGGGAAGTTGAAAGTCAAAAATAAGTTTCTGTTTGCTGGTTTTCCTGGCACCTTTTCCCTACAAGATAAGGAATCTGTGCCTTCAGCTTCCCCAACGGGTATTCCCAAACACAGTCTGAGGAAAACGACAAGCACGGAGGAGCCCAGGGGAACCCATTCCCAGGGGCAGTTCACGATGCCTCTTGCTGGAATGAGCCTAGGAAGCCTGAAGAGTGAGTTTGTGCCCAGTACCTCCACCAAGCAGCAAGGGCCGCAACCCACACTGTCTGTTGGCCAAGAGTCCAGTAGTCCAGAAGACCATGTCTGCCTGCTGGATTGCGTTGTCGTGGATCTCCAGGACATGGACATCTTTGCTGCAGAGAGACATCCGAGAGAATACTCGAAGGCACCAGAGGATAGTAGTGGAGATCTGATCTTCCCTTCCTATTTTGTGCGACAGACAGGAGGAAGCCTCTTAACCGAGCCTTGTAGGCTGAAATTGCAGGTGGAAAGGAATTTGGACAAAGAAATAAGTCATACTGTGCCAGACATATCTATCCATGGCAATCTCTCCTCAGTCCACTGCTCTCTGGATCTGTATAAATACAAGCTGATCCGCGGCTTATTAGAGAACAACCTGGGAGAACCCATAGAGGAATTTATGCGGCCTTATGATTTACAAGATCCAAGAATTCATACTGTCCTGAGTGGAGAAGTGTACACCTGTATGTGCTTCCTCATTGATATGGTGAATGTAAGTCTGGAGCTTAAAGATCCAAAAAGAAAAGAAGGTGCTGGGTCCCTAGCCAGATTTGACTTCAAGAAATGCAAACTGCTCTATGAAAGTTTTTCCAACCAAACCAAGTCCATTAACTTGGTTTCCCATTCCATGATGGCTTTTGACACCCGTTATGCTGGGCAGAAGACCAGCCCTGGCATGACGAATGTGTTCAGCTGTATCTTTCAGCCCGCTAAGAACAGCAGCACCACCCAAGGGTCCATTCAGATTGAACTACATTTCAGATCTACCAAGGATTCCTCCTGCTTTACAGTAGTTCTCAACAATCTCCGTGTGTTTCTCATATTTGACTGGCTACTGTTAGTCCATGATTTTCTCCACACTCCCAGTGATATTAAGAAACAAAATCATGTTACTCCTTCTCGCCACCGTAACTCTAGCAGCGAATCTGCTATAGTTCCCAAAACTGTGAAGAGTGGAGTAGTTACCAAGCGGTCTTCCCTTCCTGTGTCCAATGAAAGGCACCTGGAGGTCAAGGTCAATGTAACAG
>circRNA661|1|VPS13D.circRNA.6|chr1|12378128|12383837|+
ATCTACCAAGGATTCCTCCTGCTTTACAGTAGTTCTCAACAATCTCCGTGTGTTTCTCATATTTGACTGGCTACTGTTAGTCCATGATTTTCTCCACACTCCCAGTGATATTAAGAAACAAAATCATGTTACTCCTTCTCGCCACCGTAACTCTAGCAGCGAATCTGCTATAGTTCCCAAAACTGTGAAGAGTGGAGTAGTTACCAAGCGGTCTTCCCTTCCTGTGTCCAATGAAAGGCACCTGGAGGTCAAGGTCAATGTAACAGGTACGGAGTTTGTGGTCATTGAAGATGTGTCCTGCTTCGACACCAATGCCATTATTCTGAAAGGCACCACAGTGCTCACCTATAAGCCCCGGTTTGTTGATCGCCCCTTTTCAGGAAGTTTGTTTGGCATTGAGGTGTTTTCATGCCGACTAGGGAATGAGCATGATACAGCTCTTTCAATTGTGGATCCCGTACAAATTCAAATGGAGTTGGTGGGGAATTCTTCTTATCAAAATAGTTCAGGATTGATGGATGCATTCAATAGTGAAGATTTCCCACCTGTCCTGGAGATTCAGTTACAAGCCCTGGATATCAGACTCTCCTATAATGATGTTCAGCTGTTTCTTGCCATTGCAAAATCCATCCCAGAGCAAGCTAATGCTGCAGTGCCAGACTCAGTGGCCCTGGAGTCAGACTCCGTTGGCACTTACCTTCCAGGTGCATCTCGCGTTGGAGAGGAAATCAGAGAAGGGACAAGACACACCTTAGATCCTGTCTTGGAGTTACAGCTGGCTAGGCTGCAGGAGCTGGGATTCAGCATGGATGATTGTCGCAAAGCTCTTTTGGCGTGTCAAG
>circRNA662|1|VPS13D.circRNA.32|chr1|12381865|12387911|+
GTGTTTTCATGCCGACTAGGGAATGAGCATGATACAGCTCTTTCAATTGTGGATCCCGTACAAATTCAAATGGAGTTGGTGGGGAATTCTTCTTATCAAAATAGTTCAGGATTGATGGATGCATTCAATAGTGAAGATTTCCCACCTGTCCTGGAGATTCAGTTACAAGCCCTGGATATCAGACTCTCCTATAATGATGTTCAGCTGTTTCTTGCCATTGCAAAATCCATCCCAGAGCAAGCTAATGCTGCAGTGCCAGACTCAGTGGCCCTGGAGTCAGACTCCGTTGGCACTTACCTTCCAGGTGCATCTCGCGTTGGAGAGGAAATCAGAGAAGGGACAAGACACACCTTAGATCCTGTCTTGGAGTTACAGCTGGCTAGGCTGCAGGAGCTGGGATTCAGCATGGATGATTGTCGCAAAGCTCTTTTGGCGTGTCAAGGCCAATTGAAAAAGGCAGCAAGTTGGTTGTTTAAGAATGCGGAACCTCTGAAGTCTCTTTCCTTGGCCTCCACCAGCCGAGATAGCCCAGGGGCTGTGGCAGCGCCATTGATCTCTGGCGTGGAGATCAAAGCTGAGAGTGTGTGCATCTGTTTCATCGATGACTGCATGGATTGTGATGTTCCTCTCGCTGAACTCACCTTTTCCC
>circRNA666|1|VPS13D.circRNA.29|chr1|12383762|12389975|+
AGTTACAGCTGGCTAGGCTGCAGGAGCTGGGATTCAGCATGGATGATTGTCGCAAAGCTCTTTTGGCGTGTCAAGGCCAATTGAAAAAGGCAGCAAGTTGGTTGTTTAAGAATGCGGAACCTCTGAAGTCTCTTTCCTTGGCCTCCACCAGCCGAGATAGCCCAGGGGCTGTGGCAGCGCCATTGATCTCTGGCGTGGAGATCAAAGCTGAGAGTGTGTGCATCTGTTTCATCGATGACTGCATGGATTGTGATGTTCCTCTCGCTGAACTCACCTTTTCCCGTCTGAATTTTCTTCAGCGTGTAAGAACTAGCCCTGAAGGCTATGCCCACTTCACCCTTTCTGGAGATTATTATAACCGTGCTCTTTCAG
>circRNA668|1|VPS13D.circRNA.28|chr1|12414030|12423303|+
GTTTTGTGTGGCTATAAAGAAAGAGAATTATCCAGATTATATGCCCTCAAACATATTTTCTGACAGTGCAAAACAGATTTTCAGACAGCCTGGGCATACCATATATCTCCTGCCAACTGTGGTAATCTGCAACTTGCTACCCTGTGAACTTGATTTTTATGTTAAAGGAATGCCAATTAATGGGACGCTGAAACCTGGCAAGGAGGCAGCTCTCCATACAGCTGATACATCCCAGAACATTGAGCTGGGGGTATCACTGGAGAATTTCCCCCTCTGTAAAGAATTGCTCATTCCACCTGGAACCCAAAACTATATGGTGAGAATGCGACTCTATGACGTCAACCGTCGGCAGCTGAACCTCACCATCCGGATTGTGTGTCGAGCAGAAGGATCCTTAAAGATCTTCATTTCTGCTCCATATTGGCTGATTAACAAAACAGGGTTGCCACTGATCTTCAGACAGGACAATGCCAAGACAGATGCTGCAGGCCAGTTTGAGGAGCATGAGCTGGCCCGTAGCCTGAGTCCTCTCTTATTCTGCTATGCTGACAAAGAGCAGCCAAACCTCTGCACGATGAGAATCGGAAGGGGGATTCATCCAGAAGGCATGCCGGGCTGGTGTCAGGGCTTCTCCCTGGATGGTGGTAGTGGTGTCCGAGCTTTGAAAGTCATCCAGCAAGGAAACCGCCCAGGGCTGATCTATAACATTGGTATTGATGTCAAGAAAGGCCGAGGTCGATACATTGATACCTGCATGGTCATCTTTGCCCCCCGTTACCTGTTAGATAATAAATCATCTCACAAGCTTGCATTTGCACAGAGGGAATTTGCCAGGGGACAGGGAACAGCCAATCCCGAAGGTTACATTTCCACCCTTCCTGGTTCCAGTGTGGTGTTCCACTGGCCTCGGAATGACTATGATCAGCTATTGTGTGTCAGACTGATGGACGTTCCCAATTGTATTTGGTCTGGAGGCTTTGAAGTCAACAAGAATAATTCCTTCCATATCAACATGAG
>circRNA671|1|VPS13D.circRNA.17|chr1|12422775|12446393|+
GTATTGATGTCAAGAAAGGCCGAGGTCGATACATTGATACCTGCATGGTCATCTTTGCCCCCCGTTACCTGTTAGATAATAAATCATCTCACAAGCTTGCATTTGCACAGAGGGAATTTGCCAGGGGACAGGGAACAGCCAATCCCGAAGGTTACATTTCCACCCTTCCTGGTTCCAGTGTGGTGTTCCACTGGCCTCGGAATGACTATGATCAGCTATTGTGTGTCAGACTGATGGACGTTCCCAATTGTATTTGGTCTGGAGGCTTTGAAGTCAACAAGAATAATTCCTTCCATATCAACATGAGGGATACCTTGGGAAAATGCTTCTTCCTACGAGTGGAAATTACTCTCCGAGGAGCTACGTATAGGATCTCATTTAGTGACACAGATCAGTTACCTCCTCCTTTCCGAATTGACAACTTTTCTAAGGTCCCGGTTGTCTTTACTCAGCATGGCGTAGCTGAACCCAGGCTCCGGACTGAAGTGAAGCCCATGACTTCATTGGATTATGCCTGGGACGAACCCACCTTGCCACCTTTTATCACTCTGACTGTTAAAGGGGCAGGGTCCTCTGAGATCAACTGCAACATGAATGATTTCCAGGATAATCGGCAGCTTTATTATGAAAATTTCATTTACATTGCTGCTACATATACATTCTCTGGCTTGCAGGAGGGAACAGGCAGGCCTGTGGCTTCCAACAAGGCCATTACCTGTGCGGAGCTCGTTTTGGATGTCTCACCCAAGACACAAAGAGTCATTTTAAAAAAGAAGGAACCAGGAAAGCGTTCTCAGCTGTGGAGGATGACAGGAACAGGAATGCTGGCCCATGAGGGCTCCTCAGTTCCTCACAATCCCAATAAGCCCTCAGCCGCCCGCTCCACCGAGGGGTCTGCCATCTTAGATATTGCTGGTCTCGCTGCAGTGACTGACAACAGATACGAGCCACTGATGCTGAGAAAGCCTGACCGCAGGCGAAGCACAACTCAGACGTGGAGTTTCCGAGAAGGAAAACTGACCTGTGGGTTACATGGGTTGGTCGTCCAGGCCAAAGGAGGACTTTCTGGTTTGTTTGATGGAGCTGAAGTTGTTCTTGGTCCTGACACTTCCATGGAGCTTTTGGGGCCAGTTCCACCTGAACAACAATTTATTAATCAAAAAATGAGACCTGGTTCTGGAATGTTATCCATCAGAGTCATCCCAGATGGACCAACTAGAGCACTCCAGATAACAGATTTCTGCCACCGGAAAAGCAGCCGTTCATATGAAGTGGATGAACTTCCTGTCACCGAACAAGAGCTGCAGAAATTAAAGAATCCAGATACAGAGCAGGAATTGGAAGTGCTTGTGAGGTTAGAAGGTGGAATTGGGTTGTCCTTAATTAATAAAGTCCCAGAAGAACTGGTCTTTGCAAGTCTTACAGGAATCAATGTGCACTATACACAGCTGGCAACCAGTCACATGCTTGAACTCAGCATACAGGATGTACAG
>circRNA674|1|VPS13D.circRNA.8|chr1|12460237|12520451|+
GTGGACAATCAGCTCATTGGTACCACGCAGCCCTTCATGCTCTATGTGACTCCCCTGAGCAATGAGAATGAGGTCATCGAGACCGGCCCAGCTGTGCAAGTCAACGCAGTGAAGTTCCCCAGTAAGAGTGCACTGACCAACATCTACAAGCATCTGATGATCACAGCTCAGAGATTCACAGTGCAAATTGAGGAGAAACTGCTCCTCAAGCTGCTAAGTTTCTTTGGCTACGATCAAGCAGAATCAGAGGTGGAAAAATATGATGAAAACCTCCATGAAAAGACAGCTGAGCAAGGTGGAACACCAATTCGATACTACTTTGAAAATCTCAAAATCAGCATTCCTCAGATCAAGCTAAGTGTGTTCACCTCCAACAAGCTCCCATTGGATCTTAAGGCCCTAAAAAGCACCTTGGGGTTTCCTTTGATACGGTTTGAAGACGCTGTGATTAATCTAGATCCATTCACTCGGGTACATCCCTATGAGACCAAGGAGTTCATCATCAATGATATCCTCAAACATTTCCAGGAGGAACTCCTCAGCCAGGCAGCTCGAATCCTGGGATCAGTGGATTTTCTTGGCAATCCTATGGGGCTTTTGAATGATGTTTCTGAAGGGGTTACTGGACTGATAAAATATGGAAATGTCGGGGGCCTCATCAGAAATGTTACACACGGAGTATCAAACTCTGCTGCCAAGTTTGCTGGAACATTATCAGATGGCTTAGGGAAGACGATGGACAATCGGCATCAGTCAGAGCGGGAGTACATCAGGTACCATGCAGCCACAAGTGGTGAACACCTTGTAGCCGGCATCCATGGCCTGGCTCATGGTATCATTGGTGGACTGACCAGTGTTATAACTTCGACAGTGGAAGGTGTGAAAACAGAAGGGGGTGTCAGCGGTTTCATATCTGGCCTTGGAAAAGGGCTTGTTGGCACTGTAACCAAGCCAGTGGCAGGCGCCCTGGATTTTGCATCAGAAACAGCCCAGGCGGTGAGAGACACAGCCACACTCAGCGGCCCCAG
>circRNA676|1|NA.chr1.circRNA.158|chr1|12541639|12542046|-
GAACAGGAAGGGCTGGCTGGTCCCAAATGGACCCAGGTGCTCAGCACTCTCCCTAAAGTGCCATGAAGCAAGACACAGTTTGCAGACAGGGGTACTCAATGAATGGGCAAAAGCTCTCTGCCTCCTTGCTTGCCCGAAATTCCCTTCTGGCCAATATAGGGAGAGAGAACATCTGGAACTGGTTTTGAGGCTCCCCAGCTGCAGAGTCACTAGAGTGAAGGGGTTTACAGACTGTCCTTTCTGATTCTCATCAGGGTGAACTACAGCCTAGAAGACAAGCTGGTTCAGAGACCAAATCAACTTTGCTTTGAAATGTTCTCCTTTCCCCATCCCCCTTGAAAGCAGAATTAATGATCCAGGTGGTGGGAAATCAAAAAATAAAAGAGAAGGACTTGGGGTCACCTCAG
>circRNA677|1|RP5-888M10.2.circRNA.1|chr1|12587486|12590459|+
AACAGCTCAACTCCAAATAGGCGCATTTCCATCGCCTCCATCGCCGCTGTAGCTGGTGGCTGTCAGATTGGACAGCACGGTAGAGGCGGGTCAGGAAATGCAAGGAGAGCACTTTTGGAAGCGTCTGGATCCTGGGCCCTCGGGGAGGGCAGGGCCTGGGTCCTGATGTGAGGAGCCTGGAGCCTGTCCGTGGCCGAGAGGGCCTCCTTCCTCCTTCCTGGCCGACACGTCACCTGCTCCGTCCAGTCCACGAGAAGCAGCTGTGGCCCAAGCCCATGACCTGCCTTTCTTCCCCAGCGTCACCATCTGTGGCAGCCTGGGATACGCATGAGCTCCTCAGGAGGGCGGAGCTCCGTGGAACACACATCTGGATGACAGGAGGGAGCCAGGAGCTGTGAGAAGACGGGGGAGCTGCCGCCGCAAGAATGCAAGACCCACGGGCTCTACGATGCGGGGGAGCAGCGGGCATCTGAGGAAGGGGCGTCAGGGGCACATGGCCAGCCCTCTTCACCCCACAGTCTGCCCCAGGCCAGCCCCACTAGGAGTGACCCATTTTCTCCTAGCAGGATTCCTTGCATGGGGTGGCCTGGACCCAAAACACCCGCTCTGAGGATTCCCTGTTAACCACAGAGAAGGTTGACTCAAGTTTCTTTATTTGGCCATGAAACTGTGGGGCATCTCACGGTGCTTCTTGGGTCCACTGGAGAGCCCTGGAAGCTCAGAAGAGGCTTGTCAAGTGAAGCGGTGGGAGTGGAGAAGGAGCAAAGAAATCTGTTAACTGGTTGGGATCG
>circRNA678|1|DHRS3.circRNA.3|chr1|12632755|12640694|-
ATTGTTCTCTGGGGCCGGACTGAGAAATGCCTGAAGGAGACGACGGAGGAGATCCGGCAGATGGGCACTGAGTGCCATTACTTCATCTGTGATGTGGGCAACCGGGAGGAGGTGTACCAGACGGCCAAGGCCGTCCGGGAGAAGGTGGGTGACATCACCATCCTGGTGAACAATGCCGCCGTGGTCCATGGGAAGAGCCTAATGGACAGTGATGATGATGCCCTCCTCAAGTCCCAACACATCAACACCCTGGGCCAGTTCTGGACCACCAAGGCCTTCCTGCCACGTATGCTGGAGCTGCAGAATGGCCACATCGTGTGCCTCAACTCCGTGCTGGCACTGTCTGCCATCCCCGGTGCCATCGACTACTGCACATCCAAAGCGTCAGCCTTCGCCTTCATGGAGAGCCTGACCCTGGGGCTGCTGGACTGTCCGGGAGTCAGCGCCACCACAGTGCTGCCCTTCCACACCAGCACCGAGATGTTCCAGGGCATGAGAGTCAGGTTTCCCAACCTCTTTCCCCCACTGAAGCCGGAGACGGTGGCCCGGAGGACAGTGGAAGCTGTGCAGCTCAACCAGGCCCTCCTCCTCCTCCCATGGACAATGCATGCCCTCGTTATCTTGAAAAG
>circRNA681|1|NA.chr1.circRNA.159|chr1|12656160|12656481|+
TCTGCTGGCCGCTGCGTGAACCGTCCCGGCAGCCCTCGCCGCCCCTCTGGCGGGCACCCACCTCCCTGGAGCGGCCTCGCTCCCCTCGAGCACCCCTGGGGGCTGGCAGCTCCCACCCCTCCGGGGGCAGCCTCTCCTCTAGGGTCTCTGTCTCCGCTTCCCCGAGAAGCCTCTAAACCCGAGGGCTGGGCCTCCGGGGTCAGCTTCGGGTTTTCGTGGGAAGAGATTGGGGAGGTGCCTGCCTTTGCTCTGGGCTTTCTGGGAAGCTCATTACTTCTCCCTTGCAAAGCCTGGTTGGGGGGTTGCAGGGATGGCTTCCAG
>circRNA682|1|AADACL4.circRNA.1|chr1|12704368|12704583|+
GGAAATAGGTTCCTCCACCTCCCATTGGCCTTTTTGTGCTTACCCTGAGAAGCTGTGTCAGGCCACTGTGTCAGGTGTCAGGCTTAGCCCAGAGAGAGTGAGGTGGAGGAGGCGGAGGGTGTAACCCAGCCAGGTCCTCTTCACATAAGCTATCAGACAAGCTCCTCAGGGCAGCAGCTCCTCAAGGCCCCAGGAACATGGCTGTCCCCTGGCTA
>circRNA683|1|PDPN.circRNA.1|chr1|13933667|13940906|+
CCAGCACAGGCCAGCCAGAAGATGACACTGAGACTACAGGTTTGGAAGGCGGCGTTGCCATGCCAGGTGCCGAAGATGATGTGGTGACTCCAGGAACCAGCGAAGACCGCTATAAGTCTGGCTTGACAACTCTGGTGGCAACAAGTGTCAACAGTGTAACAGGCATTCGCATCGAGGATCTGCCAACTTCAGAAAGCACAGTCCACGCGCAAGAACAAAGTCCAAGCGCCACAGCCTCAAACGTGGCCACCAGTCACTCCACGGAGAAAGTGGATGGAGACACACAGACAACAGTTGAGAAAGATGGTTTGTCAACAGTGACCCTGGTTGGAATCATAGTTGGGGTCTTACTAGCCATCGGCTTCATTGGTGCAATCATCGTTGTGGTTATGCGAAAAATGTCGGGAAGGTACTC
>circRNA691|1|PRDM2.circRNA.18|chr1|14042035|14099683|+
GGTTCATGTAATCAAAGAAGTTTCTTTGTTGTGTGTATCTTTACAGAACACAACAGGAATTGAAAATGAATCAGATTGATTCTTATTACGAACCTGGTCACCCAAAGGAGCTCGGTTCTCTGCAGTCTAGGAACTGTTTTGTTGGAGGAGTCTTGATCCTGCGTTAGAATGGTTAACACTACTGAGCCTGTGGCGGCCACCGAGACCCTGGCTGAGGTACCCGAACATGTGCTGCGAGGACTTCCGGAGGAAGTGAGGCTTTTCCCTTCTGCTGTTGACAAGACCCGGATTGGTGTCTGGGCCACTAAACCAATTTTAAAAGGCAAAAAATTTGGGCCATTTGTTGGTGATAAGAAAAAAAGATCTCAGGTTAAGAATAATGTATACATGTGGGAGGTGTATTACCCAAATTTGGGATGGATGTGCATTGATGCCACTGATCCAGAGAAGGGAAACTGGCTGCGATATGTGAATTGGGCTTGCTCAGGAGAAGAGCAAAATTTATTCCCACTGGAAATCAACAGAGCCATTTACTATAAAACTTTAAAGCCAATCGCGCCGGGCGAGGAGCTCCTGGTCTGGTACAATGGGGAAGACAACCCTGAGATAGCAGCTGCGATTGAGGAAGAGCGAGCCAGCGCCCGGAGCAAGCGGAGCTCCCCCAAGAGCCGGAAAGGGAAGAAAAAATCCCAGGAAAATAAAAACAAAGGAAACAAAATCCAAGACATACAACTGAAGACAAGTGAGCCAGATTTCACCTCTGCAAATATGAGAGATTCTGCAGAAG
>circRNA697|1|PRDM2.circRNA.15|chr1|14068499|14080860|+
GTGTATTACCCAAATTTGGGATGGATGTGCATTGATGCCACTGATCCAGAGAAGGGAAACTGGCTGCGATATGTGAATTGGGCTTGCTCAGGAGAAGAGCAAAATTTATTCCCACTGGAAATCAACAGAGCCATTTACTATAAAACTTTAAAGCCAATCGCGCCGGGCGAGGAGCTCCTGGTCTGGTACAATGGGGAAGACAACCCTGAGATAGCAGCTGCGATTGAGGAAGAGCGAGCCAGCGCCCGGAGCAAGCGGAGCTCCCCCAAGAGCCGGAAAGGTCTTAAGTAGATTTCTTTTTAGTCATCTGAACGAACGAGTCCATCCTTTATCCAGAACATTGCAAACAAATTAAGAGAGAAGAGTTTATAGCGGCAAGAAGTTTTTATACCTGAAAGCTGGATAGTGAAGAAGACAGAAAGTTTATTACAAAATCGGCACTATTCTGGGTGCTGGAGTTTCAGCAAAGAACTAAAATGACAAGGGTCCCTGTTCACATGGAATCACATTCTGGAGAGTGGGGAGTACAGGCCAACAGATGAAGCGCTGCACCAAGTGGCTGGGTTGGTTGGTGGGGGAGATGAGAGAGATGACTACAGCAGGCAGCATCCTCCTCCAGTGCGGAGTCTCCAGTCCGTTTCATGACAGCCACGCACAG
>circRNA698|1|PRDM2.circRNA.8|chr1|14095533|14099683|+
TGTTGTCCTGTCCCTCTGCTGTTCCTTGTCATCATTTCCATTTCACTTCCCTTGTGTTTCATTCCTCTTTCTTGTCTAGACCAAGCGGAGCAGCCAGCTGGCAGTAGCGCCCTGTAGGACCCCCAGGACCCGATGGGAAGAAAAAATCCCAGGAAAATAAAAACAAAGGAAACAAAATCCAAGACATACAACTGAAGACAAGTGAGCCAGATTTCACCTCTGCAAATATGAGAGATTCTGCAGAAG
>circRNA699|1|PRDM2.circRNA.11|chr1|14095612|14099683|+
ACCAAGCGGAGCAGCCAGCTGGCAGTAGCGCCCTGTAGGACCCCCAGGACCCGATGCTAATTATGCTTCCCGGTAGTGATTCTCTGTTATGGAGTATGTAACTTTACGTGTATATAGCAGCTTTAAGTCGTTTTTAGTTTGATTTTACTAATGCAGAGATAAAAGGTGTCAGAGGCTTGTAGTTCTGGAAGCTGGTGGAGGTTTGTCTGGGGGAGAGCAGCGGAGAAAAAGGAGGATTGTTACGGAAGAATGGGGATCTGTCTGGATCTGAAGACTGAAACACCAGCTTCCAGAAAAATAGAAATCTGGGAAGAAAAAATCCCAGGAAAATAAAAACAAAGGAAACAAAATCCAAGACATACAACTGAAGACAAGTGAGCCAGATTTCACCTCTGCAAATATGAGAGATTCTGCAGAAG
>circRNA702|1|PRDM2.circRNA.14|chr1|14095612|14099683|+
ACCAAGCGGAGCAGCCAGCTGGCAGTAGCGCCCTGTAGGACCCCCAGGACCCGATGCTAATTATGCTTCCCGGTAGTGATTCTCTGTTATGGAGGAAGAAAAAATCCCAGGAAAATAAAAACAAAGGAAACAAAATCCAAGACATACAACTGAAGACAAGTGAGCCAGATTTCACCTCTGCAAATATGAGAGATTCTGCAGAAG
>circRNA703|1|NA.chr1.circRNA.161|chr1|14542875|14547755|+
GGTAGTCACTCACTGAGGACAAACTGTTGAGAGCAGGACCCAAACTGAGCAGTATAAAGACAAGGGAAAGAGAAGGTAAAGATAAAAGTGGAAGAAGTGCCTAGAGGTTTCATGCAAAATAAGACTCACACCACATTGGACAGGCAGACCTGTAAACAATTACCATCCCTTTGTGGATGATTTTCAATATGTTTTAGACTCAGTGCTTGACCTTCACAACTATATTCGAAAG
>circRNA704|1|NA.chr1.circRNA.163|chr1|14596995|14597586|-
CCTTCGGAGTAGCCAACCCTGCTGGACTTCCAGCCTCCAGGCTGTGAGAAAATAAATTTCTGTTGTTGAAGCTTCCCATCTGGTGGTACTTTGCGATGGCAGCCGGAGCAAACGGACACTGTAGCAAACCCTTTCTCCGTGCGCCATGAGGGTGCTTTGCTTCTCAAAGGCTGTCCCCCATTTCTGGGCAAACTGTGTCATTACCAGGCACTATTCAAGTGAGGATGGAAGGGGTAAAAAATCAAACTCAGAGAAAATAAAGCATTGAAGGGAAGATCGAAGTATATTAGTGCCTTATGAGGTCCAGAAAAAAGAGGGTTATTGAGAGAAGGGAGGAAAAATAACCCTGTAGAGAGTGAGTGAGTTAATAAGCTCATTGAAAGCACATGATTAATGAATTATGAATTTCATCACTGATTCTCATCATTCAATTGCTTATTGTGGACTCATATTAATTAACATAAACTATGCTTCTATGGTAGGATAGACCTCCTCAGTAAGGAGGAAGAGGAGCCAACTTTACTGAGTCCTGACTATGTGCCAGGATGCCACCTTCATTATGTCATTCAATCCTCACAGTAATCCAATGCA
>circRNA705|1|NA.chr1.circRNA.165|chr1|14714739|14718074|-
GTGGTGCCAATAGGATGTACTGACAGATCAGAAGTGGTCGTGAGAGAAGGAGCAAGTAGCCAGAAGAGTGAAGTGTGCACTGGCTGAGATGTGGGAGCAGGTGTTGTTGGTTTCCCCGGAGTAAGTTACCTTGAGTGAGTTAAGGTTAAGATATCCCAGGGGTGAGGTTGAGCAGGCAGTTGTGTATGTGACCCTGGGGAAAGTCTAGCTGAAGATACAAAGATGGGATGAGATCACCAAGGAGTAAGTGTCTTTAGCAAAGAGAAGAGACCAAGGACTGAATCTGGATACCTCAACATTTGGAGTCAGAGCCTGAAAAGGATCCCTCAAAAGTGCCCAAGAAGCAGCAGAATGAGGAAAGACAGCCCAGGGAGTGTGGCACAGCTGCTCCTCACCACTTCAGGCTCCCCTGGAGTCCAATGCACTGGGGCCTCATTCCTGGGTATTATAATTGCCTCCTAAGTGGCCTCTGGCTTATGTCTCCTACCCCAGTTGATGTTCATCACATCAGCCAGAGTGGCTCTGTTAACACCCAAGCCAGTTCCTGCCCATCTGCTGAGAATCTTCAAGGGCTTTCACCTCACTCTGAGTCGAAGCCAATATCTTCACAATGGCCTGGCCCTTTGCCAACTGCTGTGGTTTAAATGTTTGTACCCTTCAAAACTTAGGTTGAAATTTGCTTGGCAACATGGTGGTGGCAGGAGGTGGAACCTTTGGGATGTGATAGGGCCAAGGGCTCTGCCCTCAGGGGTAGGATTAATGCTGTTACAAAAGAGCAAGTTTGACTTTCTTTTGCCTCTTTGCCCTTCTACCTTCCTTCCTGGGAGGATGCAGCAAGAAGGCCCTCGCCAGATATCAAGGCCTTAAGCTTGGACTTCCCAGCCTCCAGAACTGGGGGAAGAGCCAAGATGTCTGAATAGAAACAGCTCCGGTCTACAGCTCCCAGCGTGAGCAATGCAGAAGACAGGTGATTTCTGCATTTCCATCTGAG
>circRNA707|1|NA.chr1.circRNA.167|chr1|14751533|14751786|-
CTATGGCAGGAGCTTCCTGAGGCTTGGTAAGATGTAGGGGCAGGCTCTGTCTCCCATGGCCTGACCCTAAAGCCAGGCATTGCAAATGCAATGTGAGAACATGGGCCTGCCTTGGCCAGCCCCTGCCCAGCTGGGTTCAGGTTGGCCTCTGATGAAGACACTGAGGCCACGAATCACTCTCCCCTCCCAACCTCCTCTCTGCATCCCACTGAACAATGCAACTTCAGTGAGCCCCAGAAACTCATTGGGCCAG
>circRNA708|1|NA.chr1.circRNA.168|chr1|14776654|14777082|-
GTGGAGTCTTGTTCTGTGTCCCAGGCTGGAGTGCAATGGCATGATCTCCACTCACTGCAACCTCTGCCTCCTGGTTTCATGCAATTCTCCTGTCTCAGCCTCCTGAGTAGCTGGGATTACAGGTGCCTGCCACCACGTCTGGCTAATTTTTTGTATTTTTAGTAGAGACGGGGTTTCACCATGTTGGCCAGGCTGGTCTCGAACTCTTGACCTCAGGTGATCTACCCGCTTCGGCCTCCGAAAGTGTTGGGATTACAGGCATGAGCCACTGCGCCCAGACACAGCAGCTCTGTTTATATCAGGTGCCCTGTGCTAGCTTATCATGAAACAGCATCCTATTCCTCAAATCATTTGGAAGCTCAGAAAACAGAAATTAAATGTGAAGCAAGAGGGATGAAGACCGGCCAAGAAAAGAAAGGACAGGTGTG
>circRNA709|1|NA.chr1.circRNA.169|chr1|14818726|14818938|+
AGAACAGGAGTTTGGGTTCTTCTGGGCCCAGATGGCCTCAGGGCTCCCTGGAATTTGGGGACCCCACAGTTGGTCGCCACCATGAATTGAGGAGCCTTGCTTCTCTCCACACTGTCTTTTCCCTGCCTCCTCGTGGCTTCTGCTTCACTCATTCACTCATTCTGTCAGTGAATGATTCTTCAGCACCTGCCCTGCATAGGATGCCATTGTAG
>circRNA710|1|KAZN.circRNA.5|chr1|14981569|14982028|+
GTCTGGGCCAGGGGTCTGAGGATTTATGTGTTCCGTGGTGCTGCTGCTCCTGGCCTAGGGGCTGCACTTTGTGAACACTCATCTGGCCTCTGGTGAACACTCATCTGGCCTCTGGTGAAGACTCCAACCCCCTTCCTCTATCCATTTTCTCCCCAAGGCAGAGAAAGGAGGATGGGAGGCTAGGGGGTGTTTAGGAACCCACCTCCTCTGCTCTTTCTGGATTCTCTACCTGTCCACCAACAGACCACAGCAAAGTCCCATGGCATTGGGTTACATTGTAACTTGCTCTGCAAGTATGAGGCTGGTCCGATAAATTTATATCCCTACCAGCTTCTTCTTTTCATAATTATCTTTCTTGTCCCTTTGATAATGTGGTGCATTCAGGTGGGTCTCCGGGTCATTACAGTGAATTAGTGAAATCCCTCTTTATGGGTTTCTGTTTGTTGGAGCTTAACGGAG
>circRNA711|1|KAZN.circRNA.3|chr1|15157716|15157941|+
GTACAGCTGGATCCAGAGGCTCATCCCTGATGGATCACAGAGAAAACCCTCGGTTGTCCTCCACCCAGGATGGAACTGCTTCTAACTGTTCTGGAGAATTCCTGGCAATCCCAGTTCCTCTGCTGCTGCTGCTGCTGCTGCTTCTGCTGCTCCCAAGAAAGTGGGACGCCTCCCTTCCTGTACTCTTCCCTTCCCTGACCTGGCAGAGCCCAGCCAACAGCATTG
>circRNA712|1|NA.chr1.circRNA.172|chr1|15304662|15305049|-
AAGACTGCCTCAGGGGCTTCCCAGGTCGGTCTGCAAGATCCCCAAAAAGGTAAAATGTGGGGCCTACTGTTGACCACCTTCTCCTCTGAAGAAGGACACAACAGTCCCATCAACAAGACCACATGTCGACCCTCCTCCCCACCATCACATCCCTCAAGCTGCCGGATGCTTTTGACAATCCAGATGCTCCGTAGAACACAGCCAGCCAGACTCTGCTCTTCATCTGGTCCCAGTGGCTTAAGAGTGTTGCTCCCAAACCACATCCACTGTCTTTGGCAGCTCGAAAAGGCTGGGCTGAAGTTGCTCACCCATCTGAGCCATGAAGATCTTGAAGAAAAGCTCTGATTCAGGCCCTGCCAGCAAGCATGTGCCCAAGGAAAGAAAGAG
>circRNA713|1|KAZN.circRNA.2|chr1|15361244|15370655|+
CCATGAAAGCTGATCGGAAGCGCTTAAAGGGCGAGAAGACAGACCTGGTGAGCCAGATGCAGCAGCTGTATGCCACACTGGAGAGCCGCGAGGAGCAGCTCCGAGACTTCATCCGCAACTATGAGCAGCACCGCAAGGAGAGCGAGGATGCGGTCAAAGCGCTGGCCAAGGAGAAGGACCTGCTGGAGCGTGAGAAGTGGGAGCTGCGGCGCCAAGCCAAGGAGGCCACAGACCACGCCACGGCACTGCGCTCCCAGCTGGACCTCAAGGACAACCGGATGAAGGAGCTGGAGGCCGAGCTGGCCATG
>circRNA714|1|KAZN.circRNA.6|chr1|15420675|15421429|+
ACTCGGACAGCCAGTGCAGCCCCACGCGGCAGAGCCTCAGCCTGTCGGAAGGCGAGGAGCAGATGGACCGGCTGCAGCAGGTGGAGCTGGTGAGGACCACCCCTATGTCCCACTGGAAGGCGGGCACCGTCCAGGCCTGGCTGGAGGTGGTGATGGCCATGCCTATGTACGTCAAGGCCTGCACGGAGAACGTGAAGAGCGGGAAGGTGCTGCTGAGCCTGAGTGACGAGGACCTGCAGCTGGGCCTTGGGGTGTGCAGCTCCCTGCACCGGCGCAAGCTGCGCCTGGCCATCGAGGACTACCGTGATGCCGAGGCAGGCCGCAG
>circRNA716|1|TMEM51.circRNA.1|chr1|15480514|15480946|+
GGCCGTGTAAGGGGGCCGAGGCCCGTTTGGGTCTCCTGTCCGTCCGTCTGTCCGCCGAGCGCTTCCCGCCTGGGGTCGACCACCGGGAGGACTCCGCACCCCGCACCCTCTGCGGCCGCGCCCCGCCGGCGCGGGACGCTCCCGCCTCCCGGGCACCGCGCCTGGCCAGCTGGCCTCGGCTGGGGAAGGCAGCTGGCCTTGGGGGCCCCCTGTTGGCGGGAACAGGTGCTATCCGCCCGGCGGGCTTCGAACCCTTGGCTTCGCCAGAAGCGCTTTCAGCGCGTGGTTAGGAGCAGAACTTCCCAGTAGGTCCCAGGAAACCACCTTGGCGCTTTGCTCGCGCATCCCTTACTGTATGGAAGTCGGGGCCTTTTAGGGATTTAGATTCGTGTGTGTGTATGTGTGTGTGTCGCTCTACAAGCAAACACGGGG
>circRNA717|1|FHAD1.circRNA.5|chr1|15650947|15656037|+
GTTGAAGAGAAGCTTCAGGAGGATTCCAGAAGGAAATTGCTTCAGCTGCAAGAAATGGGGAACAGAGAGAGCGTCATTAAAATCAATTTGGAGAGGGCAGTAGGTCAGCTGGAGCACTTCAGAAGTCAAGTCATCAAGGCCACCTATGGACGGGCGAAGCCGTTCCGGGACAAGCCCGTCACCGACCAACAGTTAATAGAGAAAATTACCCAGGTCACTGAGGACAACATCAATTTTCAGCAGAAAAAGTGGACCCTCCAGAAAGAGACCCAGCTGAGCAACTCCAAGCAGGAGGAGACCACCGAGAACATCGAGAAGCTGAGGACGTCGCTGGACAGCTGCCAGGCTTGCATGAAAATATCCTGTTGCAGCCATGACCTGAAGAAGGAGGTCGACCTTCTTCAGCACCTCCAGGTGAGCCCACCTGTCTCGGGGCTCCAGAAGGTGGTGCTGGACGTCCTGAGGCACGCGCTGTCCTGGCTGGAGGAGGTGGAGCAGCTCCTCCGGGACCTCGGGATCCTGCCCTCCAGCCCCAACAAAG
>circRNA718|1|NA.chr1.circRNA.174|chr1|15692303|15692617|-
TAGAGGTGGGTTTTCACCATATTGGCCAGGCTGGTCTTGAACTCCTGACCTTGTGATCCAACTGCCTTGGCCTCCCAAAGTGCTGGGATTATAGGCGTGCGCCACTGCGCCCGGCCGACTCTTTAGCCTCATCTCCTTCCTTTCTCGAGTGGGTCAGGAGGTCAAGAGACACCAGAAATTGTTCAAACCTCTCAAATCCGACATTCTGCTGTGGGCTTCGGTAAGGTCTTTCCTTAACTTCATGATGACTTCCTGCTGAGACAGAATTTCCTTCTGAGCAGCCAATAAGTCATCTCTGAAATTCACAAAAACAG
>circRNA719|1|FHAD1.circRNA.1|chr1|15693958|15695998|+
GGGAGCTAAACGAGAAGCAGAAGATGGAACTGGAGCAGAACGTGGTGCTGGTCCAGCAGCAGAGCAAGGAGCTGAGTGTGCTCAAGGAGAAGATGGCCCAGATGAGCAGCCTGGTAGAAAAGAAAGATCGGGAGCTGAAGGCCCTTGAGGAGGCACTCAGGGCTTCCCAAGAGAAACACAGACTCCAGCTGAACACAGAGAAGGAACAGAAGCCCCGGAAGAAGACCCAGACGTGTGACACCTCTGTGCAGATAGAACCCGTCCACACTGAGGCCTTCTCCAGCAGCCAAGAG
>circRNA721|1|FHAD1.circRNA.4|chr1|15707196|15723945|+
CCTCAGAATGGCCTTTGCAACGCAAGGTTCGGCTCAGCCATGGAGAAGTCAGGGAAGATGGATGTGGCTGAGGCTTTAGAGCTCAGTGAAAAGCTGTACCTGGATATGAGCAAAACCCTCGGAAGTCTCATGAACATCAAGAATATGTCAGGCCACGTGTCCATGAAATACCTCTCCCGCCAGGAGAGGGAGAAGGTCAACCAGCTTCGACAAAGGGACCTCGACCTGGTGTTTGATAAGATCACCCAACTCAAGAACCAGCTGGGGAGGAAAGAGGAGCTGTTGAGAGGATATGAAAAGGACGTTGAACAGCTCAGGCGGAGCAAAGTGTCCATTGAGATGTACCAGTCGCAGGTGGCAAAGCTGGAGGATGATATCTACAAAGAGGCCGAAGAGAAGGCCCTGCTGAAGGAGGCCCTGGAGCGCATGGAGCACCAGCTGTGCCAGGAGAAGAGGATCAACAGGGCCATCCGGCAGCAGAAGGTTGGAACCAGAAAAGCCTCCCTAAAGATGGACCAAGAAAGAGAGATGCTGAGGAAAGAGACCTCCAGCAAGTCCAGCCAGAGCCTTTTGCATTCTAAGCCCAGTGGAAAGTACTAGAGAAACCTCGTCCCACCAGGCCTCATGTGATCCTCT
>circRNA722|1|EFHD2.circRNA.1|chr1|15748045|15748396|+
GCGGCCGTTCAAATCATGGTTTGAGCCACAGCCCAGCCAGGCCTGGGAGCTGCCAAAGACAGAGGGATCCACAGCCCACGTTTCCATCCAAGTTTGGACACTTTATCTGCACTTCCTCTGAAACTGAGCTGCCCCTGGCTGCAGAAGAAACCCATGCACTTGAGCAATAAATAAAGCTGGGGCTCAGGGAGAGACACGTGGGACCCAGGGGCTGGGGCGTGAACCCCTGACCTGCTGGTTATGGGACCTGTGGCCTCACCAACAGCCCTCCTGACCTAATCCGGACCTGGAGGATTGCTGAGCACAGGGATTGTAAAGAGAAAGTGCTGGTGCGTTGGGAGTTTAGTGACG
>circRNA723|1|CASP9.circRNA.2|chr1|15820386|15821947|-
AGCAGAAAGACCATGGGTTTGAGGTGGCCTCCACTTCCCCTGAAGACGAGTCCCCTGGCAGTAACCCCGAGCCAGATGCCACCCCGTTCCAGGAAGGTTTGAGGACCTTCGACCAGCTGGACGCCATATCTAGTTTGCCCACACCCAGTGACATCTTTGTGTCCTACTCTACTTTCCCAGGTTTTGTTTCCTGGAGGGACCCCAAGAGTGGCTCCTGGTACGTTGAGACCCTGGACGACATCTTTGAGCAGTGGGCTCACTCTGAAGACCTGCAGTCCCTCCTGCTTAGG
>circRNA724|1|CASP9.circRNA.4|chr1|15840595|15841065|-
TCACAAAGTGAGTTCCAGTACAGAGCTAGGACTTGGGCCTAGGTCTTCTGGCTTAATAGAGCGACTGTCCCATTTTCCATGAGCTGCTGAGAGATGTCCTTTTTAGATGCTGGGCCTTAGACTCCAGAGTACTGCATGGGAATGTTTCCCAAGGTAGGTTTCATGGTGACCCACAAAGGAAGAGCTGTGTATTCATATGTATGGGAAGGTCTGGCTGAGCAAGAATAGGGCCAGCAGCAGAGCCTTTAATAAGTGAATACAGGAAAGGATGCTGTAGGTCAGTGTTTCACACTGGGGACGATTTTTCCCCGACCTCCAAGGGACATTTGACAATGTCTAGAGACAAATCTGGTTGTTATAGCTGAGGGTGGGTGGGTGCTACTGGCATCTAGTGGGTAGACAGAGATGCTGCCAAAACCCAACAGTGTACAGAGTAGCTCTGCACAATAAAGAAGAATCTGGCCCAAAGG
>circRNA726|1|CASP9.circRNA.1|chr1|15844604|15844890|-
CGGGCAGGCTCTGGATCTCGGCGGGATCAGGCCAGGCAGCTGATCATAGATCTGGAGACTCGAGGGAGTCAGGCTCTTCCTTTGTTCATCTCCTGCTTAGAGGACACAGGCCAGGACATGCTGGCTTCGTTTCTGCGAACTAACAGGCAAGCAGCAAAGTTGTCGAAGCCAACCCTAGAAAACCTTACCCCAGTGGTGCTCAGACCAGAGATTCGCAAACCAGAGGTTCTCAGACCGGAAACACCCAGACCAGTGGACATTGGTTCTGGAGGATTTGGTGATGTCG
>circRNA728|1|DNAJC16.circRNA.9|chr1|15855582|15886151|+
CTCTGGAAAGGAAGAGAAATGGAAGTGAGAAAGTTGAGCATTTCCTGGCAGTTCTTGATAGTTCTGGTTCTGATCCTGCAAATTCTGTCTGCGTTGGATTTTGACCCATACAGAGTCCTAGGGGTCAGCCGAACAGCCAGTCAGGCTGATATTAAAAAGGCTTATAAGAAGCTCGCCCGGGAATGGCATCCTGACAAAAACAAAGATCCTGGAGCAGAAGACAAGTTCATTCAAATCAGTAAGGCTTACGAGATTCTTTCAAATGAAGAAAAGAGATCAAATTATGATCAATATGGAGACGCTGGAGAGAACCAGGGCTACCAGAAGCAGCAACAGCAGCGAGAGTATCGCTTCCGCCATTTCCATGAAAATTTTTATTTTGATGAATCCTTTTTTCACTTCCCTTTTAATTCTGAACGGCGGGACTCAATTGACGAAAAGTATTTATTGCACTTTTCACATTATGTGAATGAAGTGGTTCCAGATAGCTTCAAGAAACCCTACCTCATCAAGATCACCTCCGATTGGTGCTTTAGCTGCATTCATATCGAGCCTGTGTGGAAAGAAGTCATTCAAGAACTGGAAGAATTGGGTGTAGGAATTGGCGTGGTCCATGCTGGGTATGAGAGACGCCTGGCCCATCACCTAGGGGCACACAGCACGCCCTCTATCCTAGGAATCATTAACGGGAAAATCTCCTTCTTCCACAATGCAGTTGTCCGTGAAAATCTGCGACAATTTGTAGAAAGTCTTCTTCCAGGGAACTTGGTGGAGAAAGTTACAAATAAAAATTACGTCAGATTCCTCTCTGGCTGGCAGCAAGAGAATAAGCCTCATGTCCTTCTGTTTGACCAAACGCCCATTGTGCCACTGTTATACAAGTTGACTGCCTTTGCATACAAAGATTATTTATCATTTGGATATGTATATGTGGGTTTGAGAGGGACGGAAGAGATGACAAGGCGGTACAACATCAATATCTACGCCCCTACCCTCTTGGTCTTTAAAGAACATATAAACAGGCCTGCCGATGTTATCCAGGCCCGAGGTATGAAGAAGCAAATCATTGACGACTTCATCACCCGAAACAAATATCTATTGGCAGCCAGGCTCACCAGCCAGAAGTTGTTCCATGAACTCTGCCCTGTGAAACGGTCGCATCGACAGAGGAA
>circRNA737|1|DNAJC16.circRNA.5|chr1|15890423|15890854|+
GTGTCTATTTTAGAAAGGCGCAACACAGCAGGAAGGGTGGTGTATAAAACCCTGGAAGACCCTTGGATTGGGAGTGAGAGTGACAAATTTATCCTCTTGGGCTATCTCGACCAGCTGCGTAAAGATCCAGCTCTTCTGTCCTCTGAAGCAGTGCTTCCTGACCTGACCGATGAACTTGCCCCTGTTTTTCTCCTTCGATGGTTCTACTCTGCTTCTGACTACATCTCAGACTGCTGGGATAGCATTTTTCACAACAACTG
>circRNA738|1|AGMAT.circRNA.1|chr1|15905353|15909711|-
CTGGCTGTATTCCTCTGACCTTGGGTGGAGATCACACAATCACATATCCCATATTGCAAGCGATGGCAAAAAAGCATGGCCCAGTGGGGCTGCTGCACGTGGATGCGCACACGGACACGACCGACAAGGCCCTAGGAGAGAAGCTCTACCACGGGGCGCCCTTCCGCCGGTGTGTGGATGAGGGTCTCCTGGACTGTAAGCGTGTGGTGCAGATTGGCATCCGGGGCTCTTCCACGACCTTGGATCCCTACAGATACAACCGGAGCCAG
>circRNA739|1|DDI2.circRNA.22|chr1|15936156|15960060|+
TTTCTGTAGGTCAGAAATTCAAAGGCAATACAGTGGAGACGGCTCCATAATGTCTGAAGCCTCATCTGGAAAGACTCATAAGTTGGAGATGATTCAACATCTGGGGGTTGAAGTCATCTGAAAGTGTCTTCACTTCTGTGCTTGATCGTCTATGCGGAAAGACCTCTCACAGACAACCACAGATCATTGGCTTCTTATGGCTTGAAAGATGGGGACGTTGTGATTTTACGACAGAAGGAGAATGCAGACCCTCGACCTCCAGTGCAGTTCCCAAACTTACCCCGAATAGATTTCAGTAGTATAGCTGTGCCTGGCACATCAAGTCCCCGGCAGCGCCAGCCACCAGGAACACAGCAGTCCCACTCATCTCCTGGAGAAATAACTTCATCTCCTCAGGGCTTGGACAATCCAGCCTTGCTCCGAGATATGTTGCTGGCCAACCCGCATGAGCTGTCCTTGCTGAAGGAACGCAATCCACCCCTGGCAGAAGCTCTGCTCAGTGGAGACCTTGAGAAATTTTCTAGAGTCCTGGTGGAGCAGCAGCAGGACCGAGCCCGGAGAGAGCAAGAAAGGATTCGTCTGTTTTCTGCTGATCCCTTTGACCTTGAAGCTCAGGCAAAGATAGAAGAAGATATAAG
>circRNA745|1|DDI2.circRNA.25|chr1|15953163|15978390|+
ATCGTCTATGCGGAAAGACCTCTCACAGACAACCACAGATCATTGGCTTCTTATGGCTTGAAAGATGGGGACGTTGTGATTTTACGACAGAAGGAGAATGCAGACCCTCGACCTCCAGTGCAGTTCCCAAACTTACCCCGAATAGATTTCAGTAGTATAGCTGTGCCTGGCACATCAAGTCCCCGGCAGCGCCAGCCACCAGGAACACAGCAGTCCCACTCATCTCCTGGAGAAATAACTTCATCTCCTCAGGGCTTGGACAATCCAGCCTTGCTCCGAGATATGTTGCTGGCCAACCCGCATGAGCTGTCCTTGCTGAAGGAACGCAATCCACCCCTGGCAGAAGCTCTGCTCAGTGGAGACCTTGAGAAATTTTCTAGAGTCCTGGTGGAGCAGCAGCAGGACCGAGCCCGGAGAGAGCAAGAAAGGATTCGTCTGTTTTCTGCTGATCCCTTTGACCTTGAAGCTCAGGCAAAGATAGAAGAAGATATAAGGCAACAGAACATTGAGGAAAACATGACAATAGCTATGGAAGAGGCTCCGGAAAGTTTTGGCCAAGTAGTGATGCTTTATATTAACTGCAAAGTGAATGGACATCCTGTGAAAGCCTTTGTTGACTCAGGTGCCCAGATGACTATCATGAGCCAAGCTTGTGCAGAAAGGTGTAACATAATGAGACTGGTGGACCGTCGGTGGGCAGGGATTGCCAAAGGAGTGGGCACCCAGAAGATTATTGGAAGGGTACATCTAGCTCAGGTTCAGATTGAAGGAGATTTTTTGCCATGTTCCTTCTCTATACTTGAGGAACAGCCCATGGACATGCTTCTGGGACTGGACATGCTTAAACGGCACCAGTGTTCCATCGACCTGAAGAAAAATGTACTCGTGATCGGCACCACAGGCTCCCAGACCACCTTTCTTCCTGAGGGAGAGCTACCAGAGTGTGCCCGGTTGGCATATGGGGCTGGAAGAGAGGATGTACGGCCAGAGGAGATTGCAGACCAAGAATTAGCAGAAGCCCTTCAAAAATCAGCAGAGGATGCAG
>circRNA747|1|DDI2.circRNA.10|chr1|15956819|15978390|+
ACTTACCCCGAATAGATTTCAGTAGTATAGCTGTGCCTGGCACATCAAGTCCCCGGCAGCGCCAGCCACCAGGAACACAGCAGTCCCACTCATCTCCTGGAGAAATAACTTCATCTCCTCAGGGCTTGGACAATCCAGCCTTGCTCCGAGATATGTTGCTGGCCAACCCGCATGAGCTGTCCTTGCTGAAGGAACGCAATCCACCCCTGGCAGAAGCTCTGCTCAGTGGAGACCTTGAGAAATTTTCTAGAGTCCTGGTGGAGCAGCAGCAGGACCGAGCCCGGAGAGAGCAAGAAAGGATTCGTCTGTTTTCTGCTGATCCCTTTGACCTTGAAGCTCAGGCAAAGATAGAAGAAGATATAAGGTGCCCAGATGACTATCATGAGCCAAGCTTGTGCAGAAAGGTGTAACATAATGAGACTGGTGGACCGTCGGTGGGCAGGGATTGCCAAAGGAGTGGGCACCCAGAAGATTATTGGAAGGGTACATCTAGCTCAGGTTCAGATTGAAGGAGATTTTTTGCCATGTTCCTTCTCTATACTTGAGGAACAGCCCATGGACATGCTTCTGGGACTGGACATGCTTAAACGGCACCAGTGTTCCATCGACCTGAAGAAAAATGTACTCGTGATCGGCACCACAGGCTCCCAGACCACCTTTCTTCCTGAGGGAGAGCTACCAGAGTGTGCCCGGTTGGCATATGGGGCTGGAAGAGAGGATGTACGGCCAGAGGAGATTGCAGACCAAGAATTAGCAGAAGCCCTTCAAAAATCAGCAGAGGATGCAG
>circRNA752|1|DDI2.circRNA.29|chr1|15956819|15978390|+
ACTTACCCCGAATAGATTTCAGTAGTATAGCTGTGCCTGGCACATCAAGTCCCCGGCAGCGCCAGCCACCAGGAACACAGCAGTCCCACTCATCTCCTGGAGAAATAACTTCATCTCCTCAGGGCTTGGACAATCCAGCCTTGCTCCGAGATATGTTGCTGGCCAACCCGCATGAGCTGTCCTTGCTGAAGGAACGCAATCCACCCCTGGCAGAAGCTCTGCTCAGTGGAGACCTTGAGAAATTTTCTAGAGTCCTGGTGGAGCAGCAGCAGGACCGAGCCCGGAGAGAGCAAGAAAGGATTCGTCTGTTTTCTGCTGATCCCTTTGACCTTGAAGCTCAGGCAAAGATAGAAGAAGATATAAGGCAACAGAACATTGAGGAAAACATGACAATAGCTATGGAAGAGGCTCCGGAAAGTTTTGGCCAAGTAGTGATGCTTTATATTAACTGCAAAGTGAATGGACATCCTGTGAAAGCCTTTGTTGACTCAGGTGCCCAGATGACTATCATGAGCCAAGCTTGTGCAGAAAGGTGTAACATAATGAGACTGGTGGACCGTCGGTGGGCAGGGATTGCCAAAGGAGTGGGCACCCAGAAGATTATTGGAAGGGTACATCTAGATGCTTACTGTAGAGAACTTCAAAAGTATAGAAATGTGAGATGAAGGAAAAAAACATCCCTTAAATTCCTGTAGTGAGAATCAACCACCAGTATCATTTGGGCATATCTCCTGGTCTTTTTTCTGTGCACTTTTTTATCTTATAAAAGCTCAGGTTCAGATTGAAGGAGATTTTTTGCCATGTTCCTTCTCTATACTTGAGGAACAGCCCATGGACATGCTTCTGGGACTGGACATGCTTAAACGGCACCAGTGTTCCATCGACCTGAAGAAAAATGTACTCGTGATCGGCACCACAGGCTCCCAGACCACCTTTCTTCCTGAGGGAGAGCTACCAGAGTGTGCCCGGTTGGCATATGGGGCTGGAAGAGAGGATGTACGGCCAGAGGAGATTGCAGACCAAGAATTAGCAGAAGCCCTTCAAAAATCAGCAGAGGATGCAG
>circRNA763|1|DDI2.circRNA.12|chr1|15983111|15987654|+
AGCGTCAGAAGCCATGATGCATGTAGTGTGTGTGTACTGCAGCTGGAGTGGGCCCCAGACCAGAGAAAAGTGGTAAAGAATCTACCTCACTGGGAATGTCATCATTACCAACTTCAGATGGGTTTAACCATCCCGCCCGTTCTTCAGGACAGAGTCCTGATGTTGGTAATCCTATGAGTCTTGCTCGCTCTGTCTCTGCTTCAGTCTGCCCTATCAAGCCCAGTGACTCAGATCGCATTGAACCTAAAGCTGTGAAGGCTTTGAAGGCTTCAGCTGAATTCCAGCTAAACTCTGAAAAGAAAGAACATCTTTCTTTACAAGATCTTTCTGATCATGCTTCCTCAGCAGACCATGCTCCAACAGACCAGAGTCCAGCTATGCCTATGCAGAATTCATCCGAAGAAATAACTGTTGCAGGTAATCTGGAGAAATCTGCTGAAAGAAGCACCCAGGGCCTCAAATTTCATCTCCATACAAGACAGGAAGCTAGTTTATCTGTCACATCTACTAGGATGCATGAACCACAGATGTTTCTAGGTGAAAAGGATTGGCATCCAGAAAATCAGAACCTGAGTCAAGTGAGTGACCCTCAGCAGCACGAAGAACCAGGGAATGAACAGTATGAGGTTGCACAACAAAAAGCTTCACATGACCAAGAATATCTTTGTAACATAGGGGACCTTGAGCTTCCTGAAGAAAGGCAACAGAATCAACACAAAATTGTTGATTTGGAAGCTACGATGAAAGGAAATGGGCTCCCACAGAATGTGGATCCTCCAAGTGCGAAGAAAAGTATTCCATCTTCAGAATGCAGTGGCTGCTCAAATTCAGAAACATTTATGGAAATCGATACAGCTCAACAGTCCCTAGTTACTTTGCTTAATTCAACAGGCAGGCAGAATGCCAATGTCAAGAACATTGGTGCATTGGATCTCACTTTAGATAATCCCTTGATGGAAGTAGAAACATCAAAATGTAACCCTTCATCTGAAATTTTGAATGATTCCATTTCCACTCAGGATTTACAGCCCCCAGAAACTAATGTTGAAATACCTGGAACAAATAAAGAATATGGCCATTACTCCTCTCCAAGTCTCTGTGGCAGTTGTCAGCCTTCTGTGGAGTCAGCAGAAGAATCTTGCCCGTCTATAACGGCAGCCTTGAAAGAACTTCATGAACTTTTGGTTGTTAGCAGTAAACCAGCTTCAGAAAATACATCTGAAGAAGTAATCTGTCAATCAGAAACCATAGCTGAGGGCCAAACCAGTATTAAAGACCTTTCTGAAAGATGGACCCAAAATGAGCATCTTACCCAGAATGAACAGTGTCCACAAGTCTCCTTTCATCAGGCCATATCTGTATCAGTGGAGACAGAAAAATTAACAG
>circRNA766|1|PLEKHM2.circRNA.3|chr1|16044387|16047883|+
GCCGTGCCTGGCTGTACCTGGCCCTCAACGAGAACTCCTTGGAGAGCTACCTGCGGTTGTTCCAGGAGAACCTGGGCCTGCTGCATAAGTACTACGTCAAGAATGCCCTGGTCTGCAGCCACGATCACCTGACGCTCTTCCTGACCTTGGTGTCCGGGCTAGAGTTCATTCGTTTCGAGCTGGATCTGGATGCCCCTTACCTAGACCTGGCCCCCTACATGCCCGACTACTACAAACCTCAGTACCTGCTGGACTTTGAAGACCGCCTTCCCAGCTCGGTCCACGGCTCAGACAGTCTGTCCCTCAACTCTTTCAACTCCGTCACCTCCACCAACCTGGAGTGGGATGACAGTGCGATTGCCCCATCTAGTGAGGAAGGAGGTTAAGCAACCCCTAGAAGAAGAGAGAACCAGGCAGGTCTGAAGCGCAGGGAAACCTTGCCACTGTGTCCTGTGTGTCCGTCCGATTTCTCTGAGTTCCTTCTGCGCTCGCTGATGTGTTTGGGATGGTCGCACCCTTTGCATCAGGGACCGAGGAAGAAGCTGCAGATTATGATTTTGGAGATGTGTTTCCAGCAGTGCCGTCTGTACCCAGCACAGACTGGGAAG
>circRNA770|1|PLEKHM2.circRNA.7|chr1|16053560|16054515|+
GAGGCAAGTCCACTCCACCCCGCCTGCAGCCAGAAGAAATGTGCCAAGCAGGGGGACGGTGACAGCCGCAACGGCAGCCCAAGCCTTGGGCGGGACTCGCCAGACACTATGCTTGCCTCCCCCCAGGAGGAGGGAGAGGGGCCGAGCAGCACCACGGAGAGCAGCGAGCGCTCCGAGCCGGGCCTGCTGATCCCTGAGATGAAGGACACCTCCATGGAGCGCTTGGGGCAGCCCCTGAGCAAGGTTATCGACCAGCTCAACGGGCAGCTGGACCCCAGCACCTGGTGCTCCCGTGCTGAGCCCCCAGACCAGTCCTTTCGGACCGGCTCTCCCGGGGATGCCCCGGAGAGGCCGCCGCTTTGCGACTTTAGTGAGGGGCTTTCAGCCCCAATGGACTTCTACCGCTTTACCGTCGAGAGTCCAAGCACTGTTACATCAGGTGGCGGCCACCATGACCCTGCAGGGCTTGGCCAACCGCTGCATGTTCCTAGTAGCCCTGAGGCTGCTGGCCAAGAAGAAGAGGGAGGAGGAGGAGAGGGACAGACGCCTCGGCCCCTAGAGGATACCACGAGGGAGGCTCAGGAGCTGGAGGCCCAGCTGTCCCTGGTCAGGGAGGGGCCTGTGTCTGAGCCAGAGCCTGGGACCCAGGAGGTTCTCTGCCAGCTCAAGCGAGACCAGCCCAGCCCGTGTCTGAGTAGCGCTGAGGATTCTGGGGTGGATGAGGGACAGGGGAGCCCTTCGGAGATGGTCCATTCCTCGGAGTTCAGGTAACAAGACTCTGCAGCTGGCATGGGACTCTCCCAGCCCTTGAAGCTGGGGACACTGTGCCTCTGACCTCCAGATAAATTAAGCACTAGGAAGACCTAGCCTGAGTGAGAAGGGGTGTGAGCCTCCCTCCCTAACTTTGGCTCCTAGTGGGAGGCGGAGGCACTACCCCCTGGCTCTGGGGTGGGGT
>circRNA772|1|RP11-288I21.1.circRNA.1|chr1|16063355|16064136|-
CACCAGCCAAGGGCAAGGCGAGCCTTTGCTCAAGGGGAGCTTTTTTTTTCTTTCTTTCCTTTTTTTTTTTTTGAGGCAGAGTCTTGCTGTGTTGCCCAGGCTGAAGTACAGTGCCATGATCTTGGCTCACTGCAAGCTCTGCCAACTGGGCTCAAGTGATTCTCCTGCCTCAGCCTCCCCGGTAGCTGGGATTACAGGCATGCATCACCACGCCCAGCTAATTTTTGTACTTTTTAGCAGAGACAGGGTTTCACCATGTTGACCATGCTGGTCTCAAACTCCTGACCTCAGGTGATCTGCCCGCCTCGGCCTCCCAAAGTGCTGGGATTACAGGCGTGAGCCACTGCACCCAGCCAAGGGTAGCTTTCTTCAAAACATTTTTTAATTTTTTATTTGTTTTGGGTGGCCCTGAGGCCCCCCTGCAGAGTGCACACGAGGCGGAGGCCCTCAAGGGTAGCTTTTATTCTTATCGTACATGAGGCCATGCGGGAAGAGAAGTAACCAAGCCAGGATTTGAGCCAGCACATCTGACACCCTCTGCCCCCTCCCCTGGCTCAGGACCAGTGGGGCAGGGACCGCAGGGGAGCATGGATCAGAGCAAGGCCCTGGGCCAAGGGGCAGATTCCAGGCTTGGGCTAGGATGTTCCAGGGAGCAGCCCCACCCCGGCTGCCCCACCCCACCCAGGTCCACTGAGCCCTGCCTTTGGAGGCTGCAGGGCCCCTGTGGGAGCTGGGTCATGGGATGGTGGAGGGTGGACGATGGAGACAAGCCACTCACCAG
>circRNA773|1|TMEM82.circRNA.1|chr1|16070654|16071075|+
GGCTCCCAGGGTGCCGCCGAGAGGCTGCAGCTCTACCTGCTGTGCCAGTACTCGCTGGGCTGCGGGCTGACCTGTGGCCTGAGCTTCCTGCAGGAGGGCGCCCCTCACCGCACGCTGAACCTGCTGCTGAGCCTCGGGCTGGCCACGCTGCTGGGCCTGGGTGCCCGGCGCCTCCACCGCCACGTCTGCCGCCTCTACGAGCTGCACAGCAGCCAGCGCTACTGTGGGGTGTGCCTGGGCCTGCTGGCCCATGCACATGGCCTCCCCCAGCTGCTGGGCCGTGCCCTGGCCATAGCCTTTGCCGTGGGTGACCTGGCAGCTGTGGCCCTCATCAACCAGGACTTCCTGACCACCTCGGAGGCCATGCGGTTCTGGACACCGCTCACCATCTGCTACACGCTGCTGGTCATCTACATGCAGG
>circRNA776|1|SPEN.circRNA.10|chr1|16199310|16237796|+
ATATGGCCGCGTGGAAAGTGTCAAAATTCTTCCCAAGAGGGGATCTGAAGGAGGAGTGGCTGCCTTTGTGGATTTTGTGGACATCAAAAGTGCACAGAAAGCTCACAACTCGGTCAACAAAATGGGTGACAGAGACCTACGCACGGATTATAATGAACCAGGCACCATCCCGAGTGCTGCTCGGGGATTGGATGATACAGTTTCCATAGCATCTCGTAGTAGAGAGGTTTCTGGGTTCAGAGGAGGTGGTGGAGGGCCTGCTTATGGTCCCCCACCGTCACTTCATGCACGAGAAGGACGTTATGAGCGGAGACTTGATGGGGCTTCAGATAACAGGGAGCGTGCTTATGAACATAGTGCCTATGGACACCATGAACGGGGGACGGGAGGATTTGATCGGACAAGACATTACGATCAGGATTACTATAGAGATCCTCGAGAGCGGACTTTACAACATGGGCTCTATTACGCTTCTCGGAGTCGAAGTCCAAATCGCTTTGATGCTCATGACCCCCGATATGAACCTAGGGCTCGCGAGCAGTTTACACTGCCCAGTGTGGTACACAGGGATATCTACAGGGATGATATTACCCGGGAGGTACGAGGCAGAAGGCCAGAGCGGAATTACCAGCACAGCAGGAGTCGGTCACCACATTCATCCCAGTCTAGAAATCAGTCTCCTCAGAGACTGGCTAGCCAAGCATCTAGACCCACAAGGTCCCCTAGCGGCAGCGGCTCTAGAAGTAGATCCTCCAGTAGTGATTCAATCAGCAGCAGCAGTAGTACCAGCAGTGACAGCAGTGATTCCAGCAGTAGTTCAAGTGATGATTCTCCAGCTCGATCAGTTCAGTCTGCAGCAGTCCCTGCACCCACTTCCCAGTTGCTTTCATCTCTGGAAAAAGATGAGCCCCGTAAAAGTTTTGGCATCAAGGTCCAGAATCTTCCAGTACGCTCTACAGATACAAGCCTTAAAGATGGCCTTTTCCATGAATTTAAGAAATTTGGAAAAGTAACTTCAGTGCAGATACATGGAACTTCAGAAGAGAGGTATGGTCTGGTATTCTTTCGGCAGCAAGAGGACCAAGAAAAAGCCTTGACTGCATCAAAAGGAAAACTTTTCTTTGGCATGCAGATTGAAGTAACAGCATGGATAGGTCCAG
>circRNA777|1|SPEN.circRNA.9|chr1|16199310|16200890|+
ATATGGCCGCGTGGAAAGTGTCAAAATTCTTCCCAAGAGGGGATCTGAAGGAGGAGTGGCTGCCTTTGTGGATTTTGTGGACATCAAAAGTGCACAGAAAGCTCACAACTCGGTCAACAAAATGGGTGACAGAGACCTACGCACGGATTATAATGAACCAGGCACCATCCCGAGTGCTGCTCGGGGATTGGATGATACAGTTTCCATAGCATCTCGTAGTAGAGAGGTTTCTGGGTTCAGAGGAGGTGGTGGAGGGCCTGCTTATGGTCCCCCACCGTCACTTCATGCACGAGAAGGACGTTATGAGCGGAGACTTGATGGGTAAGTTCCAAGGTTTCTGTAGGCAGGTATTTTGTATTTGATATGGTGAGAAACAGAAACTCATATTTAGGGGCCCCAGATGGATTTAAAGTTTTGGGCATTCTCAATGTTTCCTATTTTGGGTTGGAAACGGAAGTGATTTATATCCCAATGGCTGGTATCTTATGGAATCGTAGAGGATATTTCCTGCAGCTGATTGGATATCTGTTCCTGAGATATAATGTGATGGAAGATTTCCTATGGAAGCTTCATTTTTGGAGTTACCTGTCTTCTAGAATTACTTATTCCTTCTCTTGGATAATGTTAAGTCCTTCCTTGGATATATCCCTTCTACCTGATGGAGCTATTTGGCTTTTGTGTTCATACTATATGGAATATTTCTGGAATATTAGAGCCTACAGATTCTTTTAGAAGTTGATATCTGCCTCTCCATTTTCACTACATAAAGTGTACAAACAAATTGGATTGTAACAAAAAATCTGGCAGACCATAATGATTCAACCACTTGGATTCTACAAACAATACTTTAACATGGAAATGTGTACTTGGATGAAGAAGAGAGAAGGCAATGCCTGATTTTTCCATTTTGGATCTACACAATTTCTGTATTGTTGGAATTACACTCTTTGATGGAATGGGGAAAAATTAAAATGATGGATGTTTCCTAAATCCTGGAATATAGCCATTCTTTTCTAATTGCTGGGATATATGGGATGTCTTGCTGTCAAGATTCCACTAGCCCAGGGAAAGAGGATTACTATATCATTTCTTAAGCAAGTTGCTGTCCAATCAAAGGTACTTTAGCTTTGAACACATGGTGATGATCAGTTGTGGATACAGCAATCAAAATTGACTGGGCTGGATGGCTACAAAAGTGAACTATTGGCGAGCAACTGTGCCTTCCTCATTCGTTGGAATTGTAGAGGATATTTCCTCTTCTGCCAGCTACCTGATTCATACTTAGGGCTGGAAATATTTATGAATGTGGATAAATTTCTAATTGTCTGCTATCTCAAGAAAGAAGTCTGGGGGTTTGAGAGTTACAGTTTGTCTGGGACTACTTGCTTCCAGTGGAATTATTTTGTCTGGTCACTAAGATTTTTTTTTTCTTGTGGTTCATCTAAATATCATTTGACACCCTTGCCCATTAAGAAGGTGGATTACCCCCATAAGAGGGGCCAAAATTGGGGAAGTTATGTTCACAATTCTCTCCCTAGATTTAATTGGGATTATAGGTCGTGTTTCCACACTTGGAAAAG
>circRNA780|1|SPEN.circRNA.8|chr1|16235815|16248844|+
CAGTGATTCCAGCAGTAGTTCAAGTGATGATTCTCCAGCTCGATCAGTTCAGTCTGCAGCAGTCCCTGCACCCACTTCCCAGTTGCTTTCATCTCTGGAAAAAGATGAGCCCCGTAAAAGTTTTGGCATCAAGGTCCAGAATCTTCCAGTACGCTCTACAGATACAAGCCTTAAAGATGGCCTTTTCCATGAATTTAAGAAATTTGGAAAAGTAACTTCAGTGCAGATACATGGAACTTCAGAAGAGAGGTATGGTCTGGTATTCTTTCGGCAGCAAGAGGACCAAGAAAAAGCCTTGACTGCATCAAAAGGAAAACTTTTCTTTGGCATGCAGATTGAAGTAACAGCATGGATAGGTCCAGAAACAGAAAGTGAAAATGAATTTCGCCCCTTGGATGAAAGGATAGATGAATTTCACCCCAAAGCAACAAGAACTCTCTTTATTGGCAACCTTGAAAAAACCACTACTTACCATGACCTTCGCAACATCTTCCAGCGCTTTGGAGAAATTGTGGATATTGACATTAAGAAAGTAAATGGAGTTCCTCAGTATGCGTTTCTGCAATACTGTGATATTGCTAGCGTTTGTAAAGCTATTAAGAAGATGGATGGGGAATATCTTGGAAATAATCGCCTCAAGCTGGGTTTTGGAAAGAGCATGCCTACAAACTGCGTGTGGCTAGATGGGCTTTCTTCGAATGTGTCAGATCAGTATTTAACACGACATTTCTGCCGATATGGGCCTGTGGTAAAGGTGGTGTTTGACCGCTTAAAAGGCATGGCCCTGGTTCTCTACAATGAAATTGAATATGCACAAGCAGCTGTAAAAGAGACCAAAGGGAGGAAAATCGGTGGGAATAAAATTAAGGTGGATTTTGCAAATCGGGAAAGTCAGCTGGCTTTTTATCACTGCATGGAGAAATCTGGTCAAGACATCAGAGACTTTTATGAAATGTTAGCCGAAAGAAG
>circRNA784|1|NA.chr1.circRNA.177|chr1|16260497|16260860|-
TGGTGAGAACATTCACTGGCCCCGTAAGAACATTCACAGGCCCTTTCAGGACGTTCACGGGCCCAGCAGGGGTGCTCACCAAACTTTTCAGTGTGGTCACTGAGCCCTTCACGGGGCCTTTCAGGGCATTCACCGGGACCAGGGAGACGTTCACCAGGCCAGTGAGTGCGCTCACCAGACCAGTGAGGGTTTGAGGAGCTGGTTTTGCCAAGGTTATCTTCTGTGAATTTTCCAGGTCAATGCTGACAGGCATCCGGCTAATAACAGAGGTAATTTTGGGAGCAATGACTGGAGCCACCTTTTCCTTGTCAGCAGCTACCAGCACCTCCGAGGCTTGTATCTCAGAGTTGTTTGTCACTGGAG
>circRNA785|1|SPEN.circRNA.3|chr1|16263657|16264501|+
GGCCCTCCTCCTGAAGGTGAGCCCCTGCAGCCTCCTCAGCCTGTGCAGTCCACACAGCCTGCCCAGCCTGCACCACCCTGCCCGCCCTCCCAGCTCGGTCAGCCCGGCCAGCCACCAAGCAGCAAGATGCCTCAAGTGTCCCAGGAGGCAAAGGGGACCCAGACGGGAGTAGAGCAGCCTCGCCTCCCAGCTGGACCTGCAAACAGGCCACCTGAGCCTCACACCCAGGTTCAGAGGGCACAAGCAGAAACAGGCCCGACTTCCTTCCCCTCCCCTGTGTCTGTCTCCATGAAGCCTGACCTTCCAGTCTCTCTTCCCACTCAGACTGCCCCAAAACAGCCGTTGTTTGTCCCAACAACCTCTGGCCCCAGCACCCCACCAGGACTGGTTCTGCCACACACTGAATTCCAGCCAGCCCCCAAACAAGATTCCTCTCCACACCTGACTTCCCAGAGACCCGTGGATATGGTTCAACTTCTGAAGAAGTACCCCATCGTGTGGCAGGGCCTGCTGGCCCTCAAGAATGACACAGCTGCTGTGCAGCTCCACTTCGTCTCTGGCAACAACGTCCTGGCCCATCGGTCCCTGCCCCTTTCTGAAGGAGGGCCCCCACTAAGGATCGCCCAGAGGATGCGGCTGGAGGCAACGCAGCTGGAAGGGGTTGCCCGAAGGATGACG
>circRNA786|1|NA.chr1.circRNA.178|chr1|16265314|16265631|-
GTGTCAGAAAACTATAAACAGGAACCCCCTGGGGCCCTATCTTTAAACTCATGGAAAACCTGTGTTCTCAGCGGTTCCCTGGGTTCTCTTCAGGATGGGTGATGGCGCCCCGCCCCATGTGCTCTACTGACTTCTGTCCAAAATGCCCCTTTGCCCACCTCTGGGGCCAGATCTAGTGGGCACCAGATGAGTAGGCCCACCTACCCTGATCAGCCCCACCTGTGGGTGTACATGTGAAGGAAGGACACAGGACAACCGACCTGATTGGAGCCAGGGTTGGGAACGTTGATGATCCCTGCCGCCTGCTTGGCCTGCAG
>circRNA788|1|NA.chr1.circRNA.180|chr1|16268849|16269219|+
CTTTGCTGATCTCGGCCTTCAGGACTTCCGTCTCATCGGCTGTCACTGCAGCTCCCACCGGCACCACTGCGGGCAGAGTCGCAGGGCCTAAGGTGAAGGCACGGGCACTGCCCCATCATCGCCACCCTGGCAGCAAGCTGCCTGTGACTTCCCTCTGCTGCCCACAGCCCGCACCTGTGAGCTGAGTGACGGCTGTCGCTGCCAGTGCCTCGGTAGCCAGCGTGACCATGTCATCCACAGTGACCACGCTGACCTCACTGCCCTCCTCGGGCTCCAGGATCTTGATGCCTGCCTTGCCCTGGTGCACGGTCTTCACGTGGGAGCGCAGGTTGTCTACCCGGTTGAAGCCACGCCCACACTTATCACACAG
>circRNA789|1|ZBTB17.circRNA.1|chr1|16270794|16272789|-
GAGGGGACAAGAGAGCCAAAGAGGAGAAGGTGGCCACCAGCACGCTGAGCAGGCTGGAGCAGGCAGGACGCAGCACACCCATAGGCCCCAGCAGGGACCTCAAGGAGGAGCGCGGCGGTCAGGCCCAGAGTGCGGCCAGCGGTGCAGAGCAGACAGAGAAAGCCGATGCGCCCCGGGAGCCGCCGCCTGTGGAGCTCAAGCCAGACCCCACGAGTGGCATGGCTGCTGCAGAAGCTGAGGCCGCTTTGTCCGAGAGCTCGGAGCAAGAAATGGAGGTGGAGCCCGCCCGGAAAGGGGAAGAGGAGCAAAAGGAGCAAGAGGAGCAAGAGGAGGAGGGCGCAGGGCCAGCTGAGGTCAAGGAGGAGGGTTCCCAGCTGGAGAACGGAGAGGCCCCCGAGGAGAACGAGAATGAGGAGTCAGCGGGCACAGACTCGGGGCAGGAGCTCGGCTCCGAGGCCCGGGGCCTGCGCTCAGGCACCTACGGCGACCGCACGGAGTCCAAGGCCTACGGCTCCGTCATCCACAAGTGCGAGGACTGTGGGAAGGAGTTCACGCACACGGGGAACTTCAAGCGGCACATCCGCATCCACACGGGGGAGAAGCCCTTCTCGTGCCGGGAGTGCAGCAAGGCCTTTTCCGACCCGGCCGCGTGCAAGGCCCATGAGAAGACGCACAGCCCTCTGAAGCCCTACGGCTGCGAGGAGTGCGGGAAGAGCTACCGCCTCATCAGCCTGCTGAACCTGCACAAGAAGCGGCACTCGGGCGAGGCGCGCTACCGCTGCGAGGACTGCGGCAAGCTCTTCACCACCTCGGGCAACCTCAAGCGCCACCAGCTGGTGCACAGCGGCGAGAAGCCCTACCAGTGCGACTACTGCGGCCGCTCCTTCTCCGACCCCACTTCCAAGATGCGCCACCTGGAGACCCACGACACGGACAAGGAGCACAAGTGCCCACACTGCGACAAGAAGTTCAACCAG
>circRNA790|1|NA.chr1.circRNA.181|chr1|16273339|16273814|+
GAAACTGAGACCCAGAAAGTCAGAGGCAGAGCCCACATCAAAAGCCAAGGTCTCTGGCCATCTGCTTGGGAGCAGCTGCCAATAACCTACCTTCTGTGGCCAAGGCCTCCGCATTTCCCCCAGGGCTGGTAGCCGGCTCAGCAAGTGACTTGAGGGCATGGCAGGCCGTGATGATGTCCTGCATTTGGAGGAAAGTGGCCACGGCCAGCACATCATCCACGTTCTCAGGGCTCAGGCTCAGCTTGGCCGTGTACATAAACTCCAGCACCTGCCCCAGGCCTACCAAGGACAGGACAGCTGTCACAGACCCACCTCAAGATCCGGCACCGGCAGCCTGCCCCACCACTCCACTCAGCAGCAGGACGCAGGGATTTAGGAACAGCTGAGTGGCAAGCCTGCATCGCCCCATCTCCTCTGTGGAGAGGAGGCAGGTAACCTGGGGGATCTCAGCACTACCAACAGCCCTTGAAAAGAA
>circRNA791|1|NA.chr1.circRNA.182|chr1|16273860|16274370|+
GTGTGAACGCCCACCCTGCACAGAGGACAGGAGGTGTGAATGCCCACACTGCACAGGGAACAGAAGGTGCAACTGTCCGCCCTGCATGGAGGAGGATGGGCTGTGAATGCCGCCCATGCATGGAGAAAAGGAGGTGTGAATATGCACCCTGCACAGAGGACGGGGGTATAAATGCCCATCCTGCAGGGAGGACAGAGTGTGAATGCCTGCCCTGGATGAGGACAGAGGTGTGAATGCCCACCCTGCATTGAGGACGGATGTTGTGAACACCTGCCCTCCACACCCTCTTATTTGGCCGCTACACTTCACCAGTGGAGGACACTCCAACCTGACTTTCATCAGGGCTCTGCTACCAACTCTCTATCTGACTGACCTCCAGGCCAGTCACTGACCTCTTTGGGTCTCAGTTTCCACATCTATAAAATGGGAGAATAATACCTTCTCATGGCATGTCACGTCAGTCTGGGTTGGGAGTCTGAATCCAGGACCAGTTCCTTCCACAACCCCAAG
>circRNA792|1|NA.chr1.circRNA.183|chr1|16326327|16326775|+
GTATGAGCCACTGCGCCCTGCCCTGAATGGGTTTTAATTTCAGCTCAGCTAGCAGGGACCTATGTGACTGCACCAGGGCCAAGCCACTCAGTCTTTGTGAAGACTGGGTCTTGCCATGTTGCCCAGGCTGGCAAGGAACTTCTGACTTCAAGTGCTCCTCCTGCCTCGGCCTCCCAATGTGCTGGGACTGCAGGCATGAGCCACTATGTGCAGTTTAAAAAATAATTTTTGACTGGGTGCGATGGCTCATGCCTGTAATCCCAGCACTTTGGGAGGCAAAGGCAGACTAAGCACAAGGTCAGGAGTTCGAGACCAGCCTGACCAACATGGTGAAACCCTGTCTCTACTAAAAATAAACAAAAATTAGTCAGGCGTAGTGGCGTGCGCCCATAATCCCAGCTACTGAGGAGGCTGAGGCAGGAGAATCGCTTGAACCCAGGAGGCAGAG
>circRNA793|1|NA.chr1.circRNA.184|chr1|16340931|16341315|+
GTGGGGAGTTGAGAGCAGCAGTTGACACCCTGGGTTCAGATCTAACCTTCAGTGACAAAGCACAGCACTCAGTGGCTCGGGGATGTTTCCCCGTTAATGAAAATGGAGATTGTAAATCTGATTTGAGAAAGCTCTGAATTTGGCCTCAACCAATGGTAATGCTGAGTATTTGAAGGACAACGATAGGGGTGTGTGTGTTACACACACCGAGCCTATAGATTCATAGATTAAAGAGGGGGATGGATGGAGAGCTGACTGCCCGGAGGGGAAGGTGGCAAGAAGCTGGGGTCCAACCTCGAGGACCCAAAGCCCCATCCATGCCCTGGCTTCCATCTCTGTTAGGTGATCCTGTCTGCATGGGAGCAGCCCCAAGAACACAGGCCT
>circRNA794|1|HSPB7.circRNA.1|chr1|16341623|16341828|-
GGGCTGGGGTCAGGGAAGGAAGATCTAAAGAACCCACTGTGGGTCAGGGGAATGGGACCAGCAGGACATATGGGCAAGCTCTGCAGGACAGACAGACAGACAAACCCTCTGATCTATGAAGTCTCTGCAGGGCAAGGGGACCAGGGACCTGGAACCCTCTTGGCCAAGGGGAGTGGGAGGGACAGAGGGAAGGTCACAGGCAAGG
>circRNA795|1|CLCNKA.circRNA.1|chr1|16352089|16352344|+
GATCACTTTTGAGCCTGAGGAAGTCGGGGTTATAATGAGCCGAGATCGAACCACTGCATTCCAGCCTGGACAATAGGGTGATACCCTGTCTCAAAGGAAAAAAAAAAATCATAATGTGAAAACACCGTGCGGGTAGAGTTATGAGAGTTTTTTTTGTTTGTTTGTTCGTTTGTTTTTGAGATGGAGTTTCACTCTTGTTGCCCAAGGTGGAGTGCAATGGCACAATCTTGGCTCACTGCAACCTCTGCCTCCCAG
>circRNA796|1|EPHA2.circRNA.3|chr1|16462524|16462968|-
CTAATTTTGTATTTTTAGTAGAGACGGGGTTTCTCCATGTTGGTCAGGCTGGTCTCGAACTCCCAACCTCAGGCAATCCTCCCGCCTCGGCCTCCCAAAGTGCTGGGATTACAGGGGTGAACCACCACACCTGGCCTTTTATTATTATTATTATTATTATTATTATTATTTATGCACTCGTAAATATGGGGCACCTCTGATGTGCCAGCCCCTGTGATGGGGCCAGGGTGGAGGCCTGGGGCTCTGGCCCTGTGCTCTGGAGCTGAAAGTTTAGGATCCTAGGTTGGGATCTAAAGAGCCTGGGAGCTGGGCGTGGTGACCACGCCCATAATCCCAGCATTTTGGGAGGTTGAGGCAGGAGGATTGCTTGAGCTCAGGCATTTGAGACCAGCATGGGCAACATAGGGAGACCCCATCTCTACAAAAAATACAAAAATTAGCCAG
>circRNA797|1|EPHA2.circRNA.1|chr1|16464347|16464925|-
CCTGCTCGCCTGGATTTTTTAAGTTTGAGGCATCTGAGAGCCCCTGCTTGGAGTGCCCTGAGCACACGCTGCCATCCCCTGAGGGTGCCACCTCCTGCGAGTGTGAGGAAGGCTTCTTCCGGGCACCTCAGGACCCAGCGTCGATGCCTTGCACACGACCCCCCTCCGCCCCACACTACCTCACAGCCGTGGGCATGGGTGCCAAGGTGGAGCTGCGCTGGACGCCCCCTCAGGACAGCGGGGGCCGCGAGGACATTGTCTACAGCGTCACCTGCGAACAGTGCTGGCCCGAGTCTGGGGAATGCGGGCCGTGTGAGGCCAGTGTGCGCTACTCGGAGCCTCCTCACGGACTGACCCGCACCAGTGTGACAGTGAGCGACCTGGAGCCCCACATGAACTACACCTTCACCGTGGAGGCCCGCAATGGCGTCTCAGGCCTGGTAACCAGCCGCAGCTTCCGTACTGCCAGTGTCAGCATCAACCAGACAG
>circRNA798|1|NA.chr1.circRNA.185|chr1|16488299|16488514|-
AAGTGACTTTTGATTGATTGTAAAGGTAGCAATAGCTAAGATTCAATGCGCATTGACTGTGTGCCCAGCACTGAGCAAAGGGCATTAGATACATGATGATCTCACTGAGTCCCAGCAGCAGCCCTGAAGGGTGGAAACCAGGATTATTGCACCCGCATGGCTCCACCAAGGCCACACAGTGGGTTACATGGAAGAATCCAGGTCTGCTGGACCCA
>circRNA799|1|NA.chr1.circRNA.186|chr1|16498985|16499255|-
GCTGCTCTCGATCTCCTGACCTCATGATCTGCCTGCCTTGGCCTCCCAAAGTGCTGAGATTACAAGGGTGAGCCACCATGCCCAACCAGATTCCTTTTTCATTATGGGCCATGCCCTTGGCCTGCCGCCCTCACTCCACTCCATCCCCTGCCACTTAGAGATGCCGAGGCATAAGGCAAAGAAAGGCACACCCCAGGAGAAACAGTAGGGTGGAGGGCCCAGGGCCAGGAGGGGCTAGGGACGGAGGGGGCCTGGGTTGTTGGCCTCCTG
>circRNA800|1|NA.chr1.circRNA.187|chr1|16523225|16523555|-
TGGCTCAATGATGTCACTGAGGACCCAGATCTTTCCATTTTTCTACTCTGTTGTCCTTGGTGTTGGCTTTATCCTAAGGCTTCCAGGGGCTTCTTCATTCACATCAAACATGGAATAAGAGAATTGTCCTTGTCTCAGCCTTCCCAGAGTCCTGGGATTCTCTCTGGTTGGATCAGCTTGGCTCACATGGCTACCTCTGGGCTGATCATGGCGGTGCGGATGGGCCTAGCCTAAGTCCTGTGCTCTATCCCTGGAGCCAGGCTGGGGAGTTGTCTTCCCTGGAATCCCGTGGATCCCCAAGTGGAACGTGGTGGCTGCTGCAAAGGAGGG
>circRNA801|1|NA.chr1.circRNA.188|chr1|16524098|16524309|+
AGAAGGCAGTGTGACCACGGAGGCAGAGATCAGAGTGATACGGCTGCAAGTCAAGGAACACGGCAGCCACCAGCAGCGAGAAGAGGTGAGGAACCACTCTCCCCTCGAGCCCCGGGAGGGGGTACAGCCCCTGGGTGTGGGCCCAGTGCTGCTGATTTTGGACTCGGCCTCCAGAACTGTGAGAGAAGAAAATATTGTTTTAAGTCACTCA
>circRNA805|1|ARHGEF19.circRNA.3|chr1|16528276|16529069|-
GCTAGGGAAGTTTGCCGTTTTCGTCCATGCCAAGATGGCTGAGCTGCAGGTGCGGGACCTGAGCCTGAAGCTGCAGGGCATCCCCGGCCACGTGTTCCTCCTCCAGCTCCTCCACGGGCAGCACATGAAGCACCAGTTCCTGCTGCGGGCCCGGACGGAGTGAGTGGGCCTGGATATGGGAGAGAGGAGGCTCCCCCTCCCCATGACAGGCACCCCGTCCCCATGATGGGCACCCCGTCCCCATGGCGGGCACCCCTGGGACATCCTGGCCTTGTTCCTCCCCAAGTGCTCAACTCTTCCCTGACTTGGGCAGGACACAGGGGCAGAGGGCAGGGCTGGAGGCCAGAGTAGGGGTGCCTGCCCCACAGGTGGTGTCAGGGGGCTGCCACCTCCTCCTCAGCCTCTGGGCATCTCTTGGATGTAAACCTCCACACCCTGCTATCTCTGGCTTCAGGACTGTGGCATTAGAAGTGAGAAGCAGCGATGGATCTCAGCCTTGTGCCCCTCCAGCCCCCAGGAGGACAAGGAGGTCATCAGTGAGGGGGAAG
>circRNA806|1|ARHGEF19.circRNA.5|chr1|16528276|16529069|-
GCTAGGGAAGTTTGCCGTTTTCGTCCATGCCAAGATGGCTGAGCTGCAGGTGCGGGACCTGAGCCTGAAGCTGCAGGGCATCCCCGGCCACGTGTTCCTCCTCCAGCTCCTCCACGGGCAGCACATGAAGCACCAGTTCCTGCTGCGGGCCCGGACGGAGTGGTGTCAGGGGGCTGCCACCTCCTCCTCAGCCTCTGGGCATCTCTTGGATGTAAACCTCCACACCCTGCTATCTCTGGCTTCAGGACTGTGGCATTAGAAGTGAGAAGCAGCGATGGATCTCAGCCTTGTGCCCCTCCAGCCCCCAGGAGGACAAGGAGGTCATCAGTGAGGGGGAAG
>circRNA812|1|FBXO42.circRNA.13|chr1|16621277|16653858|-
TTAATTCGTCAGTGAAGAAAAATACATTTTATGCTCTACTCCCAACTAAGATGAACTGTCTTACAGATGGCTTTGTGCTTTTGGTCATAAGCAAGGCCATGTGAAAGTACGGTTCAGTGAAGTCTTTCAACACTGAACACCTCAAGAGTATACTTTGCAACCAGTCTTTCTCTGTGTCCCAGGCTGGAGTGCAGTGGCATGATCTCGACTCACTGCAACCTCTGTCTCCCAGGTTCAAGCAGTTCTCCTGCCTCAGCCTCCTGAGTAGCTGGGATTACAGGCACGCGCCACTACACCTGGCTAATTTTTGTATTTTAGTAGAGATGGGATTTCGCCATGTTGCCCACGCTGGTCTCGAACTCCTGACCTAAGGTGATCTGCCGGCCTCAGAATCCCAAAGTGCTGGGACTACAGGTGTGAGCCACTGCACCCAACCAAGAACTACTATATTTTCTGTTGAGTGGAATGTCATGGCCAGCTCCTCGGACAGTGAAGATGACAGTTTCATGGCTGTGGACCAGGAAGAAACTGTGCTGGAAGGGACAATGGATCAAGATGAGGAGCCCCACCCAGTATTGGAGGCTGAGGAGACTAGACATAATAGGTCCATGTCGGAGCTGCCAGAAGAGGTTTTGGAGTATATCCTGTCCTTTCTCTCACCGTATCAGGAACACAAAACTGCGGCCCTTGTCTGCAAACAGTGGTATCGACTTATCAAAGGTGTAGCCCATCAGTGTTATCATGGTTTCATGAAGGCTGTCCAGGAAGGAAACATTCAGTGGGAGAGCCGTACCTATCCTTATCCTGGAACCCCAATCACTCAGCGCTTCTCGCACAGTGCATGCTATTATGATGCTAATCAGTCTATGTATGTGTTTGGAGGCTGTACCCAGAGCAGCTGCAATGCTGCTTTCAATGACCTCTGGAGACTTGACCTAAACAGCAAAGAGTGGATCCGACCTTTGGCTTCAG
>circRNA817|1|FBXO42.circRNA.11|chr1|16632297|16641930|-
CTGTTGAGTGGAATGTCATGGCCAGCTCCTCGGACAGTGAAGATGACAGTTTCATGGCTGTGGACCAGGAAGAAACTGTGCTGGAAGGGACAATGGATCAAGATGAGGAGCCCCACCCAGTATTGGAGGCTGAGGAGACTAGACATAATAGGTCCATGTCGGAGCTGCCAGAAGAGGTTTTGGAGTATATCCTGTCCTTTCTCTCACCGTATCAGGAACACAAAACTGCGGCCCTTGTCTGCAAACAGTGGTATCGACTTATCAAAGATGGAACCTCACTCCATCACCCAGGCTGGAGTTCAGTGGCGCAGTCTCAGCTCATTGCAACCTCCACCTCCTGGGTTCAAGGAATTCTCCTGCTTCCACCTCCCAAGTAGCTGGGATTACAGGTGTAGCCCATCAGTGTTATCATGGTTTCATGAAGGCTGTCCAGGAAGGAAACATTCAGTGGGAGAGCCGTACCTATCCTTATCCTGGAACCCCAATCACTCAGCGCTTCTCGCACA
>circRNA818|1|NA.chr1.circRNA.189|chr1|16633219|16633481|+
GGTCTCGCTCTGCTACCCAGGCTGCAGTGGCATGCATGACTTTAGCTCACTGCAATCTCTGCCTCCCAGGCTCAAGCAATACTCCTACCTCTGCCTCCTGGGTAGCAGGCACTACAGGCAAACACCACCATGCCTGGCTAAAATGGATTATGAAATACATAACTCAGGAAAGTTTGTTTTCTTTTTTTTTCTTTTTGAGACAGAGTCTCGCTCTGTTGCCTAGGCTGGAGTGTAGTGGCTCACTGCAACCTCTGCCTCCCAG
>circRNA819|1|NA.chr1.circRNA.190|chr1|16696421|16696802|-
GTTGCAGTGAGATGAGATTGAGCCACTGCACTCCAGCCTGGGCAATGGAGTAAGACCTTCTCTCAAACAAAAAAAAAAAAAAGGAAAAGAAAGAACACCCAATTCCCAAATTTTCCACATGTCCCCAGGTAGAGAGGTAGCAGCAAAATGCTAGAGAAAAAAAGCCCAGCCTTGAAGTCAGACATGCTTGGGATCAAATCCCAGCTTCCCCCAGCTGTGTGATCTTGCGCAAAACAGGTTACTCTCGAAACCTCCGTTTCCTTGTCTATAAAAGGGGGACAATGCCTCAACAGGTTGTTTCAAGGATTCAATTAAATAAAATATATTAGAGAACCTGCATTTTGGCAGAAGTGTTCATGATGTCAATAAGGCAAGGTTTGT
>circRNA820|1|SZRD1.circRNA.1|chr1|16719842|16721697|+
CCCCAACTCCACCAGCAGGCCCACCCTTCCAGTCAAGTCCCTAGCACAGCGAGAGGCCGAGTACGCCGAGGCCCGGAAGCGGATCCTGGGCAGCGCCAGCCCCGAGGAGGAGCAGGAGAAACCCATCCTCGACAGGCCAACCAGGATCTCCCAACCCGAAGACAGCAGGCAGCCCAATAATGTGATCAGACAGCCTTTGGGTCCTGATGGGTCTCAAGGCTTCAAACAGCGCAGATAAATGCAGGCAAGAAAAGATGCCGCCGTTGCTGCCGTCACCGCCTCCTGGGTCGTCCGCCACGG
>circRNA821|1|SPATA21.circRNA.1|chr1|16723052|16723318|-
CTGGCAGCTGGCCCTTCCTCCGGAGGAGAGGACGTGTTGGGGCATGGCTTACTGGGCCTGGCCTACCATTCCCACAGGGAACCAACGAGGGAGTGAGCCTGTGAGACTCAGCTTGCCACCTTGGCCACCACGTGCTGCCCTCATCACAAAAACCACACCAACCACTCCGAAACGTATCTGCTGGTCAGGAGCAGGGAGGCTGTCTGGCTGGCTGAGGGATAAGGCGCAGTGCAACGGAAGGGATCAGGAAGCCTGAGAGGAGCCAG
>circRNA822|1|NECAP2.circRNA.1|chr1|16774364|16778510|+
GGGAGCTCTTTGCTCAGGCCCCGGTGGATCAGTTTCCTGGCACAGCTGTGGAGAGTGTGACGGATTCCAGCAGGTACTTCGTGATCCGCATCGAAGATGGAAATGGGCGACGGGCGTTTATTGGAATTGGCTTCGGGGACCGAGGTGATGCCTTTGACTTCAATGTTGCATTGCAGGACCATTTCAAGTGGGTGAAACAGCAGTGTGAATTTGCAAAACAAGCCCAGAACCCAGACCAAGGCCCTAAACTGGACCTGGGCTTCAAGGAGGGCCAGACCATCAAGCTCAACATCGCAAACATGAAGAAGAAGGAAGGAGCAGCTGGGAATCCCCGAGTCCGGCCTGCCAGCACAGGAGGGCTGAGCCTGCTTCCCCCTCCCCCAGGGGGGAAAACCTCCACCCTGATCCCTCCCCCTGGGGAGCAGTTGGCTGTGGGGGGATCCCTCGTCCAGCCAGCAGTTGCTCCCAGTTCAG
>circRNA824|1|CROCCP3.circRNA.1|chr1|16817112|16817421|-
GACACAGAGCACAGCCAAGACCTGCAGAGTGCCCTCATCCGGCTGGAGGAGGAGCCGCAGAGGAGTGCCAGCCTGGCCCAGGTGAAAGCCATGCTCCGAGAACATCTGGACCAGGCAGGCTCGGCCAACCAGGCTCTGAGTGAGGACATACAAAAGGTGACCAATGACTGGACACGCAGCCGCAAGGAGCTGGAGCAGCGGGAGGCGGCATGGAGGCGCGAGGAGGAG
>circRNA825|1|CROCCP2.circRNA.1|chr1|16965642|16966118|-
GCACGGTTGTCCCTGTCTCTCACCCCCTTATCAGCCTTAGCTGTTCTGTCTTTTACGACTTCTGCTCTTTAGGCAGGTCCAAAAGGCAGCATCATTACCTGTTCTATTTAAGCAATTGTGGTGGTCAGAAAGTGCCTGCTTGCAGAGAGTTCCTGCCCACCCCCACCCCATACTCAGTCCTGGCCTGTTCTCAGAGCCATCTGATCCCTACCTCATGTGATACCAGAGATGGTCCTGCTGCTGCTGCTGCTGCTGTGGCCGCCAGGAGAGACAGCAGGTGGTAGGGCCGTCAGTCAGTGGTTGTGGGGATTCAGGGCCCTGAACTGGGACCTAGGAGATCCAAAAAGGTCAGGGAAGTTGCTGGTCTTGGCCAAATGGGCCGTGCTGTAGGCACTCAGTGGTGGCTGTCTCAGGCCGACTGCCCACAGATATGTGCAGTCTGCTCTCAGGATCAGGCACACGACTTTGGGGGTCAG
>circRNA827|1|NA.chr1.circRNA.194|chr1|16971561|16971888|-
GTGTTAGGAAGGTTTGGTGGGGCCACTTGAGGTGCCCTGGGGTTGGGGTGAAACCCCTCTGCAGCCTAGTCAGCCCAAGGGCATTGTGAAAGTGACAGCTGCCAGAGGTCTGGGTTCCAGCCCCTGGCTGACATTAAACTTTTCTGAATTTCGGTTTTTCCCTGTAAATTGGGGAAAATTACTTGCCCCAGCTTCAACACTGCCTCCCCTCCACCCTTTTGCTGCTGCCTTATCAGGCCCCAGCTGTAGGCAGGTCAGCCCACGCCCGGCGGCAGAGCCCAGAGAGGCTCGCTCATCTCAGCCGCCAGAAGTGTCATCCCAGGGAAG
>circRNA828|1|NA.chr1.circRNA.195|chr1|16971635|16972016|-
GGCCTGCTGGACCCTGACCTGAGACCTGGTGACAGGAGCCATGAGGGGCCAGGCCTCAGGTCCCACAGGTCAGTTGCAAGGGCCTAGCACAGCTAGCCCCCTGAGAGGCCTCCCTACTTAGTGGTCAGGTGTTAGGAAGGTTTGGTGGGGCCACTTGAGGTGCCCTGGGGTTGGGGTGAAACCCCTCTGCAGCCTAGTCAGCCCAAGGGCATTGTGAAAGTGACAGCTGCCAGAGGTCTGGGTTCCAGCCCCTGGCTGACATTAAACTTTTCTGAATTTCGGTTTTTCCCTGTAAATTGGGGAAAATTACTTGCCCCAGCTTCAACACTGCCTCCCCTCCACCCTTTTGCTGCTGCCTTATCAGGCCCCAGCTGTAGGCAG
>circRNA829|1|ESPNP.circRNA.1|chr1|17012534|17017789|-
GAGGAGGAGGAGGCCCGGCTGGCCAGCATGCCCGCCTGGAGGTGGGACCTCCTGCGGAAGAAGCTGGAAGAAGAGAGGTGAGCCGGCGGTCAGGCAGAGGCTGGCCTGGCAGCGGGTCTTGACTGCGCCCCTGAGGTGGAGGTACCAAGTGACACTGTTTCTCCTTCTAGGAAGCAGAAGCGTTGGAGAACCAGTCCCAGCCTTGTGACACTGGGCCCAATCAGCGTTTAGCCCACCAGGGTCCACCCAGCACCTGCGCTCCCAGCTGTCACAATGCAAACAACGCTATCAAGATCTCCAGGAGAAGCTGCTGCTATCAGAAGCCACTGTCTTTGCTCAGGCGAACGAGCTGGAGAAATACAGAGTTATACTTAGTGAACCCTTGCTGAAGCAGGACAGTAAACAGGTCCAGGTGGACCTCCAGGACCTGGGCTATGAGACTTGTGGCCAAAGCAAGAATGAGGCTGAACAGGAGGAAACCACCAGTCCCGGACTACAACCATAGGGCCACCCACCACATTGAAAACCAGAAGAGCATTTTGCTGCCGCCGAGCGTGGACGCAGGCGGATCTCCGAAGAGCTGGGTCGCCAGCCTCTCCCGCGCACGTTGCCTGGCCTCCAGCACCTACTTGGTCCCGCGCGCTCCCTCGTGTCGCCCCTCGGAGCAGCAGCCGCCGCGGTCGCCGCTACCCGGAAAGAAGTCAGAGACGCCGCGAGGTCGCCGCCACCGCCATGCCCAAGAATAAAG
>circRNA830|1|ESPNP.circRNA.2|chr1|17012534|17023419|-
GCACCAAGTCTTTCAACGTGATGTTCCCGATGGGCGACAACTCGGAGCTACTGGCTGAGATTAAGGCAGGCAAGAGCCTGAAGCCGACGCCACAGAGCAAGGGGCTGACCACAGTGTTCTCAGGCAGCAGGCAGCCGGCCTTCCAGCACCTACTTGGTCCCGCGCGCTCCCTCGTGTCGCCCCTCGGAGCAGCAGCCGCCGCGGTCGCCGCTACCCGGAAAGAAGTCAGAGACGCCGCGAGGTCGCCGCCACCGCCATGCCCAAGAATAAAG
>circRNA831|1|ESPNP.circRNA.3|chr1|17016758|17017034|-
AGGCCAAGGCAGGGGGACCACTTGAGTCCAGAAGTTTGAGACCAGCCTGGGCAATGCAGTGAGACCTCATTCTGAAAAAAAAAAAAAATTTTTTTTTTCTTTTTTTGAGATGGGGTTTCACTCTTGTCACCCAGTCTGGAGTGCAGTGGCGATCTGGGCTCATGCAACCTCTGCCTCCTGGGTTCAAGTGATTCTCCTGCCTCAGCCTCCCAAGTAGCTGGGATTACAAGCATGTGCCACCGCACCCAGCTAATTTTGTATTTTTAGTAGAGATGG
>circRNA832|1|CROCC.circRNA.2|chr1|17252287|17252523|+
GCGGCCCGCAGTGGCCCCTGGCATGAGGACAGTGGAGAGCTCGTTTCCCCAGGGTCTGCAGCGGGTGTGTAGGGCACGCTGGCCCCAGTCATGAATTGTGGGTGGTGATGGGGCCCTGAGCCAGGCACCCCTTTCTTTTGGTCCATGCATGGCACAGTGCCACACCCCCAGGGCCGCCTCTTAAATGCCACCTTCTGAAGCTAGCCCTGCCCCCAGGTTGGCAGGGAAGGGAAGAG
>circRNA833|1|CROCC.circRNA.1|chr1|17263131|17263368|+
GGACCTGCTGCAGCTGGGAGGGGAGCTGGCCCGGACATCACGAGCTGTCCAGGAGGCGGGCCTGGGACTGAGCACGGGCCTACGGCTGGCAGAGAGCCGGGCCGAGGCAGCCCTGGAGAAACAGGCCCTGCTGCAGGCCCAGCTGGAGGAGCAGCTGCGGGACAAGGTGCTCCGCGAGAAGGACCTGGCGCAGCAGCAGATGCAAAGCGACCTGGACAAGGCTGACCTCAGTGCCAG
>circRNA834|1|NA.chr1.circRNA.196|chr1|17292315|17293030|-
GCTCCTCTCCAGTGTGGCCACCTGGTCCAGCGTGGCCCGGCGCTCCCGCTCACTGCGCCGCACACTCTCCTCCTGCAGCGCCAGCTCCGCCTGGACCCCGCTCAGCCGCCCATCCACACTGCGCCGGGCTGTAGCCACCACCCACCCCGTCAGGCATGGCCAAGCACAGCCCCGAGACCCAAACCAGGTCACAAAATGTCCAGCCTGCACTCCACCCAGTGCAGGGCCAGACTGTCTGCACCCTTCGTAGTATGCGGGCCTGCACACAGGTGAGGCTGTCCAAGGAGGGTCCTCTTGGAGACAGCCCCGAGTCAGGTCATGGGGGCCACGGCAAGGTCAGAGGCCAATCCCCCGGCTCCTGCCTCAACTGCCCAAAACACAGGAGAGAGAACAGGGACCCCGAGGATCAGACTCACCTTCCTCACTCTCAGCCACCGCCTTCTGCAGCTGCCTGGCCCTCGAGGTTGCGCTGTCCCTCTCAGCCTCCATCTCGGCCAGCTGGCGATTCAGGGCACTGGTCTGGGTCCGAAGTTCGTCCTGTAGCCCCGACATGGGGGAACAAAGACAGACCCCTGCTCTGACACCCTGCAACCTCCCCAGGGCCCTCCAGGTTCCCCATCCAGCCATGCACACCCAGGCTTACCCGTTCTCTCTGGGCACTCCGCAGCTCTTGCAGGAATTCCCGGAGGGCCCCGCGCACTGCCTCCGGGTCCAG
>circRNA835|1|ATP13A2.circRNA.1|chr1|17326505|17328868|-
CCTCCTGGACCATGGCCGCTCTTGTGACGACGTCCACCGCTCCCGCCATGGCCTCAGCCTCCAGGACCAAATGGTGAGGAAGGCCATTTACGGCCCCAACGTGATCAGCATACCGGTCAAGTCCTACCCCCAGCTGCTGGTGGACGAGGCACTGAACCCCTACTATGGGTTCCAGGCCTTCAGCATCGCGCTGTGGCTGGCTGACCACTACTACTGGTACGCCCTGTGCATCTTCCTCATTTCCTCCATCTCCATCTGCCTGTCGCTGTACAAGACCAGAAAGCAAAGCCAGACTCTAAGGGACATGGTCAAGTTGTCCATGCGGGTGTGCGTGTGCCGGCCAGGGGGAGAGGAAGAGTGGGTGGACTCCAGTGAGCTAGTGCCCGGAGACTGCCTGGTGCTGCCCCAGGAGGGTGGGCTGATGCCCTGTGATGCCGCCCTGGTGGCCGGCGAGTGCATGGTGAATGAGAGCTCTCTGACAG
>circRNA837|1|SDHB.circRNA.3|chr1|17349102|17355231|-
GCATCTGTGGCTCTTGTGCAATGAACATCAATGGAGGCAACACTCTAGCTTGCACCCGAAGGATTGACACCAACCTCAATAAGGTCTCAAAAATCTACCCTCTTCCACACATGTATGTGATAAAGGATCTTGTTCCCGATTTGAGCAACTTCTATGCACAGTACAAATCCATTGAGCCTTATTTGAAGAAGAAGGATGAATCTCAGGAAGGCAAGCAGCAGTATCTGCAGTCCATAGAAGAGCGTGAGAAACTGGACGGGCTCTACGAGTGCATTCTCTGTGCCTGCTGTAGCACCAGCTGCCCCAGCTACTGGTGGAACGGAGACAAATATCTGGGGCCTGCAGTTCTTATGCAGGCCTATCGCTGGATGATTGACTCCAGAGATGACTTCACAGAGGAGCGCCTGGCCAAGCTGCAGGACCCATTCTCTCTATACCGCTGCCACACCATCATGAACTGCACAAGGACCTGTCCTAAG
>circRNA838|1|NA.chr1.circRNA.198|chr1|17560310|17560743|-
TACCTTTAACTGTGCCTGGCATACAATAAATATTTTTAAGTGAATTAATTGAGTACCTATTGTGTGCCAGGCACTGTGGTATACACTGGTTTGGGGGACTCATCCCAAATCATGTAGCTGGCAAGTGGCAGGGCCAGGACTCAAACCCAAGTCCATCTGATTCCAAAGCCTGTGCTCCTTCCTCACGGGTTCCTCCCTGAGTTAGAGAAAGACTGTCCTGAGGCCTCAAGGACCGTCTGCCCCCAAGGGTGTGGGTAGAACAGCCCACACAGTAGTGTCTGGGCATGAGTCACCAACAGGGTGAGCACATGCCTCTCGCCTGGCCAGTCTCAGCCCCAGGCATCCTGTCTGGGCACCCAGTTACGTGCCTGGGTAGGTGCCAGGAAGCCTCGCCTCATCCGATCCAGAGCTCTGAGGCTGCCAGATTCACCAG
>circRNA840|1|PADI4.circRNA.1|chr1|17668437|17668897|+
GGGGCAAACTGTCCTCCAAGTGCAGCGTAGTCTTGGGTCCCAAGTGGCCCTCTCACTACCTGATGGTCCCCGGTGGAAAGCACAACATGGACTTCTACGTGGAGGCCCTCGCTTTCCCGGACACCGACTTCCCGGGGCTCATTACCCTCACCATCTCCCTGCTGGACACGTCCAACCTGGAGCTCCCCGAGGCTGTGGTGTTCCAAGACAGCGTGGTCTTCCGCGTGGCGCCCTGGATCATGACCCCCAACACCCAGCCCCCGCAGGAGGTGTACGCGTGCAG
>circRNA841|1|RCC2.circRNA.1|chr1|17735475|17743142|-
GACACAACTCAGATGGGAAGTTCATCGCCCGGGCACAGCGGATAGAGTACGACTGTGAACTAGTTCCCCGGCGAGTGGCCATCTTCATTGAGAAGACGAAAGATGGACAGATTCTGCCTGTACCAAACGTGGTTGTACGAGACGTGGCCTGTGGCGCTAACCACACGCTGGTCCTGGACTCCCAGAAGCGAGTCTTCTCCTGGGGCTTTGGTGGCTATGGCCGGCTGGGCCACGCAGAGCAGAAGGATGAGATGGTCCCCCGCCTGGTGAAGCTGTTTGACTTCCCTGGGCGTGGGGCTTCCCAGATCTATGCTGGTTACACCTGCTCCTTTGCTGTCAGTGAAGTGGGTGGTCTGTTTTTCTGGGGGGCCACCAACACCTCCCGTGAATCTACCATGTACCCAAAAGCAGTGCAGGACCTCTGCGGCTGGAGAATCCGGAGCCTGGCTTGTGGGAAGAGCAGCATCATTGTGGCCGCCGATGAGAGCACCATCAGCTGGGGTCCGTCACCGACCTTTGGGGAACTGGGCTACGGGGACCACAAGCCCAAGTCTTCCACTGCAGCCCAGGAGGTAAAGACTCTGGATGGCATTTTCTCAGAGCAGGTCGCCATGGGCTACTCACACTCCTTGGTGATAGCAAGAGATGAAAGTGAGACTGAGAAAGAGAAGATCAAGAAACTGCCAGAATACAACCCCCGAACCCTCTGATGCTCCCGGAGACTCCTCCGACTCCACACCTCTCGCGGCAGCTGTCATTTCCATGTGCACTGGGACGGGAAGTCAAACGAGGAATTTAAAAAAGCAAAAGTTGACCGAAG
>circRNA842|1|RCC2.circRNA.3|chr1|17736469|17749332|-
GTCGAAATGAGAAGGGGCAGCTGGGACATGGTGACACCAAGAGAGTAGAAGCCCCTAGACTCATCGAGGGTCTTAGCCACGAAGTGATTGTGTCTGCAGCATGTGGGCGGAACCACACCTTGGCCTTGACGGAAACGGGCTCCGTGTTTGCGTTTGGGGAAAACAAGATGGGGCAGCTGGGCCTTGGCAACCAGACAGACGCTGTTCCCAGCCCCGCGCAGATAATGTACAACGGCCAGCCAATTACCAAAATGGCCTGTGGGGCTGAATTCAGTATGATAATGGACTGCAAAGGAAACCTCTATTCCTTTGGGTGCCCTGAATATGGTCAGCTGGGACACAACTCAGATGGGAAGTTCATCGCCCGGGCACAGCGGATAGAGTACGACTGTGAACTAGTTCCCCGGCGAGTGGCCATCTTCATTGAGAAGACGAAAGATGGACAGATTCTGCCTGTACCAAACGTGGTTGTACGAGACGTGGCCTGTGGCGCTAACCACACGCTGGTCCTGGACTCCCAGAAGCGAGTCTTCTCCTGGGGCTTTGGTGGCTATGGCCGGCTGGGCCACGCAGAGCAGAAGGATGAGATGGTCCCCCGCCTGGTGAAGCTGTTTGACTTCCCTGGGCGTGGGGCTTCCCAGATCTATGCTGGTTACACCTGCTCCTTTGCTGTCAGTGAAGTGGGTGGTCTGTTTTTCTGGGGGGCCACCAACACCTCCCGTGAATCTACCATGTACCCAAAAGCAGTGCAGGACCTCTGCGGCTGGAGAATCCGGAGCCTGGCTTGTGGGAAGAGCAGCATCATTGTGGCCGCCGATGAGAGCACCATCAGCTGGGGTCCGTCACCGACCTTTGGGGAACTGGGCTACGGGGACCACAAGCCCAAGTCTTCCACTGCAGCCCAGGAGGTAAAGACTCTGGATGGCATTTTCTCAGAGCAG
>circRNA847|1|NA.chr1.circRNA.200|chr1|17887211|17887549|-
GCTGAGCAAGGCAAAGGCACCTGCCCAAGACCACACAGCTACTAAGACCCAAGATTCAAACCCAGTCCTGGAGCCCCTAAACCTGTGTTCTCACTCTTGCTCACGTGTCAGCTCCCAGAGGACAGAAACTGTGGCTCCTCCCTGGGTGTCCCCACAGTGCCTCCTGGCAGGTCTTCAAGAGATGCTTGAGGGCCAGGCGCAGTGGCTCACACCTGTAATCCCAGCACTTTGGGAGGCCAAGGTGGGCAGATCACCTGAGATCAGGAGTTCGAGACCAGCCTGACCAACATGGAGAAACCCCACCTCTACTAAAAATACAAAATTAGCTGGGTGTGGTG
>circRNA848|1|NA.chr1.circRNA.201|chr1|17901026|17901457|-
GAGGGGAGAACAGATGGAAGGTGAGGTACAAGCCCTCCTGGTGTCCTCTGCCTGTCCTGAAAGCCCGGGGCCCGGAAGGAAGAGAAGGGGATGCAAACCACACAATGGAGCTGGAACAGGAAGTGGGGCGGGGTCTCCTGACAGAGAAGAGGGCCCACGGCTCCCCCACGCAGGGCAGCAAGATGCCCACAGCTCTTCTCAGCGCAAAGGGCCACCTGGTGGAGAGTCCGGGATGGGGAGAGAGGAGCTGCCTTCAAGAAAACACAGGCAGAGCTATAGCAGGAGGGGCGCAGGCAGAAGAGAAGGATGAGGTGTGTGGACAGGAACCCGGCCTTGGTATGAAGCCAGCCCAGACAACACTCATCCTCTGCTCTCCAGCAGCCCCACTCCGAAGCAGGCAGCCCTCTGCGCCTCCTGTGCTTACCTGTCAG
>circRNA851|1|ARHGEF10L.circRNA.5|chr1|17907047|17930086|+
GTGTGTAGCTGGGACGGTGCTGGTCTGAGCTGGACCTTGTCTGATGGCTTCCTCCAACCCTCCTCCACAGCCTGCCATAGGAGATCAGCTGGTTCCAGGAGTCCCAGGCCCCTCCTCTGAGGCAGAGGACGACCCAGGAGAGGCGTTTGAGTTTGATGACAGTGATGATGAAGAGGACACCAGCGCAGCCCTGGGCGTCCCCAGCCTTGCTCCTGAGAGGGACACAGACCCCCCACTGATCCACTTGGACTCCATCCCTGTCACTGACCCAGACCCAGCAGCTGCTCCACCCGGCACAGGGGTGCCAGCCTGGGTGAGCAATGGGGATGCAGCGGACGCAGCCTTCTCCGGGGCCCGGCACTCCAGCTGGAAGCGGAAGAGTTCCCGTCGCATTGACCGGTTCACTTTCCCCGCCCTGGAAGAGGATGTGATTTATGACGACGTCCCCTGCGAGAGCCCAGATGCGCATCAGCCCG
>circRNA854|1|ARHGEF10L.circRNA.6|chr1|17928621|17934472|+
GGTGCCAGCCTGGGTGAGCAATGGGGATGCAGCGGACGCAGCCTTCTCCGGGGCCCGGCACTCCAGCTGGAAGCGGAAGAGTTCCCGTCGCATTGACCGGTTCACTTTCCCCGCCCTGGAAGAGGATGTGATTTATGACGACGTCCCCTGCGAGAGCCCAGATGCGCATCAGCCCGCAGGGGCAGAGAGGAACCTGCTCTACGAGGATGCGCACCGGGCTGGGGCCCCTCGGCAGGCGGAGGACCTAGGCTGGAGCTCCAGTGAGTTCGAGAGCTACAGCGAGGACTCGGGGGAGGAGGCCAAGCCGGAGGTCGAGGTCGAGCCCGCCAAGCACCGAGTGTCCTTCCAGCCCAAG
>circRNA855|1|ARHGEF10L.circRNA.3|chr1|17961329|17964498|+
GGGCCAGCTGGAGATCAGCAGCCTGGTGCCCCTGGGGCCCAAGTATGTGGTGAAGTGGAACACGGCGCTGCCCCAGGTGCAGGTGGTGGAGGTGGGCCAGGACGGTGGCACCTATGACAAGGACAATGTGCTCATCCAGCACTCAGGCGCCAAGAAGGCCTCTGCCTCAGGGCAGGCTCAGAATAAGGTGTACCTCGGCCCCCCACGCCTCTTCCAGGAGCTGCAGGACCTGCAGAAGGACCTGGCCGTGGTGGAGCAGATCACGCTTCTCATCAGCACGCTGCACGGCACCTACCAG
>circRNA856|1|ACTL8.circRNA.2|chr1|18085768|18085994|+
GGCGCCGAGGAGCCTCTGCAGCAGGGACCTTCTGCTTCCTGGTTGCCACGTGCTCACAGGGCCTGCTCCTGCAGCACGTGCCGCTCAGTGCTGGCTGCTGCCGTGCTCAGCAGAGGCCAGCAGCACCTTATTTTAGGCAGTTTTGTAGTGGGTGCCTCTGGTGAGACACCTCCTGTGAGCAGCTTTTGTGGCACCCTGCGGGGCAGATTTCTGGTAAGTTCTACAG
>circRNA857|1|ACTL8.circRNA.1|chr1|18086751|18087149|+
TAACACTGATGGATTCGATGTGGGTCTTAGAAGGAGTGAATGGGAGGGGAGATGCCAGTCTTCAATTCCCCAGATGAGGGTGGCAGCTCAAACTGGTGACTTGGTGTGGGACTTTGCTCCATTGTCTTTTTCCTAAACTGTGAAATGGGTTTTTCACAGGCGTGCATAGGATCGTTGGCAGGACTGAGTGGGATGAAGCATGAGGGGCACTTGGCATGGGGCTGGCATGGAGCAGATGCACAGTGGTTGCAGCCAACAGGACTGCCATTTTTAGGTGTTTCAGGCAGGATGTCCTAGCTTCCCCCTGGTGCTAGCCATTATGTGTTCACAGTCCAAGAGCCCAGGGGGGTGGCAAAGGGTCTTGGTGCCCTGCTTAGAGACAACTCTGGACCTAGAAG
>circRNA858|1|IGSF21.circRNA.2|chr1|18567789|18568743|+
GACTTTGCATTGTCTGGCCCCTGCCTGCCCCTCGAGGCTCCTCTCCCAGTATGCACCCATAAGTGAAGATTCTGGGGATATCAGAGACCTCAGAGAGCCTTGAGAGAAGGAGGTAGAAGGACTAGAGTCAGGGAGACTGAGGTTAGGTGAGGTTAAGCAACTTGCTCAAAGTCCTGCTGCTAGATAGTGGTTGAGTCAAACTTCAAAACCCAACTCTCTGACTACAAAGTTCAGCTCTTTCTGTTAGGTCCCATTGAAGGCCATAAATACCCTGTTAGGGGTTGGAGGGATTTCCCCCTGAGCGATGGGCAGTATGAGGACTGGACCCTCGAATGCGCTGAATCCCTCTGGCTTGGGGAGCCTGTGGCAGGTAAGACAAGCCTTCCTCCCATCTCCCTCATATCATCATGAATGCCACTGCTGTAGCGGTGCGTTCAGGTCAGGTGCTGCGCTAGGTATGTTACAAAGATCACCTCACTGAATCCATACAGGAATCACAAGATGCCGGTACAGTTGTCCATTTTAGGGTTGGGGACATTGAGGCTCAGAGAAGTTAACTAACTGACCCCAAGTCTTGCATATGGTAAGGCGGAAGGGGTTTGTCTGAGTCCCCTTAGAGCAGCCCAGCCTTCTCACTCTAAGCTGATGGAGTGGTCTGGATCCCCCTTTGGGAAGCTCTGTGGCCTCCTCCGTGGGGGAGAGATGGAGATGGCCTGGGGGCAGAGGAGCTTCTGGACATGGCTGCTTCAGGCTGTCCTCATCATCACCCTGCCGGAGCCATCTGTCTGCAGTAGTGCTGCGGCACAGATCCACACAGAGGCTGTCAACGTCAAATGAGGACTTGAGGGAAAACAGCTTCCACCCTGCAGAGATGACACAGGCAGCACGGTTCACCTACTCTGAGATGACACAGGCAGCATGGTTCACCTACTCTCAGCACGGCAGAGCAGACAG
>circRNA859|1|IGSF21.circRNA.1|chr1|18671949|18672262|+
CTCAATGCAACCTCCGCCTCCTGAGTTCAAGTCATCCTTGTGCCTCAGCCTCCTGAGTAGCCAGGATTATAGGCGCGCACTACCACGTCCAGCTAATTTTTGTATTTTTAGTAGAGACATGTTTCTCCATGTTGGCCAGGCTGGTCTTGAACTCCTGACCTCAGATGATCCAACTACTTCGGCCTCCCAAGTTGCTAGGATTACAGGTGTGAGCCACCGCACCCGGCTATGGTTAATGTTTATTGAGCATTTACTATATACCAGGGACTGTTCTGCTTAACACCTGCTATATCATTTATAACAGCCTTCTAAG
>circRNA860|1|NA.chr1.circRNA.202|chr1|18703686|18704036|-
GTGTCAGGGAGTGGCAAGGGTGTGCATATGGGAAGTTTGGGGGACCAGAGCTTTCTGGCGCCTCAAAAGCCACTCCCTTTTAAGCAAAAAATCCTGAGGGTAGAGACTTACCATTAGAGTCCTCCGTTCCTCTTGGGATATTTGGGTTTTCTGTTGGAAAGAAACAGAAAGAGAACCAAAGGGTGGATGGCCTTCAGAGCTCAGGGAAGGAATGGCCCTTTACCCAGCACCTGCTGTGAGGTATCACACGCACTGTCTCAGTGCAGCCACACAACCTTCAGGGGAGCTGGATAGTATCAGCCCCATTTTGCAGATGGAGAAAGTGAGAGAGGTTAAGCAGTTTGCCTAAG
>circRNA861|1|NA.chr1.circRNA.203|chr1|18784991|18785662|+
GGAAGATTCCTCAGAGGAGACTGCTGAGCAAAAACCCAGGTGAAGTGAAGAGGGGAGCCATGCAAGATTCTTGGGGGAGAGCATTCCACAGCAGAGGAAACAGTGGTTCCAATGTTCCTGAGTCAGGAGGAAGTGTGGAGTGTTGGAGGGAAAGCCGAGCTCAGTGCAATCCATGTCCCCCATGAGGCTGAGCAGGTGTTGAGGCATTGATTGAATCACTGTGTTGCTGCTGACTCTGGGTCAAGTCTTGCAATGTTTCTCCAGCCTCTGCCTGGACATATGCACACAGGCATATGCATGCGCACACATACACGCGGTCCCCTGGCCACTTTCCTCTGCTGGTTCTTCATTTCACAGTAGGAGCCCAGCAGGGGGTTCAGCCTGTCAGGCTAAAATAGCCACAACTCTATCATCTTCAAAGGAAGAGTATACTTTTCCATTAGTGGCGCACAGACATCCAGAACTGCTTTTTGCACAGCGGGAGATTCTCTCCGAGCCGTCGGTTTAGCCTGCAGCTCTTGTTCCTATCAGCAATCCTTTGCAGAAGGAGGCTGTGGCATTTCCCGACCTTTGTGATGGGGGCTTGGGGATCGGGGGGCCCTCCTAGGGCACATTACGTTGCATGGTGCCTTGCACACTGGAGCTGAACAATAAAAGCATCTGGGAGTTCA
>circRNA862|1|NA.chr1.circRNA.204|chr1|18808813|18809224|-
CCGGCAGTGCGGCCGGGCCTGGTTCAGCGGGCACACCTCGCTCCAGATCCCCGTGAGCGGGTTGTAGCAGAAGACGCGGCTGGAGGGCTGGTGCCCGGGCCCCTGGCAGCCGGACACCACGAAGAGATAATTGAAGAGACTGCAGATGGCACAGCCCCGGGACACGGCCTCGGGGGGCATGCGAGCCAGCGGGCGCCAGACATCCTGCTCATCGTCATAGCAACAGAGGCCGCCGGAGTCTTCCTTGGGGCACACGTCAGCCACCACCAGGTACTGGCGGCCCCGGAGCCGGCGCTGCAGGATCAGCTCGCGCTCTGCCCCGCTCAGGCACCCGTAGATGTCCGGGCTGCGCAGCACCTGCAGGTAGTTTTCGCTCATCACCTTGTAGGCCGCCTCTTTCAGGGCCTCCAG
>circRNA863|1|NA.chr1.circRNA.206|chr1|18882642|18883021|+
GTGTCACCTTCTCCAGGAAGCCTTCCCTGATGCCCCAGGCTGGGGACAGGGGTATGTTCCTACAGCCCACTATGCTTGCCTCCAGCCCTGCACAGCAGCCTGGGTTATACACACCTGCTGCTCTGTCTCCCACTCCAGCCAGGGCACTTCTCCAAGGCAGGGACCCATCTCTGTGCCCCCAGAGCCTAGCACTAGGCCTATGACACTGTAGCTGCTAAACAGAGCCAGGATGTGCAAAGGTAGCCCGGCCATTTAGTCTTTCTGAGCCTCGGTTTTCTCATCTGCAAAACAGGATTAATGGCACCTACTGCATAAGGATGTTTGTTCACTCAGCAAATATTTATTGAGCTCCTATAATGTGCCAGTCTCTAGGCCCCAG
>circRNA864|1|NA.chr1.circRNA.207|chr1|18938787|18939120|-
GTGATTCACCTGCCTTGGCCTCCCAAAGTGCTGGGATTACAGACGGGAGCCACCGTGCCCAGCCAACAACTGGCTCCTTTTGCTGGCAAGTGGTACAAATCACTTGCCTAAAGACGCACAACCAGTAAGAGGGCAGAGGCACGAATGGAGGGCATTAGAAAGAAGACTCCAGGAAGAATTGCCTCAACTCTGATCTAAAATGACCCTCGGATTCTCTGTGAGAAAGGAGCCCTGGTGCTGGTAGGAGGCTGTGTGTTTCCAGAAGCCCATAACCAAAGCCTCTCCAGGGTCGGGTTTTTCTCCGGCTCTCTGCAGAGGCAGCATCTTTGGGAG
>circRNA865|1|NA.chr1.circRNA.208|chr1|19145308|19145561|+
GTGCTCTAAGAAGCATCATTACCGTCATTTTACAGATGGGGAAACTGAGGCTCTCAGAGAAGCAACTTGACTGAAGTCATCCTGCCAATAACAGACCAGCTAGAATTCGAGCCCTGAGCTGGGATAGAGGGTCTATGCCTGGAGACCTCACTCCCAGGCTTCACAGTGGTAAAATAAGTCACCCCAGGCATAAGAAAATAAGCCGGGGAAAGAGCCTGCTTTAGGGTGGGGCCAAGGGGAAGGGAGAAACCAG
>circRNA866|1|NA.chr1.circRNA.209|chr1|19198570|19198967|+
GATCAAAGGGAAGGCTGACATAGGACGAAGGCCCATCCAAGGTTTTCCAGAATCACGGCCTAAACCGGCAGGACCATCCCATCCCACGCCTTGGCAGGTGGCCTCCAGCGGCCCCCCAACCCCGCCATGTGGTGCAGACCGGGAATCACACAGGCCTCGGCCAAACACAGGCACCTGGAGTAAGGCATGCCAGCATCTAAGGTGTGTGGCTGGGGACAGGGGCCTACTGGCCCAGGTGGGTCTGGGCAAAGATACAGTGAGGAAGGTAGACAGCCCAGACCAGAGAGGGCAAGGCCAGCTGGTGCCCCCTGTGCCCCACAGGTCAGTCTGAGTTACACTTTACCCTGGACACCTGGAGGGGCAGGGATCAAGGCCAGGAGCCTCTGTGAGTGGTGAG
>circRNA867|1|NA.chr1.circRNA.210|chr1|19198771|19199040|+
GTGTGTGGCTGGGGACAGGGGCCTACTGGCCCAGGTGGGTCTGGGCAAAGATACAGTGAGGAAGGTAGACAGCCCAGACCAGAGAGGGCAAGGCCAGCTGGTGCCCCCTGTGCCCCACAGGTCAGTCTGAGTTACACTTTACCCTGGACACCTGGAGGGGCAGGGATCAAGGCCAGGAGCCTCTGTGAGTGGTGAGGTTTGCCAAGGGGCCCAGAATGGCCTCCTTTTCCCCAAAGGATCCCAAGAGCTGCTCCATCTCCTTTCCCCAG
>circRNA870|1|ALDH4A1.circRNA.1|chr1|19209617|19216599|-
CCTGCGGTGGAAGCACACCTCCTCCCTGAAGGTGGCCAACGAGCCCGTCTTAGCCTTCACGCAGGGCAGCCCTGAGCGAGATGCCCTGCAAAAGGCCTTGAAGGACCTGAAGGGCCGGATGGAAGCCATCCCATGCGTGGTGGGGGATGAGGAGGTGTGGACGTCGGACGTGCAGTACCAAGTGTCGCCTTTTAACCATGGACATAAGGTGGCCAAGTTCTGTTATGCAGACAAGAGCCTGCTCAACAAAGCCATTGAGGCTGCCCTGGCTGCCCGGAAAGAGTGGGACCTGAAGCCTATTGCAGACCGGGCCCAGATCTTCCTGAAGGCGGCAGACATGCTGAGTGGGCCGCGCAGGGCTGAGATCCTCGCCAAGACCATGGTGGGACAGGGTAAGACCGTGATCCAAGCGGAGATTGACGCTGCAGCGGAACTCATCGACTTCTTCCGGTTCAATGCCAAGTATGCGGTGGAGCTGGAGGGGCAGCAGCCCATCAGCGTGCCCCCGAGCACCAACAGCACGGTGTACCGGGGTCTGGAGGGCTTCGTGGCGGCCATCTCGCCCTTTAACTTCACTGCAATCGGCGGCAACCTGGCGGGGGCACCGGCCCTGATG
>circRNA871|1|ALDH4A1.circRNA.5|chr1|19215888|19229098|-
GTGGTGCGCTCTGGACGGGGTTGTGCATTCTCGCCGCGCCCGGGCGGACGATCCAGCGAACAGCCCCGCTTCTAACCCGAGATGCTGCTGCCGGCGCCCGCGCTCCGCCGCGCCCTGCTGTCCCGCCCCTGGACCGGGGCCGGCCTGCGGTGGAAGCACACCTCCTCCCTGAAGGTGGCCAACGAGCCCGTCTTAGCCTTCACGCAGGGCAGCCCTGAGCGAGATGCCCTGCAAAAGGCCTTGAAGGACCTGAAGGGCCGGATGGAAGCCATCCCATGCGTGGTGGGGGATGAGGAG
>circRNA872|1|IFFO2.circRNA.1|chr1|19259211|19259440|-
AAACACCCAACGCTCGCTCATGAAGGCTCTCTTGGTGCCAGGTCTTGTGCCAGGCACTGGGATATGGTGCCGAATTGGATACAAGGGAGATGGGACGTCCTCCTGTGTGTCTTGACTGTCGGTGTGTTGCCGAGCATTGGTAGCAGAGGGGGCTGGTTTGGCACCCAGGTACCCTGCCTCATCCCCGGGGCCTTGGCCAGTCTACACAGAGGAACTGCCCTCCAGCTGA
>circRNA873|1|UBR4.circRNA.16|chr1|19445365|19446195|-
AAATTCCAGCAAATCTCAACAGGAGCTCCTGCTAGATCTGATGTGGTCCATCTGGCCAGAACTCCCAGCCTATGGTCGTAAGGCTGCCCAGTTTGTGGACCTACTAGGATATTTCTCCCTGAAAACTCCACAAACAGAGAAGAAGTTGAAGGAGTATTCACAGAAGGCTGTGGAGATTCTGCGGACTCAAAACCATATTCTTACCAACCACCCCAACTCGAACATTTATAA
>circRNA874|1|UBR4.circRNA.13|chr1|19467281|19470585|-
GATCCTGCTGTGAGCTTCTCTTGTAAACAAGCTCTAATTCGAGTCCTAAGGCCCAGGAACAAACGGAGACATGTGACTTTACCCTCTTCCCCTCGAAGCAACACTCCAATGGGAGACAAGGATGATGATGACGATGATGATGCAGATGAGAAAATGCAGTCATCAGGGATCCCGAATGGTGGTCACATCCGTCAGGAAAGCCAGGAACAGAGTGAGGTGGACCATGGAGATTTTGAGATGGTGTCTGAGTCGATGGTCCTGGAGACAGCTGAAAATGTCAACAATGGCAACCCCTCTCCCCTGGAGGCCCTGCTGGCAGGCGCAGAGGGCTTCCCCCCCATGCTGGACATCCCACCTGATGCAGATGACGAGACCATGGTTGAACTAGCCATTGCCCTGAGCCTGCAGCAGGACCAACAAGGCAGCAGCAGCAGTGCCCTGGGCCTGCAGAGCCTGGGACTGTCCGGCCAGGCACCCAGCTCTTCCTCTCTGGACGCAGGAACCCTCTCTGACACCACAGCATCAG
>circRNA875|1|UBR4.circRNA.10|chr1|19473319|19475120|-
GCTGGTTGTGAGTTCTTTAGAAGCCCTGGAAAGCTGCTTTGCCGTTGGCCCAATCATCGAGAAGGAGAGAAACAAGAATGCTGCTCAGGAGCTGGCCACTTTGCTGTTGTCCCTGCCAGCACCTGCCAGTGTCCAGCAGCAGTCCAAGAGCCTTCTGGCCAGCCTGCACACCAGCCGCTCGGCCTACCACAGCCACAAGGATCAGGCCTTGCTGAGCAAAGCTGTGCAGTGTCTCAACACATCTAGCAAAGAGGGCAAGGATTTGGACCCTGAGGTGTTCCAGAGGCTAGTGATCACAGCTCGCTCCATTGCCATCATGCGCCCCAACAACCTTGTCCACTTTACGGAGTCAAAGCTGCCCCAGATGGAAACAG
>circRNA876|1|UBR4.circRNA.3|chr1|19483260|19486775|-
GCCAATTTCTCCTTCGCTCCTCTCGTGTTAGACATGCTTAATTTCCTTATGGATGCCATTCAGACCAACTTCCAGCAAGCTTCAGCCGTCGGGAGCAGCAGCCGTGCTCAGCAAGCCCTCAGTGAGCTACACACTGTGGAGAAGGCAGTGGAGATGACAGACCAGCTGATGGTTCCCACCTTAGGGTCCCAGGAAGGTGCCTTTGAGAATGTGCGGATGAATTACAGTGGAGACCAGGGCCAGACCATCCGGCAGCTGATCAGTGCTCATGTGCTCAGGCGGGTGGCTATGTGTGTGCTCTCCTCTCCCCATGGGCGCCGCCAACATTTGGCTGTCAGCCATGAGAAGGGCAAGATCACCGTTCTGCAGCTCTCTGCACTCCTGAAGCAAGCAGATTCCAGCAAAAGGAAGTTAACTCTGACCCGCTTGGCTTCTGCCCCAGTTCCTTTTACTGTGTTGAGCCTCACAGGAAATCCCTGCAAGGAAGACTACTTGGCGGTTTGTGGGCTAAAG
>circRNA877|1|UBR4.circRNA.18|chr1|19490746|19491491|-
CTGAGAAGAGCCCTAACCCGAGCCTGTTGCATCTCTGTGGCTCCCTGGCACAACTGGCCTGTGTGGAACCTGTGCGCCTGCAGGCCTGGCTCACCCGCATGACTACATCGCCCCCAAAAGATTCTGATCAGCTGGATGTAATTCAGGAGAACCGGCAGCTGCTGCAGTTACTGACCACATACATTGTTCGGGAAAACAGCCAAGTTGGGGAAGGTGTGTGTGCTGTTCTTCTGGGCACCCTGACTCCCATGGCAACAGAGATGCTGGCCAACGGTGATGGGACTGGCTTCCCTGAACTTATGGTTGTGATGGCCACTCTGGCCAGTGCAGGTCAAGGTGCTGGTCACCTTCAGCTTCATAATGCTGCTGTGGATTGGCTGAGCAGATG
>circRNA878|1|UBR4.circRNA.21|chr1|19494520|19496026|-
GTCCGACACTGGTTCAGAATTTGCCATCGTCAGTGCAGACTGTGTGTGAGTCCTGGAACAACATCAATACCAATGAATTTCCCAATATTGGATCCTGGCGCAATGCCTTTGCCAATGACACCATCCCTTCAGAGAGTTATATTAGTGCAGTGCAGGCTGCACACCTGGGGACTCTCTGTAGCCAAAGTCTGCCCCTGGCTGCTTCCCTGAAGCATACCCTCCTCTCACTGGTCAGGTTGACTGGAGATCTTATTGT
>circRNA879|1|UBR4.circRNA.15|chr1|19495928|19501527|-
ATGCTGTCCCACACCCCAGATTCTACTGTGTCCTGTCCCCAGAAGCCTCAGAGGATGATTTGAACCGACTTGATTCTGTGGCATGTGACGTCCTTTTCTCCAAGCTTGTCAAGTATGATGAGCTTTATGCTGCACTGACAGCCCTGCTTGCAGCTGGGTCCCAGCTTGATACAGTTAGGAGAAAGGAAAACAAGAATGTAACAGCCTTGGAGGCCTGTGCCCTTCAATATTACTTCTTGATACTGTGGAGGATCCTAGGAATTTTACCACCATCAAAGACTTACATTAACCAGCTATCCATGAACTCACCTGAGATGAGCGAATGTGACATCTTGCACACTCTGCGATGGTCTTCTCGGCTCCGGATCAGCTCCTATGTCAACTGGATAAAGGATCACCTTATCAAACAGGGAATGAAGGCTGAGCATGCTAGCTCGCTTCTAGAACTGGCATCCACCACTAAGTGTAGCTCAGTGAAATATGATGTTGAAATAGTAGAGGAATACTTCGCTCGACAGATCTCATCCTTCTGTAGTATCGACTGTACCACCATCTTGCAGCTGCATGAAATTCCCAGTCTGCAGTCCATCTACACCCTTGATGCCGCGATCTCAAAGGTCCAGGTCTCTTTGGATGAGCATTTTTCTAAGATGGCTGCTGAGACTGATCCTCATAAGTCGTCTGAGATTACCAAGAACCTACTTCCAGCCACGCTGCAACTCATTGACACCTATGCATCGTTCACCAGAGCCTATTTGCTGCAAAACTTTAATGAAGAGGGAACAACTGAGAAACCTTCCAAGGAGAAACTGCAAGGCTTTGCTGCTGTTTTGGCTATTGGCTCTAGCAGGTGCAAGGCAAATACTCTGGGTCCGACACTGGTTCAGAATTTGCCATCGTCAGTGCAGACTGTGTGTGAGTCCTGGAACAACATCAATACCAATGAATTTCCCAATATTGGATCCTGG
>circRNA884|1|UBR4.circRNA.8|chr1|19503085|19505714|-
AACACACTGTTGCAGCAGCTAGGAGTGGCTCCTTTTTCTGAGGGCCCTTGGCCCTTGTACATTCACCCTCAAAGCCTCTCTGTGCTTTCACGCCTCCTGCTCATCTGGCAACATAAAGCCAGTGCTCAAGGTGACCCTGACGTCCCAGAATGCCTTAAAGTTTGGGACAGGTTTTTGTCTACAATGAAGCAGAATGCCCTGCAAGGTGTGGTGCCCAGTGAGACAGAGGATCTGAATGTAGAACACCTGCAGATGCTCCTCCTCATTTTCCACAATTTCACCGAGACAGGCCGGCGGGCCATATTGTCGCTTTTTGTCCAGATCATCCAGGAGTTGAGCGTCAACATGGATGCTCAGATGCGCTTCGTGCCGCTTATCTTGGCTCGCCTCCTTCTCATCTTTGATTATCTGCTTCATCAGTACTCCAAAGCCCCTGTGTATCTATTTGAGCAGGTACAGCATAACCTGCTAAGTCCTCCCTTTGGGTGGGCAAGTGGATCCCAGGACAGCAACAGCCGCCGGGCAACCACTCCTCTCTATCATGGATTCAAAGAAGTAGAAGAAAACTGGTCTAAGCATTTCTCATCAG
>circRNA888|1|UBR4.circRNA.12|chr1|19510304|19514034|-
GCATCAGGGATTTGGGGTACTCTCAGTAATATTGGCAAACCATGCCATCAAACTGCTAACGTCTCTCTTTCAAGACCTACAAGTGGAGGCCCTTCACAAGGGTTGGGAGACAGATGGCCCCCCTGCAGCCTTGAGCATTATGGCCCAGAGCACCTCCATACAGAGGATTCAACGGCTGATTGACTCTGTCCCACTGATGAACCTGCTCTTGACGTTACTTTCAACTTCCTACAGAAAGGCATGTGTCCTGCAGCGGCAGAGGAAGGGCTCCATGAGCAGCGATGCCAGCGCCTCCACCGACTCCAATACTTACTATGAGGACGATTTCAGTAGCACGGAGGAGGACAGCAGCCAAGACGATGACAGTGAGCCTATTTTGGGGCAATGGTTTGAGGAGACTATTTCTCCCAGTAAAGAGAAAGCAGCACCTCCGCCTCCTCCCCCACCTCCTCCACTGGAAAGCTCTCCTCGGGTTAAAAGCCCCAGTAAGCAGGCCCCTGGTGAGAAGGGCAACATTCTGGCGAGTCGCAAAGATCCTGAGTTGTTCTTAGGTCTGGCTTCCAACATTTTGAACTTCATCACCTCTTCCATGCTGAACTCTCGGAACAATTTTATCCGAAACTATCTGAGTGTATCTCTTTCAGAACACCATATGGCCACCCTAGCCAGTATCATCAAGGAGGTGGACAAAGATGGACTCAAGGGTTCATCAGATGAAGAGTTTGCTGCAGCTCTCTATCACTTCAACCACTCACTGGTAACCTCTGACCTTCAGTCACCTAACCTGCAG
>circRNA889|1|UBR4.circRNA.7|chr1|19518681|19519034|-
CTCGAAATCTATGACATGATTGGACAAGCAATCAGCAGTTCTCGCCGGGCTGGTGGTGAGCACTATCAGAATTTCCAATTGCTGGGTGCTTGGTGCTTGTTAAACAGCCTTTTCCTCATACTGAACCTCAGTCCTACTGCGTTGGCTGATAAGGGGAAAGAGAAGGACCCACTGGCTGCCCTCCGAGTCAGAGACATCCTTTCTCGTACTAAAGAGGGAGTGGGCTCCCCTAAACTGGGGCCTGGAAAAGG
>circRNA890|1|UBR4.circRNA.1|chr1|19519926|19523759|-
CTTTCATTCATTGGTGATTGATGTAACTATGGCATTGGATACCCTTTCTCTACCTGTGTTGGAACCTCTCAATCCTTCTCGTCTACAAGATGTGACAGTCCTCAGCCTAAGTTGTCTGTATGCAGGTGTGAGTGTGGCAACGTGCATGGCCATCCTCCATGTGGGTAGTGCCCAGCAAGTGCGGACAGGGTCCACGAGCTCCAAAGAAGATGACTATGAAAGTGACGCAGCTACAATTGTCCAGAAATGT
>circRNA891|1|UBR4.circRNA.6|chr1|19524163|19528309|-
TGAATCAGAAATCCTGCACCATGAGAAGCAGTACGAGCCATTCTACTCATCTTTTGTTGCACTTTCCACACACTATATTACAACAGTTTGCAGTCTCATTCCCCGGAACCAACTTCAGTCAGTGGCAGCAGCCTGTAAAGTTCTAATTGAGTTTTCTCTCCTGCGTCTGGAGAATCCAGATGAGGCTTGTGCTGTGTCCCAGAAACACTTGATTCTCCTAATCAAGGGCCTGTGCACTGGCTGTAGCCGACTAGATAGAACTGAAATTATCACATTTACAGCAATGATGAAATCCGCCAAGCTGCCCCAAACAGTGAAGACACTTTCAGACGTGGAAGATCAGAAAGAGCTGGCCTCACCAGTAAGCCCTGAGTTGAGGCAAAAGGAGGTACAGATGAATTTTTTGAACCAGCTGACCTCAGTTTTTAACCCTAGAACTGTAGCATCACAACCTATCAGTACACAGACTCTGGTGGAAGGAGAAAATGATGAGCAGTCATCTACAGATCAAGCCTCAGCTATCAAAACCAAGAATGTGTTCATAGCTCAGAACGTGGCTAGTCTTCAAGAGCTTGGTGGCTCGGAGAAGCTACTGCGTGTATGTTTGAACCTGCCATATTTCCTACGCTATATCAATCGGTTCCAAGATGCAGTTTTAGCTAATTCCTTCTTCATAATGCCTGCAACAGTAGCAGATGCCACTGCTGTTCGTAATGG
>circRNA892|1|EMC1.circRNA.1|chr1|19559117|19559629|-
ATGGCTTGCTGGGGATGTTCCTGAAACGCCTCTCGTCTCAGCTTATCCTGCTGCAAGCATGGACTTCCCACCTCTGGAAAATGTTTTATGATGCTCGGAAGCCCCGGAGTCAGATTAAGAATGAGATCAACATTGACACCCTGGCCAGAGATGAATTCAACCTCCAGAAGATGATGGTGATGGTAACAGCCTCAGGCAAGCTTTTTGGCATTGAGAGCAGCTCTGGCACCATCCTGTGGAAACAGTATCTACCCAATGTCAAGCCAGACTCCTCCTTTAAACTGATGGTCCAGAGAACTACTGCTCATTTCCCCCATCCCCCACAGTGCACCCTGCTGGTGAAGGACAAG
>circRNA893|1|MRTO4.circRNA.1|chr1|19582441|19584478|+
CTTCGGAAATGTGTGGACACCTACAAGTACCTTTTCATCTTCTCTGTGGCCAACATGAGGAACAGCAAGCTGAAGGACATCCGGAACGCCTGGAAGCACAGCCGGATGTTCTTTGGCAAAAACAAGGTGATGATGGTGGCCTTGGGTCGGAGCCCATCTGATGAATACAAAGACAACCTGCACCAGGTCAGCAAAAGGTTGAGGGGTGAGGTGGGTCTCCTGTTCACCAACCGCACAAAGGAGGAGGTGAATGAGTGGTTCACGAAATACACAGAAATGGACTACGCCCGAGCTGGTAACAAAGCAGCTTTCACTGTGAGCCTGGATCCAGGGCCCCTGGAGCAGTTCCCCCACTCCATGGAGCCACAGCTCAGGCAGCTGGGCCTGCCCACCGCCCTCAAGAGAG
>circRNA894|1|NA.chr1.circRNA.212|chr1|19588059|19588377|-
GGTCCCACAGCTACACATGGTAGGGAACGAACGTGGGTTTGACTGAAACTAATGTTTTTCTTTTTGGGGGGACAAGGTCTTCCTCTTGTCACCCAGGCTGGAGTGCAGTGGCTTGATCATGGTTCACTGCAGCCTTGACCTCCAGGGCTCAGGCAATGCTCCGCTTCAGTCTCCCATGTAGCTGGGACCACAGGCATACACCACCATGTGACTAACTTCTGTATTTTTTGTAGAGACAGGGGTCTCACTACATTGCCTGGGCTGATCTTTTTTTTTTTTTTGAGACAGAGTCTAGCTCTGTCACCCAGGCTGAGTGTA
>circRNA895|1|PQLC2.circRNA.1|chr1|19644093|19644335|+
AACCCTTGCTGGCCTCAGAACACCAGCGCCCTCCCTCCGGTGCAGCCCTGCCTGGCCGGGGGCCCCTCCTCCACAGCCATGGTCTGGAAGAAACTGGGCTCCCGCAACTTCTCCAGCTGCCCCAGTGGCTCCATCCAGTGGATATGGGATGTGTTGGGTGAATGTGCCCAGGACGGCTGGGACGAGGCCAGCGTGGGCCTGGGCTTGATCTCCATTCTCTGCTTTGCTGCATCTACCTTCCC
>circRNA896|1|CAPZB.circRNA.1|chr1|19670851|19684057|-
GTATTTTGAAGGTGGCGTCTCATCTGTCTACCTCTGGGATCTGGATCATGGCTTTGCTGGAGTGATCCTCATAAAGAAGGCTGGAGATGGATCAAAGAAGATCAAAGGCTGCTGGGATTCCATCCACGTGGTAGAAGTGCAGGAGAAATCCAGCGGTCGCACCGCCCATTACAAGTTGACCTCCACGGTGATGCTGTGGCTGCAGACCAACAAATCTGGCTCTGGCACCATGAACCTCGGAGGCAGCCTTACCAGACAGATGGAGAAGGATGAAACTGTGAGTGACTGCTCCCCACACATAGCCAACATCGGGCGCCTGGTAGAGGACATGGAAAATAAAATCAGAAGTACGCTGAACGAGATCTACTTTGGAAAAACAAAGGATATCGTCAATGGGCTGAG
>circRNA898|1|NA.chr1.circRNA.213|chr1|19687024|19687291|+
GTCAGGATGCCCTGGAGGGGAACCAGGAGAAATCCCGATGGCCTGACAGCCCTTGTCGACACCCTCCGGTGACCAGTTCAAAAGCACCAGGTGGCCCACGGCTGCTTCCCCTCAGTCCCATCCCTGAGCGTTTCATTTCTTCCAGAAAAATAAAACAACCGCATTAAAGTTTTATAGGGTGGAACTGGCCGTTTCCACTCCAATGTCCCACCCTGTGGCCTGGCTCCCACTACGGGCAGCTTCTCCTTGGCGGGCCACGGTGACCAG
>circRNA899|1|CAPZB.circRNA.4|chr1|19705033|19746244|-
AGTGATCAGCAGCTGGACTGTGCCTTGGACCTAATGAGGCGCCTGCCTCCCCAGCAAATCGAGAAAAACCTCAGCGACCTGATCGACCTGGTCCCCAGTCTATGTGAGGATCTCCTGTCTTCTGTTGACCAGCCACTGAAAATTGCCAGAGACAAGGTGGTGGGAAAGGATTACCTTTTGTGTGACTACAACAGAGATGGGGACTCCTATAGGTCACCATGGAGTAACAAGTATGACCCTCCCTTGGAGGATGGGGCCATGCCGTCAGCTCGGCTGAGAAAGCTGGAGGTGGAAGCCAACAATGCCTTTGACCAGTATCGAGACCT
>circRNA900|1|NA.chr1.circRNA.214|chr1|19729075|19729478|+
GCAGAAACCCAGCTGCTCCTGCTCAGTCCCTGCCCAGCTAGTACCTTCCCACCACCCACCAGCTGTATCTCAGGCTCTGCCCACTCTAAGCTTTCCCTGGGATTTGCCTGCCAAGGGTGGGCCACGGTGTCCTCTGTGGTGCTCTGCAGTGCCCATGTTCCTCACATCAGAAGCCTTGCATTCTGGCTGGGAGCGGTGGCTCACCTCTGTAATCCCAGCACTTTGGAAGGCCGAGGCGGGTAGATCACCTGAGGTCAGGAGTTCGAGACCAGCATGGCCAACATGGTGAAACTCCATCTCTACTAAAAATACAAAAAATTAGCTGGGGGTGGTGGCAGGCACCTGTAATCCCAGCTACTTGGGAGGCTGAGGCAGGAGAATTGCTTGAACCAGGGAGGCAGAG
>circRNA901|1|CAPZB.circRNA.3|chr1|19740497|19740908|-
GTGGAAGAGACATCCTGATTTTTTACCGGGGAGTTGATAACTTCATAGGTTAACTGTTTTCAGCATATTCTTCTTTTTAAGTAGCCAGAGCAGCCCTCTAGAAATAGAGCCAGCTGGGCACAGGTATTCACACTGCCAGCCTCAGCGGTAGCCATGCTTTGAAATTATCCCTGTCACCCCCGCATCGCCACCCCCATCGGGGCAGCATGATGTCTGCAGGGAGTGTGATTTGACAGATGAGAAGGCTGAGTGCTTGGGGGACGTGTCCACATTCGAGCCTTAGTGAACGAGTGAGTGGACACCCGCTGCTTACGTTTCCAAAAACCTGCTCTCCGTGAAGCAGCCCATGGAGCCAGCTCACACACATTTGTAATTGACTGGTGACGTTAAGGATGATACTATTAGTCAATA
>circRNA902|1|NA.chr1.circRNA.215|chr1|19826683|19844718|+
AGACAGGATCTCCCTATGTTGCCCAAGCTGGTCTCAAACTCCTGGACTCAAGCAAGCCTCCTACCTCGGCCTCCTGAAGTGTTGGGATTACAGGCATGAGCCACGGTGCACAGCAAGAGCTTTAACCTTAATGACCATTCATTCTCTACCCCACATTACCTACAACTGATACAGATTGGGTTTTTCTGGTACCTCTACCTGGAAGGAGATGAGAGGGCAGATCTTTCAACATAATAATTCCCCAAAGATCTACAAGAACCTATTCATATTATTAAGAT
>circRNA903|1|NA.chr1.circRNA.216|chr1|19858615|19859388|+
GTGTGAGCCACCATGCCTGGCCCATATATGACTTTTTTTTTTTTTTCAGGTTAGACGGGTAATGTGACAATGTTGTAACAAGGTTCAGAGAGTGGCAGATCTCACACATACACATAAACACCCAATCATCATGCTCATGAACTGCAAAAGGATCTTATATGACTATTCTTGATAAAAGGTTGTTGAACGAATTCTTTTCTATCAATCCTTCCTCATGGAGACTTCGGACTGTTCATTCTCCATATTATGTTAGCACTATTCAGAAACCCTGAATCCCACACATTATTGGTGATGTTACTGTTACTAAACCATGCCTGCTAACTAATGAAGGACCCCCTACCCCTTAAGGTCTCAGGTGGGCTGCATCCTGACCTCCGATGAACACCAGACCTCAGCGGGATTGGCATCACCAGATCCCTGGCTGGGGAGGAAGATTCAGGCTCCATAACAAGCAGGCTTCTTTCCAGTCAGTAGCTCATATTTGGAAGGCTCGTGTTGTATATTTCAGCAGGGCCCATCTCAGAGAGAATATTTCCTTACTCACAGCTCTCACACTGTTTTAACAACAGCTAATCCTTTCACCTTATTTGGATGCGATGTCAGAATCCCTTCTGTGGCTGGCGAAGTCTCAGCACTAACTGGAGAGAAGACTTATAGGCCTTTGCATCTGAAGACAAACTCTGCCTGAGGTGGAAAAGAGAGGCTGGGAAGAGCGTTGAGGTTGACATTTGACAGCCTCATCAGCTCAGGGCTGAAAAAGACAAGCTGGCCAG
>circRNA904|1|NA.chr1.circRNA.217|chr1|19889703|19890170|+
GCCAGGTGAACTACTGGCTCATGCCTGTAATCCCAGCACTTTGGGAGGCCGAGGTAGGAGGATGGTTTGAGGCCAGGAGTTTGAGACCAGTCTGGGCAGGATAGTGAGACCCCACCTCTAAAAAATAAAAAAAGAAAATCATCTTCATCTAAGCCATGAGCCACACACAACCAAGGACCGAAACTGTCTTGATTGCCACCCAGCCTGGCACACAGCAAGTAGAAACACCAGAAGTGAGGCCTCATATAGGTGTGGTGTTCTCTCCCCTGGGGATGGGGAGCAGGGCTGCTTTCCAGAACTGACTGGAAACCCTCTGCTCCTCCATCCTCTGACGGCCCAAAACTCCCCCAGGCTCCTGGCAGCTCTAGGCAATATCAAGCCTCCTAGAGAGGATGCCTGGAGCCACTAGCCTCTCAAGACTTGAGTTTCTGTTTTGTTTTTTTCCAAATAAAATTCCAGAAATCCAG
>circRNA905|1|MINOS1-NBL1.circRNA.3|chr1|19948593|19952970|+
GTACTGGTTTTGGATTAGGAATTGTTTTCTCACTTACCTTCTTTAAAAGAAGAATGTGGCCATTAGCCTTCGGTTCTGGCATGGGATTAGGAATGGCTTATTCCAACTGTCAGCATGATTTCCAGGCTCCATATCTTCTACATGGAAAATATGTCAAAGAGCAGGAGCAGTGACTTCACCTGAGAACATCCCAGCGGGAGGACAAGAGAAATCATGTTTATTCCTCAGGAATACTGAAGTGCCCTGGA
>circRNA906|1|MINOS1-NBL1.circRNA.2,NBL1.circRNA.2|chr1|19981504|19981928|+
GGCTCTGGAGGCCACGGGCATGATGCTTCGGGTCCTGGTGGGGGCTGTCCTCCCTGCCATGCTACTGGCTGCCCCACCACCCATCAACAAGCTGGCACTGTTCCCAGATAAGAGTGCCTGGTGCGAAGCCAAGAACATCACCCAGATCGTGGGCCACAGCGGCTGTGAGGCCAAGTCCATCCAGAACAGGGCGTGCCTAGGACAGTGCTTCAGCTACAGCGTCCCCAACACCTTCCCACAGTCCACAGAGTCCCTGGTTCACTGTGACTCCTGCATGCCAGCCCAGTCCATGTGGGAGATT
>circRNA907|1|NBL1.circRNA.3|chr1|19984712|19985659|+
GTGGGGACCTGGGGGGAGGGACAGGGCAGGCGGGCCCATGAAGAAAGCCCCTCGTTGCCCAGCACTGTCTGCGTCTGCTCTTCTGTGCCCAGGGTGGCTGCCAGCCCACTGCCTCCTGCCTGGGGTGGCCTGGCCCTCCTGGCTGTTGCGACGCGGGCTTCTGGAGCTTGTCACCATTGGACAGTCTCCCTGATGGACCCTCAGTCTTCTCATGAATAAATTCCTTCAACGCCTGTGTTCTCCTCCTCACTGACTGGCTCTGCCGACCCAGGTTCTCCAGAAGTGCCGGCAGCGAGGCCCAGAGGCAGCAGGGCCTGGGCTCGGGCAGTGGGGTGCTGAGCAGGCCTGCCTGGCCCCCACGCGGCACCACTGTCTCTGCATCCTTGTGGCCCTCTCCCTGTCTTGCCCTGTGCACCCCTGGCTCCTGATCCTCTGTCTCCCCAGCTTTCATGTCTTTCCTTGGGTGCCAGTTTCTGGCCTCGCATACACCTTGGGTGGGCCTCCAGAACTGGGCTTCATGGATTTTGGCCCCTGGTCTTGTGGGCTTGCCTCATGCCATCTCTTCACCCACACAATGGCCCAGGATCAGCCCTTGCCTGGGCCTGGCCTGCCTGGCCCCCTGGGAGAAGGGGAAACAGACAAAAGTATTGGTTACAGATTAATATATAAGGCTGGGCCCTGTGCAGGGTCCTCGCCCAGTCCGCACCACCTCCCAGTGATGCGGATATTGTCCTCAATTTGTAGATGAGGCATCTGAAGAGCAGGTGCTAGTAAGTTTCCCAGGGTTATGCAGTGAAGAAATGTCAGCAGGACTGGAACCCAGGCATCGGCTCAGGGCCCACACCAAGTTTGGGCATGCCAGCACTCATTTGATCATTGAACAAGTCCATAGTAGGACATTTCACCTTTGTTCTACCGAGTGGGAAACTGGGGGTCTGGAAGCACAG
>circRNA908|1|TMCO4.circRNA.1|chr1|20097800|20113610|-
GGCAATTTGCATATTTCTCCAAAGAACCATCCAGAACCTGAGCAGCCTGTCTTCAGACAGAGAGAGGCCCACGGCTGTTTCTTGAAATCTGGCGCTGGGAATGGCCATGTGGAACAGGCCATGCCAGAGGCTGCCTCAGCAGCCTCTGGTAGCTGAGCCCACTGCAGAGGGGGAGCCACACCTGCCCACGGGCCGGGAGCTGACTGAGGCCAACCGCTTCGCCTATGCTGCCCTCTGTGGCATCTCCCTGTCCCAGTTATTTCCTGAACCCGAACACAGCTCCTTCTGCACAGAGTTCATGGCAGGCCTGGTGCAGTGGCTGGAGTTGTCTGAAGCTGTCTTGCCAACCATGACTGCTTTTGCGAGCGGCCTGGGAGGTGAAGGAGCAGATGTGTTTGTTCAAATTTTACTGAAGGACCCCATCTTGAAGGACGACCCGACGGTGATCACTCAG
>circRNA910|1|TMCO4.circRNA.3|chr1|20107072|20107392|-
GTGATGAAAAGAAGTTCTTCATTTTAATGATGCCTACTTTATCAACCTTTTATGGTTTGTAAGTTCTGTGTCATGCTTAAGTAACCTTGGCTTACCTCTGGAAGCATTTCTCACTGGGAATTTTCTCCTGCAGCGCTGGGAATGGCCATGTGGAACAGGCCATGCCAGAGGCTGCCTCAGCAGCCTCTGGTAGCTGAGCCCACTGCAGAGGGGGAGCCACACCTGCCCACGGGCCGGGAGCTGACTGAGGCCAACCGCTTCGCCTATGCTGCCCTCTGTGGCATCTCCCTGTCCCAGTTATTTCCTGAACCCGAACACAG
>circRNA911|1|OTUD3.circRNA.2|chr1|20216877|20231480|+
CAATTGCTTGTTCAGAGCTCTTGGTGATCAATTGGAGGGACACTCACGAAATCATCTCAAGCACAGACAGGAGACAGTGGACTACATGATAAAGCAGCGGGAAGATTTTGAACCCTTTGTAGAAGATGACATTCCTTTTGAGAAGCATGTGGCCAGTTTGGCAAAGCCTGGTACTTTTGCTGGCAATGATGCAATTGTAGCCTTTGCAAGAAATCATCAGTTGAATGTAGTGATTCATCAACTTAATGCCCCTTTGTGGCAGATTCGTGGTACAGAGAAAAGCAGCGTGAGGGAGTTACACATCGCATATCGGTATGGAGAGCACTACGACAGTGTTCGGAGGATCAATGACAACTCAGAGGCACCTGCACATCTCCAGACGGATTTTCAGATGCTTCATCAAGATGAATCAAATAAAAGAGAAAAGATCAAGACAAAGGGAATGGACTCTGAAGACGACCTGAGAGATGAAGTAGAGGATGCTGTCCAGAAAGTTTGTAATGCAACTGGATGTTCAGATTTTAATTTAATAGTCCAGAACCTGGAAGCTGAAAATTATAATATTGAATCTGCAATAATTGCCGTGCTTCGGATGAACCAAGGGAAGAGAAATA
>circRNA913|1|OTUD3.circRNA.4|chr1|20216877|20234369|+
CAATTGCTTGTTCAGAGCTCTTGGTGATCAATTGGAGGGACACTCACGAAATCATCTCAAGCACAGACAGGAGACAGTGGACTACATGATAAAGCAGCGGGAAGATTTTGAACCCTTTGTAGAAGATGACATTCCTTTTGAGAAGCATGATTCGTGGTACAGAGAAAAGCAGCGTGAGGGAGTTACACATCGCATATCGGTATGGAGAGCACTACGACAGTGTTCGGAGGATCAATGACAACTCAGAGGCACCTGCACATCTCCAGACGGATTTTCAGATGCTTCATCAAGATGAATCAAATAAAAGAGAAAAGATCAAGACAAAGGGAATGGACTCTGAAGACGACCTGAGAGATGAAGTAGAGGATGCTGTCCAGAAAGTTTGTAATGCAACTGGATGTTCAGATTTTAATTTAATAGTCCAGAACCTGGAAGCTGAAAATTATAATATTGAATCTGCAATAATTGCCGTGCTTCGGATGAACCAAGGGAAGAGAAATAATGCAGAAGAGAATCTTGAGCCCAGTGGTCGAGTGCTGAAGCAGTGTGGCCCTTTGTGGGAGGAGGGTGGCAGTGGTGCCAGAATCTTTGGAAATCAGGGCTTAAATGAAGGCAGGACCGAAAACAATAAGGCACAGGCCAGCCCTAGTGAAGAAAACAAAGCAAATAAAAACCAGCTCGCAAAGGTCACAAACAAACAGAGGCGAGAACAGCAGTGGATGGAGAAGAAGAAGCGGCAGGAGGAGAGGCACCGCCACAAAGCCCTGGAGAGCAGAGGTAGCCACAGGGACAATAACAGAAGCGAAGCAGAGGCGAACACGCAGGTCACCTTGGTGAAGACCTTCGCCGCTCTCAACATCTGACTCTTTGGCCTCTTGGGAGTTGTAAGAAGCGGCTGGAAAAGGATTGCTGTGTGCTAGACTTTCCAGTGAGGCCGTCCTTTTATAAAACGCAACACAACCAACGAAGCCCACACATGAGCTCACACACTGA
>circRNA915|1|VWA5B1.circRNA.1|chr1|20654382|20662979|+
GATGCCATGTTGGTGGCCCTTAAGAGCCTCATGCCAGCCTGCCTCTTCAATATCATTGGGTTTGGATCCACATTTAAGAGCCTTTTTCCTTCCAGCCAGACCTACAGTGAGGACAGCTTGGCCATGGCTTGTGATGACATCCAGAGAATGAAGGCCGACATGGGTGGGACCAACATCCTTTCCCCTCTCAAGTGGGTCATCAGGCAGCCAGTGCACCGAGGCCACCCGCGGCTCCTCTTCGTGATCACAGATGGCGCTGTCAACAACACAGGGAAGGTGCTGGAGCTGGTGCGAAATCACGCCTTCTCCACCAGGTGCTATAGCTTTGGAATTGGACCCAACGTCTGCCACAGACTGGTGAAAGGACTGGCATCTGTGTCCGAGGGCAGTGCTGAGCTCCTGATGGAGGGGGAGCGGCTGCAACCCAAGATGGTCAAATCCTTGAAGAAGGCCATGGCCCCAGTCCTGAGCGATGTGACTGTGGAGTGGATCTTCCCTGAGACCACTGAGGTCCTGGTCTCACCCGTCAGCGCCAGCTCCCTCTTCCCTGGAGAACGGCTGGTGGGGTATGGCATTGTATGTGATGCTTCTTTGCACATCTCCAATCCCAGATCTGACAAGAGGCGCCGGTACAGCATGCTGCACTCTCAGGAGTCTGGCAGCTCTGTCTTCTACCACTCTCAGGATGACGGACCCGGGCTGGAAGGTGGAGACTGTGCCAAGAACTCGGGGGCACCCTTCATCCTAGGGCAGGCCAAAAATGCCCGGCTAGCCAGCGGAGACTCTACCACCAAGCACG
>circRNA916|1|NA.chr1.circRNA.218|chr1|20693898|20694115|+
GTGCTTCCCAGTCATCCGCCTGTCAGGGGCTCCCACCTGCAGACCTCCAGCCAGATCGGTCTCCTCTGACCCACAGGCTGACAGCTCCCTTGGACGTTGGACCTCAACTGGCCGGACACTGAACGCCTGCCCTCCCCTCTAGAACCTGTTTCACCCATGCTGTGCCCCAGTTCAGGAAACAGCTCTAGCTTTCTACTTGTGGAGGCCAAAAACCTTC
>circRNA917|1|NA.chr1.circRNA.220|chr1|20857935|20858247|-
TGGACATCTTTGGGGGTTCCACTACTCAGCCTATAACACCTGCTGATAAACTATAGTATATTTCTTTGTTTACCATCTGCCTTCTTTTTAAAAAAATAAAAATAAAAATAGGCTCTCACTATGTTGCCCAGGCTTGTCTCAAAATCCTGGGCTCAAGCAGTCCTCCCACCTCAGCCTCCCAAAGTGCTGGAATTACAGGCATGAGCCACCACGCCTGGCCCCATCTGCATTCTTGAGGGCAGGTTGTAGACTCCTCAAGGATGATTTGTATCTGTATTCACAGTGCTTAGGACTATGCAGAGCTAATAGCAG
>circRNA918|1|NA.chr1.circRNA.221|chr1|20955154|20956710|-
GCTGGACTTACTCACTTCTCCATCTGTAGAAAAATCTGAAGTCTGACAGGTCTGAATCAAGCACAGCATGAAGCTTGATTCTTTGGCAGACATCTGTATGGAATGGACAAAAGTGCCTTTTGCCTCCCGCCATGATTCTGAGGCCTCCCCAGCCATGTGGAACTGTAAGTCCAATTAAACCTCTTTTTCTTACCAGTCTCAGATTTAATATTCTGTATGAAAGTCTCATTCATTCACAGAACATCAACTCTTTACCAG
>circRNA922|1|PINK1.circRNA.2|chr1|20960214|20964434|+
GGTCGGGCTCGGGCTCCCTAACCGTCTCCGCTTCTTCCGCCAGTCGGTGGCCGGGCTGGCGGCGCGGTTGCAGCGGCAGTTCGTGGTGCGGGCCTGGGGCTGCGCGGGCCCTTGCGGCCGGGCAGTCTTTCTGGCCTTCGGGCTAGGGCTGGGCCTCATCGAGGAAAAACAGGCGGAGAGCCGGCGGGCGGTCTCGGCCTGTCAGGAGATCCAGGCAATTTTTACCCAGAAAAGCAAGCCGGGGCCTGACCCGTTGGACACGAGACGCTTGCAGGGCTTTCGGCTGGAGGAGTATCTGATAGGGCAGTCCATTG
>circRNA924|1|PINK1.circRNA.1|chr1|20972052|20972473|+
CTATCCCTGTACCCTGCGCCAGTACCTTTGTGTGAACACACCCAGCCCCCGCCTCGCCGCCATGATGCTGCTGCAGCTGCTGGAAGGCGTGGACCATCTGGTTCAACAGGGCATCGCGCACAGAGACCTGAAATCCGACAACATCCTTGTGGAGCTGGACCCAGAGAGACAGCACTTCCCAAGTTCCTTTCTCTAGCCCACTTAAAGAACAAGGACCTCAGTGCTGCAAGTTTTCCTAG
>circRNA925|1|PINK1-AS.circRNA.1|chr1|20974807|20975846|-
CCTTTACCTTCCTAACACAGAGGATCTGTCACTGTGGCTCTGGCCCAAACCTGACCTTCACTCTGGAACGAGAACAGAGGTTTCTACCCACACCGTCCCCTCGAAGCCGGGGACAGCCTCACCTTGCTGGCCTCTCGCTGGAGCAGTGCCCTCACCAACTGTCTCACGTCTGGAGGCACTGACTCGGGCAGTGCAGGTAGCTGAGCCTCTTGGTAGCTGCGGCTTTCAAGGTGGGCCTTGCCCTGGCCGTAGAAGGGATTGACAAGCCCGAAGATTTCATAGGCGATGGCTCCCACTGCCCAGGCATCAGCCTTGCTGTAGTCAATCACTGCCCTGGGGCCAGGACGGGCCGTGGACACCTGCTCAGAAGCAGTGGGTGAGACATCACGCTGCCCGCCCATCTAACCTTTTCATGTCCTGCACATCACCTGATCCATGGGCTAATCTGAACTCTGTCCCAAGGAACCCAGAGCTTGAGTGAGCTGTGGCTCAGACCCAGAAGGGGTCTGCTTAGACCACCTGGTTTATGTGACAGGACTTGCATTCTCCTGGAACATGAGGGAACGCCGGAGGAAAGCAAAGTGGCAGGGAAGGAACTTGTGCCAAATTATGGGTCAGAAAAGATGGAGGTGTTGGGTTATCACAAGGCATCGAGTCTCCTGCATTCAGTGGACATGTGGGGGAAGGGCTGCCGATGGCGCATGACACACTCGGGACTCACCTCTGGGGCCATCAGACAGCCGTTTCCGCCCCGATCCACGTACCAGCTGCTGAAGGGCAACTGCAGGCCGATGCTCTCATCAGCCAGGCAGCAGCCAAAATCTGCGATCACCAGCCAGGGGCAGCCGTCTGGGAAGGAGCAAGCAAAGTGACCATTTCTCCTCCCCTCCTTCCCTCTGAGAGGCCCTCCTATGTCCCTACTAAAGCCACCAGCAAGACATAGCTGACAGGGGCTAATGGCTCAGTGTTGGCCCAGGAGGTCAGCAAGGCCTGAGAGCTGATCAGAAGGGCCTGCTGTGCGAACACGGAAATGCCTCCA
>circRNA926|1|DDOST.circRNA.2|chr1|20981932|20982671|-
GCAACATCAACGTGGAGACCATCAGTGCCTTTATTGACGGCGGAGGCAGTGTGCTGGTAGCTGCCAGCTCCGACATTGGTGACCCTCTTCGAGAGCTGGGCAGTGAGTGCGGGATTGAGTTTGACGAGGAGAAAACGGCTGTCATTGACCATCACAACTATGACATCTCAGACCTTGGCCAGCATACGCTCATCGTGGCTGACACTGAGAACCTGCTGAAGGCCCCAACCATCGTTGGGAAATCATCTCTAAATCCCATCCTCTTTCGAGGTGTTGG
>circRNA927|1|DDOST.circRNA.1|chr1|20982168|20987484|-
ACCGGGGCTTTGAGCTCACATTCAAGACCGCTGATGACCCCAGCCTGTCTCTCATAAAGTATGGGGAATTCCTCTATGACAATCTCATCATTTTCTCCCCTTCGGTAGAAGATTTTGGAGGCAACATCAACGTGGAGACCATCAGTGCCTTTATTGACGGCGGAGGCAGTGTGCTGGTAGCTGCCAGCTCCGACATTGGTGACCCTCTTCGAGAGCTGGGCAGTGAGTGCGGGATTGAGTTTGACGAGGAGAAAACGGCTGTCATTGACCATCACAACTATGACATCTCAGACCTTGGCCAG
>circRNA928|1|KIF17.circRNA.3|chr1|21016680|21025128|-
CCTTTTACATGGAGATGTGTTTGAAATAAGCTGAATACTTTAAAGTCTTCTTGAATGACCATGAGGTCGTCTTTTTATAGATTTCTGCTTAGTTCCTGCACACAATGTGCCCCTCATCCTGGCTGCTAATTTCTGTTTCTCCCCCAGCCCTGCTGTCCAGGCAGGTGCCCCCAGACCCTGTGCAGGTGGAGGAGAAGCTGTTGCCCCAACCTGTGATCCAGCATGACGTGGAGGCCGAGAAGCAGCTGATCCGGGAGGAGTATGAAGAGCGCCTGGCCCGGCTGAAAGCCGACTATAAGGCCGAGCAGGAGTCTCGGGCCAGGCTGGAGGAAGACATCACTGCCATGCGCAACTCATATGACGTCAGGCTGTCCACGCTGGAGGAGAACCTGCGGAAGGAGACAG
>circRNA929|1|KIF17.circRNA.1|chr1|21024871|21031392|-
ATGAGCGGGGCAAGGACCACCTCCGGGCGGGCAAGCTGAACCTGGTGGACCTGGCGGGCAGCGAGCGGCAGTCCAAGACCGGGGCCACGGGCGAGCGGCTCAAGGAGGCCACCAAGATCAACCTGTCGCTCTCGGCACTGGGCAATGTCATCTCGGCGCTGGTGGACGGGCGCTGTAAGCACGTCCCCTACCGTGACTCGAAGCTGACGCGGCTGCTGCAGGACTCACTGGGCGGCAACACCAAGACGCTCATGGTGGCCTGCCTGTCGCCTGCGGACAACAACTACGATGAGACACTCAGCACGCTGCGCTACGCCAACCGGGCCAAGAACATCAGGAACAAGCCGCGCATCAATGAGGACCCCAAGGATGCGCTGCTTCGCGAGTACCAGGAGGAGATCAAGAAGCTCAAGGCCATCCTGACACAGCAGATGAGCCCCAGCAGCCTGTCAGCCCTGCTGTCCAGGCAGGTGCCCCCAGACCCTGTGCAGGTGGAGGAGAAGCTGTTGCCCCAACCTGTGATCCAGCATGACGTGGAGGCCGAGAAGCAGCTGATCCGGGAG
>circRNA930|1|KIF17.circRNA.2|chr1|21039946|21042132|-
GGCGTCACTGAGGGCTACAATGGCACCATCTTTGCCTACGGCCAGACAGGCAGCGGGAAGTCCTTCACCATGCAGGGCCTGCCGGATCCGCCCTCCCAGAGAGGCATCATCCCCAGGGCCTTCGAGCACGTGTTCGAGAGCGTCCAGTGTGCAGAGAACACTAAGTTCCTGGTCCGGGCCTCCTACCTGGAGATCTACAATGAAGATGTCCGGGACCTCCTTGGGGCTGACACCAAGCAGAAGCTGGAG
>circRNA932|1|HP1BP3.circRNA.17|chr1|21071236|21107033|-
GTTGATTCTTCACCACACTGAAACCATTAGGAAAAATCCTTGTGGTTAACAGCAGAGGCTTCAGAGTGTAACCTGTACTCGGGCCTAGAAATTATTTAAAATGGCGACTGATACGTCTCAAGGTGAACTCGTCCATCCTAAGGCACTCCCACTTATAGTAGGAGCTCAGCTGATCCACGCGGACAAGTTAGGTGAGAAGGTAGAAGATAGCACCATGCCGATTCGTCGAACTGTGAATTCTACCCGGGAAACTCCTCCCAAAAGCAAGCTTGCTGAAGGGGAGGAAGAAAAGCCAGAACCAGACATAAGTTCAGAGGAATCTGTCTCCACTGTAGAAGAACAAGAGAATGAAACTCCACCTGCTACTTCGAGTGAGGCAGAGCAGCCAAAGGGGGAACCTGAGAATGAAGAGAAGGAAGAAAATAAGTCTTCTGAGGAAACCAAAAAGGATGAGAAAGATCAGTCTAAAGAAAAGGAGAAGAAAGTGAAAAAAACAATTCCTTCCTGGGCTACCCTTTCTGCCAGCCAGCTAGCCAGGGCCCAGAAACAAACACCGATGGCTTCTTCCCCACGTCCCAAGATGGATGCAATCTTAACTGAGGCCATTAAGGCATGCTTCCAGAAGAGTGGTGCATCAGTGGTTGCTATTCGAAAATACATCATCCATAAGTATCCTTCTCTGGAGCTGGAGAGAAGGGGTTATCTCCTTAAACAAGCACTGAAAAGAGAATTAAATAGAGGAGTCATCAAACAGGTTAAAGGAAAAGGTGCTTCTGGAAGTTTTGTTGTGGTTCAGAAATCAAGAAAAACACCTCAGAAATCCAGAAACAGAAAGAATAGGAGCTCTGCAGTGGATCCAGAACCACAAGTAAAATTGGAGGATGTCCTCCCACTGGCCTTTACTCGCCTTTGTGAACCTAAAGAAGCTTCCTACAGTCTCATCAGGAAATATGTGTCTCAGTATTATCCTAAGCTTAGAGTGGACATCAGGCCTCAGCTGTTGAAGAACGCTCTGCAGAGAGCAGTAGAGAGGGGCCAGTTAGAACAGATAACTGGCAAAGGTGCTTCGGGGACATTCCAGCTGAAGAAATCAGGGGAGAAACCCCTGCTTGGTGGAAGCCTGATGGAATATGCAATCTTGTCTGCCATTGCTGCCATGAATGAGCCGAAGACCTGCTCTACCACTGCTCTGAAGAAGTATGTCCTAGAGAATCACCCAGGAACCAATTCTAACTATCAAATGCATTTGCTGAAAAAAACCCTGCAGAAATGCGAAAAGAATGGGTGGATGGAACAGATCTCTGGGAAAGGGTTCAGTGGCACCTTCCAGCTCTGTTTTCCCTATTATCCCAGCCCAGGAGTTCTGTTTCCGAAGAAAGAGCCAGATGATTCTAGAGATGAGGATGAAGATGAAGATGAGTCATCAGAAGAAGACTCTGAGGATGAAGAGCCGCCACCTAAGAGAAGGTTGCAGAAGAAAACCCCAGCCAAGTCCCCAGGGAAGGCCGCATCTGTGAAGCAGAGAGGGTCCAAACCTGCACCTAAAGTCTCAGCTGCCCAGCGGGGGAAAGCTAGGCCCTTGCCTAAGAAAGCACCTCCTAAGGCCAAAACGCCTGCCAAGAAGACCAGACCCTCATCCACAGTCATCAAGAAACCTAGTGGTGGCTCCTCAAAGAAGCCTGCAACCAGTGCAAGAAAGGAAGTAAAATTGCCGGGCAAGGGCAAATCCACCATGAAGAAGTCTTTCAGAGTGAAAAAGTAAATTTTATAGGAAAAAAGGGTATCATGATGAAATTCAAAATCTTATTTTCTAAG
>circRNA944|1|HP1BP3.circRNA.19|chr1|21083658|21107033|-
GTTGATTCTTCACCACACTGAAACCATTAGGAAAAATCCTTGTGGTTAACAGCAGAGGCTTCAGAGTGTAACCTGTACTCGGGCCTAGAAATTATTTAAAATGGCGACTGATACGTCTCAAGGTGAACTCGTCCATCCTAAGGCACTCCCACTTATAGTAGGAGCTCAGCTGATCCACGCGGACAAGTTAGGTGAGAAGGTAGAAGATAGCACCATGCCGATTCGTCGAACTGTGAATTCTACCCGGGAAACTCCTCCCAAAAGCAAGCTTGCTGAAGGGGAGGAAGAAAAGCCAGAACCAGACATAAGTTCAGAGGAATCTGTCTCCACTGTAGAAGAACAAGAGAATGAAACTCCACCTGCTACTTCGAGTGAGGCAGAGCAGCCAAAGGGGGAACCTGAGAATGAAGAGAAGGAAGAAAATAAGTCTTCTGAGGAAACCAAAAAGGAGAGAGCTGATAGTATTCATTCCACTCTTTTCATAATTGGTCAGAACAGTTAGAAATTGCTTTTAACTATAGTCATGCATTGCTTAACAATGGGTATACATTCTGAGAGATACATCTTTAGGCGATTTCATCATCGTGCCAACATCATAAAGTGTACTTACACAAACCTACGTGGTACAGCCTACTACATACCTAGGCTTTATGGGATAGTCTGTTGCTTCTAGGCTACAAACCTGTACAGCATGTTACTGTACTAAATACTGTAGGCAGTTATAACACAACGTGAGAAAGATCAGTCTAAAGAAAAGGAGAAGAAAGTGAAAAAAACAATTCCTTCCTGGGCTACCCTTTCTGCCAGCCAGCTAGCCAGGGCCCAGAAACAAACACCGATGGCTTCTTCCCCACGTCCCAAGATGGATGCAATCTTAACTGAGGCCATTAAGGCATGCTTCCAGAAGAGTGGTGCATCAGTGGTTGCTATTCGAAAATACATCATCCATAAGTATCCTTCTCTGGAGCTGGAGAGAAGGGGTTATCTCCTTAAACAAGCACTGAAAAGAGAATTAAATAGAGGAGTCATCAAACAGGTTAAAGGAAAAGGTGCTTCTGGAAGTTTTGTTGTGGTTCAGAAATCAAGAAAAACACCTCAGAAATCCAGAAACAGAAAGAATAGGAGCTCTGCAGTGGATCCAGAACCACAAGTAAAATTGGAGGATGTCCTCCCACTGGCCTTTACTCGCCTTTGTGAACCTAAAGAAGCTTCCTACAGTCTCATCAGGAAATATGTGTCTCAGTATTATCCTAAGCTTAGAGTGGACATCAGGCCTCAGCTGTTGAAGAACGCTCTGCAGAGAGCAGTAGAGAGGGGCCAGTTAGAACAGATAACTGGCAAAGGTGCTTCGGGGACATTCCAG
>circRNA947|1|HP1BP3.circRNA.16|chr1|21083658|21100103|-
TGAGAAAGATCAGTCTAAAGAAAAGGAGAAGAAAGTGAAAAAAACAATTCCTTCCTGGGCTACCCTTTCTGCCAGCCAGCTAGCCAGGGCCCAGAAACAAACACCGATGGCTTCTTCCCCACGTCCCAAGATGGATGCAATCTTAACTGAGGCCATTAAGGCATGCTTCCAGAAGAGTGGTGCATCAGTGGTTGCTATTCGAAAATACATCATCCATAAGTATCCTTCTCTGGAGCTGGAGAGAAGGGGTTATCTCCTTAAACAAGCACTGAAAAGAGAATTAAATAGAGGAGTCATCAAACAGAATAGGAGCTCTGCAGTGGATCCAGAACCACAAGTAAAATTGGAGGATGTCCTCCCACTGGCCTTTACTCGCCTTTGTGAACCTAAAGAAGCTTCCTACAGTCTCATCAGGAAATATGTGTCTCAGTATTATCCTAAGCTTAGAGTGGACATCAGGCCTCAGCTGTTGAAGAACGCTCTGCAGAGAGCAGTAGAGAGGGGCCAGTTAGAACAGATAACTGGCAAAGGTGCTTCGGGGACATTCCAG
>circRNA959|1|HP1BP3.circRNA.27|chr1|21097422|21100103|-
TGAGAAAGATCAGTCTAAAGAAAAGGAGAAGAAAGTGAAAAAAACAATTCCTTCCTGGGCTACCCTTTCTGCCAGCCAGCTAGCCAGGGCCCAGAAACAAACACCGATGGCTTCTTCCCCACGTCCCAAGATGGATGCAATCTTAACTGAGGCCATTAAGAGCCTTCAGGGAAATGTCCTGGCATGCTCATTCCTTAAGCTCGTGCCTTAAAATGGGACAGATCTGTGATCCTGCATGCTTCCAGAAGAGTGGTGCATCAGTGGTTGCTATTCGAAAATACATCATCCATAAGTATCCTTCTCTGGAGCTGGAGAGAAGGGGTTATCTCCTTAAACAAGCACTGAAAAGAGAATTAAATAGAGGAGTCATCAAACAG
>circRNA963|1|HP1BP3.circRNA.37|chr1|21097422|21100103|-
TGAGAAAGATCAGTCTAAAGAAAAGGAGAAGAAAGTGAAAAAAACAATTCCTTCCTGGGCTACCCTTTCTGCCAGCCAGCTAGCCAGGGCCCAGAAACAAACACCGATGGCTTCTTCCCCACTGGTTGCTATTCGAAAATACATCATCCATAAGTATCCTTCTCTGGAGCTGGAGAGAAGGGGTTATCTCCTTAAACAAGCACTGAAAAGAGAATTAAATAGAGGAGTCATCAAACAG
>circRNA968|1|EIF4G3.circRNA.98|chr1|21133644|21144031|-
AAGTTGGACTTCATAGAGTCTGACAGTCCCTGTTCCTCTGAAGCACTTTCAAAGAAAGAACTGTCTGCCGAAGAGCTGTATAAGCGACTCGAGAAACTCATTATTGAGGACAAAGCGAATGATGAACAGATCTTTGACTGGGTAGAGGCTAATCTAGACGAAATCCAGATGAGTTCACCTACATTCCTTAGAGCTTTAATGACTGCTGTTTGTAAAGCAGCTATTATAGCCGACTCTTCTACCTTCAGAGTGGACACTGCTGTTATCAAGCAGAGAGTGCCGATCTTACTCAAGTACCTAGACTCAGATACAGAGAAGGAACTGCAAGCACTTTATGCACTACAAGCATCGATAGTAAAACTTGATCAACCTGCCAATTTGCTGCGGATGTTTTTTGATTGTCTATATGACGAGGAGGTGATCTCCGAGGATGCCTTCTACAAATGGGAGAGCAGCAAGGACCCTGCAGAGCAGAATGGGAAGGGCGTGGCTCTGAAATCTGTCACGGCATTCTTCACGTGGCTGCGGGAAGCAGAAGAGGAGTCTGAGGATAACTAAAACTTCAAATACACAAAATGAAACAAAAGAAACAATTTAAGTATTTTTTTAAAAAGTTTCACGTCTTCGCCAATCACAGTGCAGCAAGGCCAATTCTCGCAGAAACCCCCACGTGTGCACGAGTGGGAGAGGGGAAAGAGAAAAAAAGGTGATCATGGAGGAAAAAG
>circRNA970|1|EIF4G3.circRNA.41|chr1|21140261|21140549|-
GAGAATCGCTTGAACCTGGGAGGCAGAGGTTGCAGTGAGCTGAGATCGCACCACTGCACTCCAGCCCGGGTGACAGTGCAAAGTCTCAAAAAAAAAAAAAAAAAAAAAACAGTGACTCATCTGTTCTTAGTGCCAGATCAGTCCTGATGTTCAAGAGATCATTTATCTGATACGCAAGGGTATCTTTTTTTGTTTTTTGTTTTTTGTTTTGAGATGGAGTTTTGCACTTGTCGCCCAGTCTGGAGTGCAGTGGTGCAATCTTGGCTCACTGCAGCCTCCACCTCCCAG
>circRNA971|1|EIF4G3.circRNA.66|chr1|21151592|21177971|-
TCGTGGAAGTATGGGCAGGGAGAAGAATGACAAGCCCCTTCCATCTGCAACAGCTCGGCCAAATACTTTCATGAGGGGTGGCAGCAGTAAAGACCTGCTAGACAATCAGTCTCAAGAAGAGCAGCGGAGAGAGATGCTGGAGACCGTGAAGCAGCTCACAGGAGGTGTGGATGTGGAGAGGAACAGCACTGAGGCTGAGCGAAATAAAACAAGGGAGTCAGCAAAACCAGAAATTTCAGCAATGTCAGCTCATGACAAGGCTGCATTATCAGAAGAGGAACTGGAGAGGAAGTCGAAATCTATCATTGATGAATTTCTACACATTAATGATTTTAAGGAAGCCATGCAGTGTGTGGAAGAGCTGAATGCCCAGGGCCTACTACATGTTTTTGTGAGAGTGGGAGTGGAGTCCACCCTGGAAAGGAGCCAGATCACCAGGGATCACATGGGCCAATTACTCTATCAGCTGGTACAGTCAGAAAAACTCAGCAAACAGGACTTTTTCAAAGGTTTTTCAGAAACTTTGGAATTGGCAGATGACATGGCCATTGATATTCCCCATATTTGGTTGTACCTTGCTGAACTGGTGACCCCCATGTTAAAAGAAGGTGGAATCTCCATGAGAGAACTTACCATAGAATTTAGCAAACCTTTACTTCCTGTTGGAAGAGCTGGGGTCTTGCTATCTGAAATATTGCACCTACTATGCAAACAAATGAGCCATAAGAAAGTGGGAGCCTTATGGAGGGAGGCTGACCTCAGCTGGAAGGACTTTTTACCAGAAGGAGAAGATGTACATAATTTTCTTTTGGAGCAG
>circRNA975|1|EIF4G3.circRNA.34|chr1|21167348|21212864|-
TTGTTGAATGTTGGGTCACGAAGATCTCAACCTGGCCAAAGAAGAGAACCCAGAAAGATCATCACAGTTTCTGTAAAAGAAGATGTACACCTGAAAAAGGCAGAAAATGCCTGGAAGCCAAGCCAAAAACGAGACAGCCAAGCCGATGATCCCGAAAACATTAAAACCCAGGAGCTTTTTAGAAAAGTTCGAAGTATCTTAAATAAATTGACACCACAGATGTTCAATCAACTGATGAAGCAAGTGTCAGGACTTACTGTTGACACAGAGGAGCGGCTGAAAGGAGTTATTGACCTGGTCTTTGAGAAGGCTATTGATGAACCCAGTTTCTCTGTGGCTTACGCAAACATGTGTCGATGTCTAGTAACGCTGAAAGTACCCATGGCAGACAAGCCTGGTAACACAGTGAATTTCCGGAAGCTGCTACTGAACCGTTGCCAGAAGGAGTTTGAAAAAGATAAAGCAGATGATGATGTCTTTGAGAAGAAGCAGAAAGAACTTGAGGCTGCCAGTGCTCCAGAGGAGAGGACAAGGCTTCATGATGAACTGGAAGAAGCCAAGGACAAAGCCCGGCGGAGATCCATTGGCAACATCAAGTTTATTGGAGAACTCTTTAAACTCAAAATGCTGACTGAAGCCATCATGCATGACTGTGTGGTGAAGCTGCTAAAGAACCATGATGAAGAATCCCTGGAGTGCCTGTGTCGCCTGCTCACCACCATTGGCAAAGACTTGGACTTTGAAAAAGCAAAGCCACGTATGGACCAGTACTTTAATCAGATGGAGAAAATTGTGAAAGAAAGAAAAACCTCATCTAGGATTCGGTTCATGCTTCAAGATGTTATAGACCTAAGGCTGTGCAATTGGGTATCTCGAAGAGCAGATCAAGGGCCTAAAACTATCGAACAGATTCACAAAGAGGCTAAAATAGAAGAACAAGAAGAGCAAAGGAAGGTCCAGCAACTCATGACCAAAGAGAAGAGAAGACCAGGTGTCCAGAGAGTGGACGAAGGTGGGTGGAACACTGTACAAGGGGCCAAGAACAGTCGGGTACTGGACCCCTCAAAATTCCTAAAAATCACTAAGCCTACAATTGATGAAAAAATTCAGCTGGTACCTAAAGCACAGCTAGGCAGCTGGGGAAAAGGCAGCAGTGGTGGAGCAAAGGCAAGTGAGACTGATGCCTTACGGTCAAGTGCTTCCAGTTTAAACAGATTCTCTGCCCTGCAACCTCCAGCACCCTCAGGGTCCACGCCATCCACGCCTGTAGAGTTTGATTCCCGAAGGACCTTAACTAGTCGTGGAAGTATGGGCAGGGAGAAGAATGACAAGCCCCTTCCATCTGCAACAGCTCGGCCAAATACTTTCATGAGGGGTGGCAGCAGTAAAGACCTGCTAGACAATCAGTCTCAAGAAGAGCAGCGGAGAGAGATGCTGGAGACCGTGAAGCAGCTCACAGGAGGTGTGGATGTGGAGAGGAACAGCACTGAGGCTGAGCGAAATAAAACAAGGGAGTCAGCAAAACCAGAAATTTCAGCAATGTCAGCTCATGACAAGGCTGCATTATCAGAAGAGGAACTGGAGAGGAAGTCGAAATCTATCATTGATGAATTTCTACACATTAATGATTTTAAGGAAGCCATGCAGTGTGTGGAAGAGCTGAATGCCCAGGGCCTACTACATGTTTTTGTGAGAGTGGGAGTGGAGTCCACCCTGGAAAGGAGCCAGATCACCAGGGATCACATGGGCCAATTACTCTATCAGCTGGTACAGTCAGAAAAACTCAGCAAACAGGACTTTTTCAAAGG
>circRNA980|1|EIF4G3.circRNA.79|chr1|21188720|21212864|-
TTGTTGAATGTTGGGTCACGAAGATCTCAACCTGGCCAAAGAAGAGAACCCAGAAAGATCATCACAGTTTCTGTAAAAGAAGATGTACACCTGAAAAAGGCAGAAAATGCCTGGAAGCCAAGCCAAAAACGAGACAGCCAAGCCGATGATCCCGAAAACATTAAAACCCAGGAGCTTTTTAGAAAAGTTCGAAGTATCTTAAATAAATTGACACCACAGATGTTCAATCAACTGATGAAGCAAGTGTCAGGACTTACTGTTGACACAGAGGAGCGGCTGAAAGGAGTTATTGACCTGGTCTTTGAGAAGGCTATTGATGAACCCAGTTTCTCTGTGGCTTACGCAAACATGTGTCGATGTCTAGTAACGGTAAGAAGAGAGGAAGGAGTAAAACGAGAAATCTTCAAGAGCTGAAAGTACCCATGGCAGACAAGCCTGGTAACACAGTGAATTTCCGGAAGCTGCTACTGAACCGTTGCCAGAAGGAGTTTGAAAAAGATAAAGCAGATGATGATGTCTTTGAGAAGAAGCAGAAAGAACTTGAGGCTGCCAGTGCTCCAGAGGAGAGGACAAGGCTTCATGATGAACTGGAAGAAGCCAAGGACAAAGCCCGGCGGAGATCCATTGGCAACATCAAGTTTATTGGAGAACTCTTTAAACTCAAAATGCTGACTGAAGCCATCATGCATGACTGTGTGGTGAAGCTGCTAAAGAACCATGATGAAGAATCCCTGGAGTGCCTGTGTCGCCTGCTCACCACCATTGGCAAAGACTTGGACTTTGAAAAAGCAAAGCCACGTATGGACCAGTACTTTAATCAGATGGAGAAAATTGTGAAAGAAAGAAAAACCTCATCTAGGATTCGGTTCATGCTTCAAGATGTTATAGACCTAAGGCTG
>circRNA981|1|NA.chr1.circRNA.226|chr1|21195384|21195609|+
GTCACTCAGCAATCTTAGATATGAATGTTGTCAGCATCAGGTAGTAATTTTCTTCAAGCAACAGGGCCTATACTGCTGACATATTTGTTAGTATTGAGGGTGGACATGCTTATCCCCAAAAGGATCAAATTCTAGAGAATCATCAAGGGTTGTCAGCAGTGTAGTAATTATGGTAATCAAACAGAAATGAAAATGGAATGGTAAGTCCTGGCCTTGGCTTGGCAT
>circRNA984|1|EIF4G3.circRNA.78|chr1|21205815|21268823|-
AGGAGAAGCCAAAACCAGATCCAGTGTTAAAGTCTCCTTCCCCAGTCCTTAGGCTAGTCCTCAGTGGAGAGAAGAAAGAACAAGAAGGCCAGACATCTGAAACTACTGCAATAGTATCCATAGCAGAGCTTCCTCTGCCTCCATCACCTACCACTGTTTCTTCTGTTGCTCGAAGTACAATTGCAGCCCCCACCTCTTCTGCTCTTAGTAGCCAACCAATATTCACCACTGCTATAGATGACAGATGTGAACTCTCATCCCCAAGAGAAGACACAATTCCTATACCCAGCCTCACATCTTGCACAGAAACATCAGACCCTTTACCAACAAATGAAAATGATGATGATATATGCAAGAAACCCTGTAGTGTAGCACCTAATGATATTCCACTGGTTTCTAGTACTAACCTAATTAATGAAATAAATGGAGTTAGCGAAAAATTATCAGCCACGGAGAGCATTGTGGAAATAGTAAAACAGGAAGTATTGCCATTGACTCTTGAATTGGAGATTCTCGAAAATCCCCCAGAAGAAATGAAACTGGAGTGTATCCCAGCTCCCATCACCCCTTCCACAGTTCCTTCCTTTCCTCCAACTCCTCCAACTCCTCCAGCTTCTCCTCCTCACACTCCAGTCATTGTTCCTGCTGCTGCCACTACTGTTAGTTCTCCGAGTGCTGCCATCACAGTCCAGAGAGTCCTAGAGGAGGACGAGAGCATAAGAACTTGCCTTAGTGAAGATGCAAAAGAGATTCAGAACAAAATAGAGGTAGAAGCAGATGGGCAAACAGAAGAGATTTTGGATTCTCAAAACTTAAATTCAAGAAGGAGCCCTGTCCCAGCTCAAATAGCTATAACTGTACCAAAGACATGGAAGAAACCAAAAGATCGGACCCGAACCACTGAAGAGATGTTAGAGGCAGAATTGGAGCTTAAAGCTGAAGAGGAGCTTTCCATTGACAAAGTACTTGAATCTGAACAAGATAAAATGAGCCAGGGGTTTCATCCTGAAAGAGACCCCTCTGACCTAAAAAAAGTGAAAGCTGTGGAAGAAAATGGAGAAGAAGCTGAGCCAGTACGTAATGGTGCTGAGAGTGTTTCTGAGGGTGAAGGAATAGATGCTAATTCAGGCTCCACAGATAGTTCTGGTGATGGGGTTACATTTCCATTTAAACCAGAATCCTGGAAGCCTACTGATACTGAAGGTAAGAAGCAGTATGACAGGGAGTTTCTGCTGGACTTCCAGTTCATGCCTGCCTGTATACAAAAACCAGAGGGCCTGCCTCCTATCAGTGATGTGGTTCTTGACAAGATCAACCAACCCAAATTGCCAATGCGAACTCTGGATCCTCGAATTTTGCCTCGAGGACCAGACTTTACACCAGCCTTTGCTGATTTTGGAAGGCAGACACCTGGTGGAAGAGGCGTACCTTTGTTGAATGTTGGGTCACGAAGATCTCAACCTGGCCAAAGAAGAGAACCCAGAAAGATCATCACAGTTTCTGTAAAAGAAGATGTACACCTGAAAAAGGCAGAAAATGCCTGGAAGCCAAGCCAAAAACGAGACAGCCAAGCCGATGATCCCGAAAACATTAAAACCCAGGAGCTTTTTAGAAAAGTTCGAAGTATCTTAAATAAATTGACACCACAGATGTTCAATCAACTGATGAAGCAAGTGTCAGGACTTACTGTTGACACAGAGGAGCGGCTGAAAGGAGTTATTGACCTGGTCTTTGAGAAGGCTATTGATGAACCCAGTTTCTCTGTGGCTTACGCAAACATGTGTCGATGTCTAGTAACG
>circRNA985|1|EIF4G3.circRNA.58|chr1|21205815|21231464|-
CTCAAATAGCTATAACTGTACCAAAGACATGGAAGAAACCAAAAGATCGGACCCGAACCACTGAAGAGATGTTAGAGGCAGAATTGGAGCTTAAAGCTGAAGAGGAGCTTTCCATTGACAAAGTACTTGAATCTGAACAAGATAAAATGAGCCAGGGGTTTCATCCTGAAAGAGACCCCTCTGACCTAAAAAAAGTGAAAGCTGTGGAAGAAAATGGAGAAGAAGCTGAGCCAGTACGTAATGGTGCTGAGAGTGTTTCTGAGGGTGAAGGAATAGATGCTAATTCAGGCTCCACAGATAGTTCTGGTGATGGGGTTACATTTCCATTTAAACCAGAATCCTGGAAGCCTACTGATACTGAAGGTAAGAAGCAGTATGACAGGGAGTTTCTGCTGGACTTCCAGTTCATGCCTGCCTGTATACAAAAACCAGAGGGCCTGCCTCCTATCAGTGATGTGGTTCTTGACAAGATCAACCAACCCAAATTGCCAATGCGAACTCTGGATCCTCGAATTTTGCCTCGAGGACCAGACTTTACACCAGCCTTTGCTGATTTTGGAAGGCAGACACCTGGTGGAAGAGGCGTACCTATTTGCAAAGTGCAGAGCAGGCATGGATTGCCAATTCTGGAACAGAGCAAAGCCCCAACTTGCCCTCCACTGGTGATGTCACACCCACCCATGAAGAGCCTGCCTCTAGGGTTGTTGAATGTTGGGTCACGAAGATCTCAACCTGGCCAAAGAAGAGAACCCAGAAAGATCATCACAGTTTCTGTAAAAGAAGATGTACACCTGAAAAAGGCAGAAAATGCCTGGAAGCCAAGCCAAAAACGAGACAGCCAAGCCGATGATCCCGAAAACATTAAAACCCAGGAGCTTTTTAGAAAAGTTCGAAGTATCTTAAATAAATTGACACCACAGATGTTCAATCAACTGATGAAGCAAGTGTCAGGACTTACTGTTGACACAGAGGAGCGGCTGAAAGGAGTTATTGACCTGGTCTTTGAGAAGGCTATTGATGAACCCAGTTTCTCTGTGGCTTACGCAAACATGTGTCGATGTCTAGTAACG
>circRNA987|1|EIF4G3.circRNA.92|chr1|21212901|21219222|-
ATTTGCAAAGTGCAGAGCAGGCATGGATTGCCAATTCTGGAACAGAGCAAAGCCCCAACTTGCCCTCCACTGGTGATGTCACACCCACCCATGAAGAGCCTGCCTCTAGGGATTACCTCCAGTTTGAGTACCTAGTACCCAATCTTTGCATCTAGCATTGCTTGGCGTAGTCATCAGACTTGACTTGAACAGCACAACAAAGCCAATAAATT
>circRNA994|1|EIF4G3.circRNA.65|chr1|21220009|21268823|-
AGGAGAAGCCAAAACCAGATCCAGTGTTAAAGTCTCCTTCCCCAGTCCTTAGGCTAGTCCTCAGTGGAGAGAAGAAAGAACAAGAAGGCCAGACATCTGAAACTACTGCAATAGTATCCATAGCAGAGCTTCCTCTGCCTCCATCACCTACCACTGTTTCTTCTGTTGCTCGAAGTACAATTGCAGCCCCCACCTCTTCTGCTCTTAGTAGCCAACCAATATTCACCACTGCTATAGATGACAGATGTGAACTCTCATCCCCAAGAGAAGACACAATTCCTATACCCAGCCTCACATCTTGCACAGAAACATCAGACCCTTTACCAACAAATGAAAATGATGATGATATATGCAAGAAACCCTGTAGTGTAGCACCTAATGATATTCCACTGGTTTCTAGTACTAACCTAATTAATGAAATAAATGGAGTTAGCGAAAAATTATCAGCCACGGAGAGCATTGTGGAAATAGTAAAACAGGAAGTATTGCCATTGACTCTTGAATTGGAGATTCTCGAAAATCCCCCAGAAGAAATGAAACTGGAGTGTATCCCAGCTCCCATCACCCCTTCCACAGTTCCTTCCTTTCCTCCAACTCCTCCAACTCCTCCAGCTTCTCCTCCTCACACTCCAGTCATTGTTCCTGCTGCTGCCACTACTGTTAGTTCTCCGAGTGCTGCCATCACAGTCCAGAGAGTCCTAGAGGAGGACGAGAGCATAAGAACTTGCCTTAGTGAAGATGCAAAAGAGATTCAGAACAAAATAGAGGTAGAAGCAGATGGGCAAACAGAAGAGATTTTGGATTCTCAAAACTTAAATTCAAGAAGGAGCCCTGTCCCAGAAACATCGAATGAATGCTGAAATTCCTAGTCTGGTTTCTTCAGTGGTGTGTTTGTGTTTTAGTACAACCTGCAAAAGAGTTACTCCATTGTCTAAAAATGCAAATGAGAATTTCCAAATATACAAAATGCCTCCAAGCTCAAATAGCTATAACTGTACCAAAGACATGGAAGAAACCAAAAGATCGGACCCGAACCACTGAAGAGATGTTAGAGGCAGAATTGGAGCTTAAAGCTGAAGAGGAGCTTTCCATTGACAAAGTACTTGAATCTGAACAAGATAAAATGAGCCAGGGGTTTCATCCTGAAAGAGACCCCTCTGACCTAAAAAAAGTGAAAGCTGTGGAAGAAAATGGAGAAGAAGCTGAGCCAGTACGTAATGGTGCTGAGAGTGTTTCTGAGGGTGAAGGAATAGATGCTAATTCAGGCTCCACAGATAGTTCTGGTGATGGGGTTACATTTCCATTTAAACCAGAATCCTGGAAGCCTACTGATACTGAAGGTAAGAAGCAGTATGACAGGGAGTTTCTGCTGGACTTCCAGTTCATGCCTGCCTGTATACAAAAACCAGAGGGCCTGCCTCCTATCAGTGATGTGGTTCTTGACAAGATCAACCAACCCAAATTGCCAATGCGAACTCTGGATCCTCGAATTTTGCCTCGAGGACCAGACTTTACACCAGCCTTTGCTGATTTTGGAAGGCAGACACCTGGTGGAAGAGGCGTACCT
>circRNA1007|1|EIF4G3.circRNA.96|chr1|21267983|21377487|-
GTAACACAAGTGGCAAGACAGCCGGGAACCCCTACCCCATCCCCTTATTCAGCACATGAAATAAACAAGGGGCATCCAAATCTTGCGGCAACGCCCCCGGGACATGCATCGTCCCCTGGACTCTCTCAAACCCCTTATCCCTCTGGACAGAATGCAGGTCCAACCACGCTGGTATACCCTCAAACCCCTCAGACAATGAATTCACAACCTCAAACCCGTTCTCCGTTTTTCCAGAGGCCTCAAATACAGCCTCCTAGAGCTACCATCCCGAACAGCAGTCCTTCCATTCGTCCTGGTGCACAGACACCCACTGCAGTGTACCAGGCTAATCAGCACATCATGATGGTTAACCATCTGCCCATGCCGTACCCAGTGCCCCAGGGGCCTCAGTACTGTATACCACAGTACCGTCATAGTGGCCCTCCTTATGTTGGGCCCCCCCAACAATATCCAGTTCAACCACCGGGGCCAGGTCCTTTTTATCCTGGACCAGGACCTGGGGACTTCCCCAATGCTTATGGAACGCCTTTTTACCCAAGTCAGCCGGTGTATCAGTCAGCACCTATCATAGTGCCTACGCAGCAACAGCCGCCTCCAGCCAAGAGAGAGAAAAAAACTATAAGAATTCGGGATCCAAACCAGGGAGGTAAAGACATAACAGAGGAGATTATGTCTGGAGGTGGCAGCAGAAATCCTACTCCACCCATAGGAAGACCCACGTCCACACCTACTCCTCCTCAGCTGCCCAGCCAGGTCCCCGAGCACAGCCCTGTGGTTTATGGGACTGTGGAGAGCGCTCATCTTGCTGCCAGCACCCCTGTCACTGCAGCTAGCGACCAGAAGCAAGAGGAGAAGCCAAAACCAGATCCAGTGTTAAAGTCTCCTTCCCCAGTCCTTAGGCTAGTCCTCAGTGGAGAGAAGAAAGAACAAGAAGGCCAGACATCTGAAACTACTGCAATAGTATCCATAGCAGAGCTTCCTCTGCCTCCATCACCTACCACTGTTTCTTCTGTTGCTCGAAGTACAATTGCAGCCCCCACCTCTTCTGCTCTTAGTAGCCAACCAATATTCACCACTGCTATAGATGACAGATGTGAACTCTCATCCCCAAGAGAAGACACAATTCCTATACCCAGCCTCACATCTTGCACAGAAACATCAGACCCTTTACCAACAAATGAAAATGATGATGATATATGCAAGAAACCCTGTAGTGTAGCACCTAATGATATTCCACTGGTTTCTAGTACTAACCTAATTAATGAAATAAATGGAGTTAGCGAAAAATTATCAGCCACGGAGAGCATTGTGGAAATAGTAAAACAGGAAGTATTGCCATTGACTCTTGAATTGGAGATTCTCGAAAATCCCCCAGAAGAAATGAAACTGGAGTGTATCCCAGCTCCCATCACCCCTTCCACAGTTCCTTCCTTTCCTCCAACTCCTCCAACTCCTCCAGCTTCTCCTCCTCACACTCCAGTCATTGTTCCTGCTGCTGCCACTACTGTTAGTTCTCCGAGTGCTGCCATCACAGTCCAGAGAGTCCTAGAGGAGGACGAGAGCATAAGAACTTGCCTTAGTGAAGATGCAAAAGAGATTCAGAACAAAATAGAGGTAGAAGCAGATGGGCAAACAGAAGAGATTTTGGATTCTCAAAACTTAAATTCAAGAAGGAGCCCTGTCCCAG
>circRNA1019|1|EIF4G3.circRNA.95|chr1|21295966|21437876|-
CAATCCCACAGAGTATTGATGAGGAAACTGAAGTTTGGAGCGATCACATCATTTTCCCAAGAATTCCTAGAGGACCTGTGCAACAACCTCTTGAGGATCGAATCTTCACTCCCGCTGTCTCAGCAGTCTACAGCACGGTAACACAAGTGGCAAGACAGCCGGGAACCCCTACCCCATCCCCTTATTCAGCACATGAAATAAACAAGGGGCATCCAAATCTTGCGGCAACGCCCCCGGGACATGCATCGTCCCCTGGACTCTCTCAAACCCCTTATCCCTCTGGACAGAATGCAGGTCCAACCACGCTGGTATACCCTCAAACCCCTCAGACAATGAATTCACAACCTCAAACCCGTTCTCCGTTTGCAGCGGGGCCTCGACCTCCCCATCATCAGTTTTTCCAGAGGCCTCAAATACAGCCTCCTAGAGCTACCATCCCGAACAGCAGTCCTTCCATTCGTCCTGGTGCACAGACACCCACTGCAGTGTACCAGGCTAATCAGCACATCATGATGGTTAACCATCTGCCCATGCCGTACCCAGTGCCCCAGGGGCCTCAGTACTGTATACCACAGTACCGTCATAGTGGCCCTCCTTATGTTGGGCCCCCCCAACAATATCCAGTTCAACCACCGGGGCCAGGTCCTTTTTATCCTGGACCAGGACCTGGGGACTTCCCCAATGCTTATGGAACGCCTTTTTACCCAAGTCAGCCGGTGTATCAGTCAGCACCTATCATAGTGCCTACGCAGCAACAGCCGCCTCCAGCCAAGAGAGAGAAAAAAACTATAAGAATTCGGGATCCAAACCAGGGAGGTAAAGACATAACAGAGGAGATTATGTCTGGAGGTGGCAGCAGAAATCCTACTCCACCCATAGGAAGACCCACGTCCACACCTACTCCTCCTCAG
>circRNA1022|1|EIF4G3.circRNA.85|chr1|21295966|21307720|-
TTTTTCCAGAGGCCTCAAATACAGCCTCCTAGAGCTACCATCCCGAACAGCAGTCCTTCCATTCGTCCTGGTGCACAGACACCCACTGCAGTGTACCAGGCTAATCAGCACATCATGATGGTTAACCATCTGCCCATGCCGTACCCAGTGCCCCAGGGGCCTCAGTACTGTATACCACAGATAAGAATTCGGGATCCAAACCAGGGAGGTAAAGACATAACAGAGGAGATTATGTCTGGAGGTGGCAGCAGAAATCCTACTCCACCCATAGGAAGACCCACGTCCACACCTACTCCTCCTCAG
>circRNA1028|1|EIF4G3.circRNA.27|chr1|21324093|21329301|-
ACCCCTTATCCCTCTGGACAGAATGCAGGTCCAACCACGCTGGTATACCCTCAAACCCCTCAGACAATGAATTCACAACCTCAAACCCGTTCTCCGTTTTTTTGACAGCCCAGCAGAACAGTGCCAATACATTGCACAGACAACTGGAAGAGGAGGAAGGTTTTGGAACAGACTCCCGTTTACAGGTCCTTGGCTGGAAGAGGCTGGATAAAATACTGCATTTTTGCAGCGGGGCCTCGACCTCCCCATCATCAG
>circRNA1035|1|EIF4G3.circRNA.99|chr1|21327691|21329301|-
ACCCCTTATCCCTCTGGACAGAATGCAGGTCCAACCACGCTGGTATACCCTCAAACCCCTCAGACAATGAATTCACAACCTCAAACCCGTTCTCCGATCCTGGTTCTCCCCAGTGGGTGGAGGAACCATTCTAAAGAGCCCAGCAGAACAGTGCCAATACATTGCACAGACAACTGGAAGAGGAGGAAGGTTTTGGAACAGACTCCCGTTTACAGGTCCTTGGCTGGAAGAGGCTGGATAAAATACTGCATT
>circRNA1039|1|EIF4G3.circRNA.44|chr1|21373451|21377487|-
GTAACACAAGTGGCAAGACAGCCGGGAACCCCTACCCCATCCCCTTATTCAGCACATGAAATAAACAAGGGGCATCCAAATCTTGCGGCAACGCCCCCGGGACATGCATCGTCCCCTGGACTCTCTCAAGGGGAAATTAGAATTCTACTGCCCTGTAAGAGCGTTGTTATGATGGTTGTGTAAATTCCTGCCTCAGAACAGGATTTCCTAAATTTA
>circRNA1041|1|EIF4G3.circRNA.33|chr1|21377358|21437876|-
CAATCCCACAGAGTATTGATGAGGAAACTGAAGTTTGGAGCGATCACATCATTTTCCCAAGGGATACCTACTGAAAGTGGTTGCATTGTGTACAAGTCTGATCATTAGCTGCATCATCTTAGCACACAGCACCTTTTTTCGATGAAAAGAGTCTCACTCCTTTTACTCCAGAAAGGAAATACAAAATTGGAAAGATCGTAATTCCTAGAGGACCTGTGCAACAACCTCTTGAGGATCGAATCTTCACTCCCGCTGTCTCAGCAGTCTACAGCACGGTAACACAAGTGGCAAGACAGCCGGGAACCCCTACCCCATCCCCTTATTCAGCACATGAAATAAACAAGGGGCATCCAAATCTTGCGGCAACGCCCCCGGGACATGCATCGTCCCCTGGACTCTCTCAA
>circRNA1043|1|EIF4G3.circRNA.43|chr1|21377358|21415706|-
AATTCCTAGAGGACCTGTGCAACAACCTCTTGAGGATCGAATCTTCACTCCCGCTGTCTCAGCAGTCTACAGCACGGGACGTTGTCTACAGGCACTCAGAATGATCCAGCATGTGACAATACCATCATAGACTTCCCTACAATACAGTCTCTAACAAAACTAGGCTGTCATGAGCCCTTGGTAATAGAATTGTCGACCTTTATACCAAGAAGGTTGGGAAAGCACCGAAATCTGCATGTGGCGTGTGCCCAGGGAGACTTAGAGGGGTCCATGCTGTGAGGCCTACAGTTCCTGTGAGAAGATGCCATTTTAGGTGATACCTGAACCATGAAATGTATTCAGCTGTTCATGGATGAAGAGGAAGAGCATAAACCTTCCCAATAGATATTGCAGAGCTCCAAGGCCTTAAGGTAACACAAGTGGCAAGACAGCCGGGAACCCCTACCCCATCCCCTTATTCAGCACATGAAATAAACAAGGGGCATCCAAATCTTGCGGCAACGCCCCCGGGACATGCATCGTCCCCTGGACTCTCTCAA
>circRNA1046|1|EIF4G3.circRNA.80|chr1|21377358|21437876|-
CAATCCCACAGAGTATTGATGAGGAAACTGAAGTTTGGAGCGATCACATCATTTTCCCAAGAATTCCTAGAGGACCTGTGCAACAACCTCTTGAGGATCGAATCTTCACTCCCGCTGTCTCAGCAGTCTACAGCACGCAGATGAATTGGAGTTTATAGGTTACATGGGGAGCAGAATGTTAAGAGCAGCTAAGTGGCTCTGGAATCTGACCAAATGAATTCAGATCCTGGCGCTTCCACTAGCAGCTGTGTGTGTCATTGGGTAACACAAGTGGCAAGACAGCCGGGAACCCCTACCCCATCCCCTTATTCAGCACATGAAATAAACAAGGGGCATCCAAATCTTGCGGCAACGCCCCCGGGACATGCATCGTCCCCTGGACTCTCTCAA
>circRNA1047|1|EIF4G3.circRNA.81|chr1|21377358|21437876|-
CAATCCCACAGAGTATTGATGAGGAAACTGAAGTTTGGAGCGATCACATCATTTTCCCAAGAATTCCTAGAGGACCTGTGCAACAACCTCTTGAGGATCGAATCTTCACTCCCGCTGTCTCAGCAGTCTACAGCACGTTACTAAATAAGAAAAGCAACCCTCAGAATTAAACCCAGTGCTGACAAAGTCCATAGTAGAACATACATGGTAACACAAGTGGCAAGACAGCCGGGAACCCCTACCCCATCCCCTTATTCAGCACATGAAATAAACAAGGGGCATCCAAATCTTGCGGCAACGCCCCCGGGACATGCATCGTCCCCTGGACTCTCTCAA
>circRNA1051|1|EIF4G3.circRNA.12|chr1|21415630|21437876|-
CAATCCCACAGAGTATTGATGAGGAAACTGAAGTTTGGAGCGATCACATCATTTTCCCAAGTAGAAATGCGGTTTCACCACGTTGGCCAGGCTGGTCTTGAACTCCTGACCTCAGATGATCTGCCTGCCTTGGCCTCCCAAAGTGCTGGTATTACAGGCGTGAGCCAACGCACCTGACCTGTACAGATTATTTTATCACCCAGAATTCCTAGAGGACCTGTGCAACAACCTCTTGAGGATCGAATCTTCACTCCCGCTGTCTCAGCAGTCTACAGCACG
>circRNA1052|1|EIF4G3.circRNA.25|chr1|21415630|21450048|-
TCTTGCTGTGTTGCCCAGGCTGGAATGCAGTGGTGCAATCTTGGCCCACTGTAACCTTTGCCTCCCAGGTTCAAGCGATATCTCGTGCCTCAGCCTCCTGTGTAGCTGGGACTACAGCAATCCCACAGAGTATTGATGAGGAAACTGAAGTTTGGAGCGATCACATCATTTTCCCAAGAATTCCTAGAGGACCTGTGCAACAACCTCTTGAGGATCGAATCTTCACTCCCGCTGTCTCAGCAGTCTACAGCACG
>circRNA1053|1|EIF4G3.circRNA.49|chr1|21415630|21437876|-
CAATCCCACAGAGTATTGATGAGGAAACTGAAGTTTGGAGCGATCACATCATTTTCCCAAGAGATGAGTTCTTGACAAGTTGCCCAGGCTGGCCTCGAACTCCTAGCCTCAACCAGTCCTCCTACATTGGCCTTCCAAAGTGCTGGGATTATAGGAAATTCCTAGAGGACCTGTGCAACAACCTCTTGAGGATCGAATCTTCACTCCCGCTGTCTCAGCAGTCTACAGCACG
>circRNA1056|1|EIF4G3.circRNA.102|chr1|21415630|21424870|-
TAGAGATGCAGTTTCACCATCTTGCCCAGGCTAGTCCTGAACTCCTGGACTCAAGCAGTTCACCCACCTCAGCCTCCTAAAGTGTTGGGATTATGGGCATGACCCATTGGGCCCAGCCTAGTTTCTTCATGTATCCTAGATACAAATCCTTTATCTTATTTACGGATACCTACTGAAAGTGGTTGCATTGTGTACAAGTCTGATCATTAGCTGCATCATCTTAGCACACAGCACCTTTTTTCGATGAAAAGAGTCTCACTCCTTTTACTCCAGAAAGGAAATACAAAATTGGAAAGATCGTAATTCCTAGAGGACCTGTGCAACAACCTCTTGAGGATCGAATCTTCACTCCCGCTGTCTCAGCAGTCTACAGCACG
>circRNA1060|1|NA.chr1.circRNA.228|chr1|21544215|21544487|+
GGGACTGCGGCTGGCTTCTGCTTCAGCTACTTCTCGGGTTCCTGTCTCCTCTGCAGAGCTACCAGGACTGCTGCGTGCTGGGACCAGGACCTCCATCTGGAATCCACTCTCGATACCCTGCACCAGCTTGGAGGCAGATCCCAAGGTGGCAGGGGTGTCCCTGTGCCGTCTGCTTCCTCTCGGGCAGGAGGATTCCAGCTTCCCGGGTGAGGGGAGAGCACTGTCCAGGCAGGGCTGGGCCAGGAGGCCTGGGCTGCTGAGGCGGGAAAGCG
>circRNA1061|1|NA.chr1.circRNA.229|chr1|21547218|21547757|+
GTTGAGGTTGCAGTGAGCCAAGATCACACCATTGCACTCCAGGCCGGGTGACTGAGGGAGACTCCGGCTCCAAAAAAACAAAACCCAGAAAATACAACACCAGGGAGATAAGCCCCCCACCTGATCCTGAGATCCCGGGGAGTCAGGAGGGTCCCCTGAGCGGGTCAGGAAGAGACAGTGGGCTGGTGTAGGGCTGGTGTGCCACCCCCCATGCCAGCAGCCTCTAACGCAGTTGTCTCCAAACTGTTCTCCTTCAGCCAGCGCAGCATCTCTGAGGCAACTGCATTCGATTCCATCTGAACAAAGGACTGTGTCCAAACACCAGTTGGAAAAGCTTGGATTTAGTCCAGATCTCTCATTTCCTGGGCAGAACAAATTGTCTAATGGCCTGGTAGCTCTGAGTGCCAGCAGAAGGCTACCAGATGAATGCCGACTGAAGGGATGATCTGGGATGATCACAGCAAGACAGAATCTTGCTATGTTGCCCGGGCTGGAGTGCAGTGGCGTGATCTTGGTTCACTGCAACCTCTGCCTCCCAG
>circRNA1063|1|ECE1.circRNA.5|chr1|21548239|21554534|-
GTGGAGCATGACCCCGCCCATGGTGAACGCCTACTACTCGCCCACCAAGAATGAGATTGTGTTTCCGGCCGGGATCCTGCAGGCACCATTCTACACACGCTCCTCACCCAAGGCCTTAAACTTTGGTGGCATAGGTGTCGTCGTGGGCCATGAGCTGACTCATGCTTTTGATGATCAAGGACGGGAGTATGACAAGGACGGGAACCTCCGGCCATGGTGGAAGAACTCATCCGTGGAGGCCTTCAAGCGTCAGACCGAGTGCATGGTAGAGCAGTACAGCAACTACAGCGTGAACGGGGAGCCGGTGAACGGGCGGCACACCCTGGGGGAGAACATCGCCGACAACGGGGGTCTCAAGGCGGCCTATCGGGCTTACCAGAACTGGGTGAAGAAGAACGGGGCTGAGCACTCGCTCCCCACCCTGGGCCTCACCAATAACCAGCTCTTCTTCCTGGGCTTTGCACAG
>circRNA1064|1|ECE1.circRNA.14|chr1|21556610|21557002|-
GTGGCTGAGGCAGAGAATTGCTTGAACCCTGGAGGCAGAGGTTGCAGTGAGCCAAGATCACGCCACTGCACCCCAATTGCCCTCCAGCCTGGGTGACAGAACAAGACTTTGTTTCAAAAAAAAGAGAATTCTTGCCTCACATAGGAATTTAGTTGGGAAAGGGAGGGATGAGGGATATTTTAATAGTCTTTTCTGGTACTTGTGCACGTTCTTCTGATACTACACCAAAACTCGAAAAGTGATAATTTTTTAAAGGTTAATTGCACTATGGAATCTGAAACCACATCCATGAACTTTATTTTTTTCTTTTTTCTTTTTTTCACTGTATCACCCAGGCCAGAGTGCAGTGGCATAATCTCAGCTCACTGCAGCCTCAACTTTCCCAGGCTCAG
>circRNA1065|1|ECE1.circRNA.20|chr1|21559536|21559747|-
CCTTCATTTCATTTTCCGCAGAATAGGATGGGAGGAGCTGGTTCTGGGGTCCTCATGGCAGTCAAATGTGAGGACCTCTGGGGAGCGCCAGACCCCAAGGAGGCCCCAGCAAGAGCAGCTTTCCCATTGTTCCTCACTACCACGAATGGTGGGATCTCAGGACAGGGAGCCCACAGAGGCCTGGGGAAGGTTCTGGATGGGCTTGACAGCT
>circRNA1066|1|ECE1.circRNA.13|chr1|21560050|21571596|-
CCTGCTCAACAACTACATGATCTGGAACCTGGTGCGGAAAACAAGCTCCTTCCTTGACCAGCGCTTTCAGGACGCCGATGAGAAGTTCATGGAAGTCATGTACGGGACCAAGAAGACCTGTCTTCCTCGCTGGAAGTTTTGCGTGAGTGACACAGAAAACAACCTGGGCTTTGCGTTGGGCCCCATGTTTGTCAAAGCAACCTTCGCCGAGGACAGCAAGAGCATAGCCACCGAGATCATCCTGGAGATTAAGAAGGCATTTGAGGAAAGCCTGAGCACCCTGAAGTGGATGGATGAGGAAACCCGAAAATCAGCCAAGGAAAAGGCCGATGCCATCTACAACATGATAGGATACCCCAACTTCATCATGGATCCCAAGGAGCTGGACAAAGTGTTTAATGACTACACTGCAGTTCCAGACCTCTACTTTGAAAATGCCATGCGGTTTTTCAACTTCTCATGGAGGGTCACTGCCGATCAGCTCAGGAAAGCCCCCAACAGAGATCA
>circRNA1070|1|ECE1.circRNA.19|chr1|21571481|21582631|-
GTGCTGACCGGATATCTGAACTACATGGTCCAGCTGGGGAAGCTGCTGGGCGGCGGGGACGAGGAGGCCATCCGGCCCCAGATGCAGCAGATCTTGGACTTTGAGACGGCACTGGCCAACATCACCATCCCACAGGAGAAGCGCCGTGATGAGGAGCTCATCTACCACAAAGTGACGGCAGCCGAGCTGCAGACCTTGGCACCCGCCATCAACTGGTTGCCTTTTCTCAACACCATCTTCTACCCCGTGGAGATCAATGAATCCGAGCCTATTGTGGTCTATGACAAGGAATACCTTGAGCAGATCTCCACTCTCATCAACACCACCGACAGATGCCTGCTCAACAACTACATGATCTGGAACCTGGTGCGGAAAACAAGCTCCTTCCTTGACCAGCGCTTTCAGGACGCCGATGAGAAGTTCATGGAAGTCATGTACGGGACCAAGAAG
>circRNA1071|1|ECE1.circRNA.4|chr1|21573713|21585332|-
CTCGGGGGCTGGAACATCACAGGTCCCTGGGCCAAGGACAACTTCCAGGACACCCTGCAGGTGGTCACCGCCCACTACCGCACCTCACCCTTCTTCTCTGTCTATGTCAGTGCCGATTCCAAGAACTCCAACAGCAACGTGATCCAGGTGGACCAGTCTGGCCTGGGCTTGCCCTCGAGAGACTATTACCTGAACAAAACTGAAAACGAGAAGGTGCTGACCGGATATCTGAACTACATGGTCCAGCTGGGGAAGCTGCTGGGCGGCGGGGACGAGGAGGCCATCCGGCCCCAGATGCAGCAGATCTTGGACTTTGAGACGGCACTGGCCAACATCACCATCCCACAGGAGAAGCGCCGTGATGAGGAGCTCATCTACCACAAAGTGACGGCAGCCGAGCTGCAGACCTTGGCACCCGCCATCAACTGGTTGCCTTTTCTCAACACCATCTTCTACCCCGTGGAGATCAATGAATCCGAGCCTATTGTGGTCTATGACAAGGAATACCTTGAGCAGATCTCCACTCTCATCAACACCACCGACAGATG
>circRNA1073|1|ECE1.circRNA.16|chr1|21578090|21578833|-
CCGTCTCCATGGAGATGGAGCTAGGCACATGTGTTTAAGATAGGAGTTCACTAAAGCAGCCAGGATGGAAAATGTGAAAATCCTGGTATTCAACACATCTTATCTGACAGTCATGGGAACTTCCCTGCACAGAACACCTGCTTTCCCTAAAGGGCCAGGGTTGTGTTGAAGAGTACACAGGGATTTCTCACCGTCTTATATCTGTACCTTGATCAGAGAGTTCCAGTTGTCTGCAGTTTATGGAGCTCTCGTCCACTGTGTAAACACTGACAGTTTGTAAACTTGTCGATTTTCCCAAGGCCTTTGCCAACAGGTCATGCAGTCAGGTGGCTCTAATGGTGGAACCCTATTTGAGGATCTCACAAGCACAGCTCCAGTTTTTGTAGTCACAGAAATGTTAAAGATTAGCCTCAGAGGTTACCTGCCTGAGGGCCTCCTACCAGGAGGAGGGCAGAGAGGACAAGGTAAAGAGAAAAGAAACTCAGGGTTATTGGGCAAGCAGGTATAAGAGGCACAGATCTATCAGCTCTGGGAGGGGAGGCTGTTTTCCCCTTTTTAGAGAAAGAACGGAAAAAGGCTGGAGGTCCCAGAGCTGGTTCCTCCTGGGGATGCTGATCCAGGTCTGCTCATTCTTAGCTCATTCTTAGCCCAAGTGGCTCTTCCCAGCTCACCTAGCTGGCAGGGATGCACTGGAGCCCCCTGGCCCCCAAGTCCGCTGCGCACATCTCTTACCAGCTCCGCAG
>circRNA1074|1|ECE1.circRNA.10|chr1|21586763|21599404|-
GATCCCCCTCTGTGTGCCTGAGCGAAGCTTGTGTCTCAGTGACCAGCTCCATCTTGAGCTCCATGGACCCCACAGTGGACCCCTGCCATGACTTCTTCAGCTACGCCTGTGGGGGCTGGATCAAGGCCAACCCAGTCCCTGATGGCCACTCACGCTGGGGGACCTTCAGCAACCTCTGGGAACACAACCAAGCAATCATCAAGCACCTCCTCGAAAACTCCACGGCCAGCGTGAGCGAGGCAGAGAGAAAGGCGCAAGTATACTACCGTGCGTGCATGAACGAGACCAGGATCGAGGAGCTCAGGGCCAAACCTCTAATGGAGTTGATTGAGAGG
>circRNA1078|1|ECE1.circRNA.15|chr1|21599191|21625395|-
TTTGTGCTTGGAGAAGATCAGAGTGGACAACTCAGCCCCTTAAACCCAGCTGGGAGGTGACACCTGAAGTCGTAAGGATGGAGCAGATGTCGACGTACAAGCGGGCCACGCTGGACGAGGAGGACCTGGTGGACTCGCTCTCCGAGGGCGACGCATACCCCAACGGCCTGCAGGTGAACTTCCACAGCCCCCGGAGTGGCCAGAGGTGCTGGGCTGCACGGACCCAGGTGGAGAAGCGGCTGGTGGTGTTGGTGGTACTTCTGGCGGCAGGACTGGTGGCCTGCTTGGCAGCACTGGGCATCCAGTACCAGACAAGATCCCCCTCTGTGTGCCTGAGCGAAGCTTGTGTCTCAGTGACCAGCTCCATCTTGAGCTCCATGGACCCCACAGTGGACCCCTGCCATGACTTCTTCAGCTACGCCTGTGGGGGCTGGATCAAGGCCAACCCAGTCCCTGATGGCCACTCACGCTGGGGGACCTTCAGCAACCTCTGGGAACACAACCAAGCAATCATCAAGCACCTCCTCG
>circRNA1079|1|ECE1.circRNA.17|chr1|21605683|21616649|-
ATGTCGACGTACAAGCGGGCCACGCTGGACGAGGAGGACCTGGTGGACTCGCTCTCCGAGGGCGACGCATACCCCAACGGCCTGCAGATGGCTTTGCTCCTTGCTCTTAGCTGTCTCCTTGTCGCCCACACCATGACATTTCCCTGTACATTTAAGGTGAACTTCCACAGCCCCCGGAGTGGCCAGAGGTGCTGGGCTGCACGGACCCAGGTGGAGAAGCGGCTGGTGGTGTTGGTGGTACTTCTGGCGGCAGGACTGGTGGCCTGCTTGGCAGCACTGGGCATCCAGTACCAGACAA
>circRNA1080|1|ECE1.circRNA.18|chr1|21659973|21660213|-
TTGGGATTACAGGCAGGTGCCACCATGCCTGGCTAACTTTTGTATTTTTTAGTAGAGACGGGGTTTCACCATGTTGGCCAGGCTGGTCTCGAACTCCTGACCTCAAGTAATTTGCCTGCCTCGGCCTCCCAAAGAAGTTGGGATTATGGGCGTGAGCCACTGCGCCCAGCCCGTGGCTCTGTCATCCTAACCTCCTGAAGCACCGGAAAGAATGGCTGCGTGCTGGCCCTCACATATGCT
>circRNA1081|1|NA.chr1.circRNA.231|chr1|21746978|21747330|-
GAAGCCCCAAGCACAATTGGGGTACCCTCTACCAGCATGTTGTAGCACACTCATCTCTGCTGTCTCTACCTCTCCTGTTGCAAAAGCTTGGGTGTGCATAGACACTGAGGTCGAGTGGTGTCTTTGGGCACTTTTGAGCATTAACACCAAAGCTCCAGCATCAAATCTTAGAATATCAAGCAGCCGGGTGGATCACCTGAGGTCAGGAGTTCACGACCAGCCTGACTAGCATGGTGAAGCCCCGTCTCTACTAAACACAAAAAATTTAGCTGGGCATGGTGGTGCATGCCTGTAATCTGAGCTACTTGGGAGGCTGAGACAGGAGAATCGCTTGTGTACCTGGGAGGCAGAG
>circRNA1083|1|NBPF3.circRNA.2|chr1|21797124|21800078|+
ACTATGAAGACTGCAAAGACCTCATAAAATCTATGCTGAGGGATGAGCGGCTGCTCACAGAAGAGAAGCTTGCAGAGGAGCTCGGGCAAGCTGAGGAGCTCAGGCAATATAAAGTCCTGGTTCACTCTCAGGAACGAGAGCTGACCCAGTTAAGGGAGAAGTTACAGGAAGGGAGAGATGCCTCCCGCTCATTGAATCAGCATCTCCAGGCCCTCCTCACTCCGGATGAGCCGGACAACTCCCAGGGACGGGACCTCCGAGAACAGCTGGCTGAGGGATGTAGGCTGGCACAGCACCTCGTCCAAAAGCTCAGCCCAGAAAATGATGACGATGAGGATGAAGATGTTAAAGTTGAGGAGGCTGAGAAAGTACAGGAATTATATGCCCCCAGAGAGAAGAGGATTGCCTGTTCCCTCTTAAAGGGATCCTCCTGTTTGCTTTCTTGGACCACTCTCTTAATGCCTCCTGTCGAAACCAGCTAGCACTCCCTGGTGTCCAATCCCTCTGTGTTTAGTCTTCTGTCATCTCTATCCCACCTGGCTCATCAGGGAGGTGCAGAAGGCTGAAGAAAAGGAAGTCCCTGAGGACTCACTGGAGGAGTGTGCCATCACTTGTTCAAATAGCCACCACCCTTGTGAGTCCAACCAGCCTTACGGGAACACCAGAATCACATTTGAGGAAGACCAAGTCGACTCAACTCTCATTGACTCATCCTCTCATGATGAATGGTTGGATGCTGTATGCATTATCCCAG
>circRNA1086|1|ALPL.circRNA.1|chr1|21880470|21890709|+
GATTGGAACATCAGTTAACATCTGACCACTGCCAGCCCACCCCCTCCCACCCACGTCGATTGCATCTCTGGGCTCCAGGGATAAAGCAGGTCTTGGGGTGCACCATGATTTCACCATTCTTAGTACTGGCCATTGGCACCTGCCTTACTAACTCCTTAGTGCCAGAGAAAGAGAAAGACCCCAAGTACTGGCGAGACCAAGCGCAAGAGACACTGAAATATGCCCTGGAGCTTCAGAAGCTCAACACCAACGTGGCTAAGAATGTCATCATGTTCCTGGGAGATGGGATGGGTGTCTCCACAGTGACGGCTGCCCGCATCCTCAAGGGTCAGCTCCACCACAACCCTGGGGAGGAGACCAGGCTGGAGATGGACAAGTTCCCCTTCGTGGCCCTCTCCAAGACGTACAACACCAATGCCCAGGTCCCTGACAGTGCCGGCACCGCCACCGCCTACCTGTGTGGGGTGAAGGCCAATGAGGGCACCGTGGGGGTAAGCGCAGCCACTGAGCGTTCCCGGTGCAACACCACCCAGGGGAACGAGGTCACCTCCATCCTGCGCTGGGCCAAGGACGCTGGGAAATCTGTGGGCATTGTGACCACCACGAGAGTGAACCATGCCACCCCCAGCGCCGCCTACGCCCACTCGGCTGACCGGGACTGGTACTCAGACAACGAGATGCCCCCTGAGGCCTTGAGCCAGGGCTGTAAGGACATCGCCTACCAGCTCATGCATAACATCAGGGACATTGAC
>circRNA1087|1|RAP1GAP.circRNA.1|chr1|21943798|21946543|-
AACACAGATCTATTTGAGATGATTGAGAAGATGCAGGGAAGCAGGATGGATGAACAACGCTGCTCCTTCCCGCCGCCCCTCAAAACAGAGGAGGACTACATTCCATACCCGAGCGTGCACGAGGTCTTGGGGCGAGAAGGACCCTTCCCCCTCATCCTGCTGCCCCAGTTTGGGGGCTACTGGATTGAGGGCACCAACCACGAAATCACCAGCATCCCCGAGACAGAGCCACTGCAGTCGCCCACAACCAAGGTGAAGCTCGAGTGCAACCCCACAGCCCGCATCTACCGGAAGCACTTTCTCGGCAAG
>circRNA1089|1|RAP1GAP.circRNA.4|chr1|21944426|21976289|-
GGTGGACAAGTCCTTCACTTCTCGCCGGAGTGTGTGGAGGAGCGATGGGCAGAACCAGCACTTCCCTCAGGCACTAGACCTGTCACGAGTGAACTTAGTTCCCTCCTATACTCCTTCACTCTACCCTAAGAACACAGATCTATTTGAGATGATTGAGAAGATGCAGGGAAGCAGGATGGATGAACAACGCTGCTCCTTCCCGCCGCCCCTCAAAACAGAGGAGGACTACATTCCATACCCGAGCGTGCACGAG
>circRNA1090|1|USP48.circRNA.5|chr1|22007300|22021714|-
AGCAATGGTGGAACAAAGCGGCAAAAGATATCCCATCAAAATTATATAGCCTATCAAAAGCAAGTTATTCGCCGAAGTATGCGACATAGAAAAGTTCGTGGTGAGAAAGCACTTCTCGTTTCTGCTAATCAGACGTTAAAAGAATTGAAAATTCAGATCATGCATGCATTTTCAGTTGCTCCTTTTGACCAGAATTTGTCAATTGATGGAAAGATTTTAAGTGATGACTGTGCCACCCTAGGCACCCTTGGCGTCATTCCTGAATCTGTCATTTTATTGAAGGCTGATGAACCAATTGCAGATTATGCTGCAATGGATGATGTCATGCAAGTTTGTATGCCAGAAGAAGGGTTTAAAG
>circRNA1091|1|USP48.circRNA.21|chr1|22012061|22012555|-
CTCACTGCAGCCACCACTCCTGGGTTCAAGCAATTCTTGTGCCTCAGACTCCTGAGTAGCTGGGACTACAGGCATGTGCCATGACACCCAGCTAATTTTTGTATTTTTACTAGAGATGAGGATTTCCCATATTGGCCAGGCTGGTCCCGAACTCCTGGCCCCCTGTGATCTGGCCACCTGGGCCTCCCAAAATGCTAGAATTACAGGCATGAGCCACCATGCCAGGCTGACATGATCTTATATATGTAGAAAAACCTAAAGACGCCACCAAAACACTCTTAAACAACTGATGAACATTCAGTAAAATTGCAGGATACAAAAATCAGTGTACAAAGTGAGTTTCTGTAGTGTAGTGATTATCATGTTTACCTAACAAAAATCAACATACAAAAATTAGCAGCATTACTATACATCAATAAGAACTAGCTGAAAAAGAAATCAAGAAAGCGGCTGGGCGCAGTGGCTCATGCCTGTAATCCCAGCACTTTGGGAGG
>circRNA1092|1|USP48.circRNA.18|chr1|22021558|22033361|-
GTGAGTTATGCATATCTGAAAATGAAAGAAGGCTTGTTTCTAAAGAGGCTTGGAGCAAACTGCAGCAGTACTTTCCAAAGGCTCCTGAGTTTCCAAGTTACAAAGAGTGCTGTTCACAGTGCAAGATTTTAGAAAGAGAAGGGGAAGAAAATGAAGCCTTACATAAGATGATTGCAAACGAGCAAAAGACTTCTCTCCCAAATTTGTTCCAGGATAAAAACAGACCGTGTCTCAGTAACTGGCCAGAGGATACGGATGTCCTCTACATCGTGTCTCAGTTCTTTGTAGAAGAGTGGCGGAAATTTGTTAGAAAGCCTACAAGATGCAGCCCTGTGTCATCAGTTGGGAACAGTGCTCTTTTGTGTCCCCACGGGGGCCTCATGTTTACATTTGCTTCCATGACCAAAGAAGATTCTAAACTTATAGCTCTCATATGGCCCAGTGAGTGGCAAATGATACAAAAGCTCTTTGTTGTGGATCATGTAATTAAAATCACGAGAATTGAAGTGGGAGATGTAAACCCTTCAGAAACACAGTATATTTCTGAGCCCAAACTCTGTCCAGAATGCAGAGAAGGCTTATTGTGTCAGCAGCAGAGGGACCTGCGTGAATACACTCAAGCCACCATCTATGTCCATAAAGTTGTGGATAATAAAAAGGTGATGAAGGATTCGGCTCCGGAACTGAATGTGAGTAGTTCTGAAACAGAGGAGGACAAGGAAGAAGCTAAACCAGATGGAGAAAAAGATCCAGATTTTAATCAAAGCAATGGTGGAACAAAGCGGCAAAAGATATCCCATCAAAATTATATAGCCTATCAAAAGCAAGTTATTCGCCGAAGTATGCGACATAGAAAAGTTCGTGGTGAGAAAGCACTTCTCGTTTCTGCTAATCAGACGTTAAAAGAATTGAAAATTCAG
>circRNA1095|1|NA.chr1.circRNA.232|chr1|22040189|22040514|+
GTGATATGAGAGTATCACTGGAAAAATACACTCCTTTTGGCTATTCACCCAAACTTCCTTCCCCTGTTTATTTCCTCGTGCTATTCAGCACTCACGAGGTCAACTCATCTTCTCCTGCTGTGCACCTGTAGTGTAAAAGACCAACCAGTAGACAGATAGGGTGATACGATGGAAAGAACAGAGGAACTTGGGACTCACAGAGACCAAGACCCAAACACACACCCCAGGATGGCCCCTTCCTAGTTGTGTGGCCTGTAAATGGGAATGCCACTCACTTCGCAAGCTAAAGTGCAGTGAGATAATCCAGAATGCTAGTACTACTCTA
>circRNA1096|1|USP48.circRNA.3|chr1|22041881|22048257|-
TGAAAGCCCTGTGTAAGGAATGTGTAGTAGAACGTTGTCGCATATTGCGTCTGAAGAACCAACTAAATGAAGATTATAAAACTGTTAATAATCTGCTGAAAGCAGCAGTAAAGGGCAGCGATGGATTTTGGGTGGGGAAGTCCTCCTTGCGGAGTTGGCGCCAGCTAGCTCTTGAACAGCTGGATGAGCAAGATGGTGATGCAGAACAAAGCAACGGAAAGATGAACGGTAGCACCTTAAATAAAGATGAATCAAAGGAAGAAAGAAAAGAAGAGGAGGAATTAAATTTTAATGAAGATATTCTGTGTCCACATG
>circRNA1100|1|USP48.circRNA.14|chr1|22047528|22079612|-
ATTATGAGCCTCAAACAATTTGTGAGCATCTCCAGTACTTGTTTGCCTTGTTGCAAAACAGTAATAGGCGATACATTGATCCATCAGGATTTGTTAAAGCCTTGGGCCTGGACACTGGACAACAGCAGGATGCTCAAGAATTTTCAAAGCTCTTTATGTCTCTATTGGAAGATACTTTGTCTAAACAAAAGAATCCAGATGTGCGCAATATTGTTCAACAGCAGTTCTGTGGAGAATATGCCTATGTAACTGTTTGCAACCAGTGTGGCAGAGAGTCTAAGCTTTTGTCAAAATTTTATGAGCTGGAGTTAAATATCCAAGGCCACAAACAGTTAACAGATTGTATCTCGGAATTTTTGAAGGAAGAAAAATTAGAAGGAGACAATCGCTATTTTTGCGAGAACTGTCAAAGCAAACAGAATGCAACAAGAAAGATTCGACTTCTTAGCCTTCCTTGCACTCTGAACTTGCAGCTAATGCGTTTTGTCTTTGACAGGCAAACTGGACATAAGAAAAAGCTGAATACCTACATTGGCTTCTCAGAAATTTTGGATATGGAGCCTTATGTGGAACATAAAGGTGGGTCCTACGTGTATGAACTCAGCGCAGTCCTCATACACAGAGGAGTGAGTGCTTATTCTGGCCACTACATCGCCCACGTGAAAGATCCACAGTCTGGTGAATGGTATAAGTTTAATGATGAAGACATAGAAAAGATGGAGGGGAAGAAATTACAACTAGGGATTGAGGAAGATCTAGCAGAACCTTCTAAGTCTCAGACACGTAAACCCAAGTGTGGCAAAGGAACTCATTGCTCTCGAAATGCATATATGTTGGTTTATAGACTGCAAACTCAAGAAAAGCCCAACACTACTGTTCAAGTTCCAGCCTTTCTTCAAGAGCTGGTAGATCGGGATAATTCCAAATTTGAGGAGTGGTGTATTGAAATGGCTGAGATGCGTAAGCAAAGTGTGGATAAAGGAAAAGCAAAACACGAAGAGGTTAAGGAGCTGTACCAAAGGTTACCTGCTGGAGCTGAGCCCTATGAGTTTGTCTCTCTGGAATGGCTGCAAAAGTGGTTGGATGAATCAACACCTACCAAACCTATTGATAATCACGCTTGCCTGTGTTCCCATGACAAGCTTCACCCGGATAAAATATCAATTATGAAGAGGATATCTGAATATGCAGCTGACATTTTCTATAGTAGATATGGAGGAGGTCCAAGACTAACTGTGAAAGCCCTGTGTAAGGAATGTGTAGTAGAACGTTGTCGCATATTGCGTCTGAAGAACCAACTAAATGAAGATTATAAAACTGTTAATAATCTGCTGAAAGCAGCAGTAAAGGGCAGCGATGGATTTTGGGTGGGGAAGTCCTCCTTGCGGAGTTGGCGCCAGCTAGCTCTTGAACAGCTGGATGAGCAAGATGGTGATGCAGAACAAAGCAACGGAAAGATGAACGGTAGCACCTTAAATAAAG
>circRNA1102|1|USP48.circRNA.16|chr1|22050865|22051068|-
GTTTATTTCAGTTTGGCTTCTCATTTTAATTTTCAGATGTATATCACATATATGTGAAAAGTACTGACAAAAATAATTTATGAAATAAACACAGTAGGGCATGAGGTTGTGTTATTTGTGAGGCAGCAATGGAGCATGACTTGTAGTCAACAAACATGGGTGTCCTGATCAAAGCTCTGCTGTGCTATTCGGCAAGACTCTAT
>circRNA1105|1|USP48.circRNA.11|chr1|22073559|22084276|-
ACGAAACTGCAAAGGAAATCCGAATTGCTTGGTTGGTATTGGTGAGCATATTTGGTTAGGAGAAATAGATGAAAATAGTTTTCATAACATCGATGATCCCAACTGTGAGAGGAGAAAAAAGATTTAAGTGGCTGGAGAAGACGATATGCTAGAGATGAGCAGTGATGCCGTCCGAAGTCTTTTTCACTCCTGTGGTCAACCCAAAATGGGGCTTTCATGAAAATTATGCCCCACCTCCAGCCAAGAGAAACTTAAGAACTCATTTGTGGGCCTGACTAACCTTGGAGCCACTTGTTATGTCAACACATTTCTTCAAGTGTGGTTTCTCAACTTGGAGCTTCGGCAGGCACTCTACTTATGTCCAAGCACTTGTAGTGACTACATGCTGGGAGACGGCATCCAAGAAGAAAAAGATTATGAGCCTCAAACAATTTGTGAGCATCTCCAGTACTTGTTTGCCTTGTTGCAAAACAGTAATAGGCGATACATTGATCCATCAGGATTTGTTAAAGCCTTGGGCCTGGACACTGGACAACAGCAGGATGCTCAAGAATTTTCAAAGCTCTTTATGTCTCTATTGGAAGATACTTTGTCTAAACAAAAGAATCCAGATGTGCGCAATATTGTTCAACAGCAGTTCTGTGGAGAATATGCCTATGTAACTGTTTGCAACCAGTGTGGCAGAGAGTCTAAGCTTTTGTCAAAATTTTATGAGCTGGAGTTAAATATCCAAGGCCACAAACAGTTAACAGATTGTATCTCGGAATTTTTGAAGGAAGAAAAATTAGAAGGAGACAATCGCTATTTTTGCGAGAACTGTCAAAGCAAACAGAATGCAACAAGAAAGATTCGACTTCTTAGCCTTCCTTGCACTCTGAACTTGCAGCTAATGCGTTTTGTCTTTGACAGGCAAACTGGACATAAGAAAAAGCTGAATACCTACATTGGCTTCTCAGAAATTTTGGATATGGAGCCTTATGTGGAACATAAAG
>circRNA1107|1|USP48.circRNA.2|chr1|22074630|22078108|-
TTGCAACCAGTGTGGCAGAGAGTCTAAGCTTTTGTCAAAATTTTATGAGCTGGAGTTAAATATCCAAGGCCACAAACAGTTAACAGATTGTATCTCGGAATTTTTGAAGGCTGGAGTGCAGAGGTGTGATCTCAGCTTACTGCAAGCTCCACCTCCCGGGTTCAAGTGATTCTTGTGTCTCAGCCTCCCGAGTAGTTGGGACCACAGGAAGAAAAATTAGAAGGAGACAATCGCTATTTTTGCGAGAACTGTCAAAGCAAACAGAATGCAACAAGAAAGATTCGACTTCTTAGCCTTCCTTGCACTCTGAACTTGCAGCTAATGCGTTTTGTCTTTGACAG
>circRNA1111|1|NA.chr1.circRNA.233|chr1|22141824|22142096|-
GTCTCTCTCTGTCACCCAGGCTGGTCTTGAATTCCTGAGCTCAAGTGATCCTCATGACTTGGCCTCCCAAAGTGCTGGGATTACAGGCGAAAGCCACGGCGCCCAGTTGGGCGAGTATTATTAATTTCAGTTCCAAGAGGGCCCTTTCCTGGCTTGAGTTGGTTTCTGCTGCCTACAGGCCTGGCGAGTCCTAAGCACACCCTTCTGCAAACATCTGAAGGGCTGACCCAGCGCAGAGCAGCCAGCATGTGGCATGAGAGCATGTGAGCTGT
>circRNA1112|1|HSPG2.circRNA.4|chr1|22161171|22161438|-
CCCTGCCCTCGGTGCTCATCAACATCCGGACCTCTGTGCAGACCGTGGTGGTTGGCCACGCCGTGGAGTTCGAATGCCTGGCACTGGGTGACCCCAAGCCTCAGGTGACATGGAGCAAAGTTGGAGGGCACCTGCGGCCAGGCATTGTGCAGAGCGGAGGTGTCGTCAGGATCGCCCACGTAGAGCTGGCTGATGCGGGACAGTATCGCTGCACTGCCACCAACGCAGCTGGCACCACACAATCCCACGTCCTGCTGCTTGTGCAAG
>circRNA1113|1|HSPG2.circRNA.3|chr1|22165317|22165578|-
GCCCACCATATGCCACCACGGTCCCAGAGCACGCTTCGGTGCAGGCAGGGGAGACGGTGCAGCTCCAGTGCCTGGCTCACGGGACACCCCCACTCACCTTCCAGTGGAGCCGCGTGGGCAGCAGCCTTCCTGGGAGGGCGACCGCCAGGAACGAGCTGCTGCACTTTGAGCGTGCAGCCCCTGAGGACTCAGGCCGCTACCGCTGCCGGGTCACCAACAAGGTGGGCTCAGCCGAGGCCTTTGCCCAGCTGCTCGTCCAAG
>circRNA1114|1|HSPG2.circRNA.11|chr1|22181148|22181860|-
GGCTGCAGGCGTGCCTAGCGCCACCATCACCTGGAGGAAGGAAGGGGGCAGCCTCCCACCACAGGCCCGGTCAGAGCGCACAGACATCGCGACACTGCTCATCCCAGCCATCACGACTGCTGACGCCGGCTTCTACCTCTGCGTGGCCACCAGCCCTGCAGGCACTGCCCAGGCCCGGATCCAAGTGGTTGTCCTTTCAGGTACGGACTCTCTGGGAATGGAGGGGTGGGGAGGGCAAGCCAGGGCTCCCCTGGGGCCTGCTGACCCCTACTCTGGCCCCAGCCTCAGATGCCAGCCCACCGCCGGTCAAGATTGAGTCCTCATCGCCTTCTGTGACAGAAGGGCAAACACTCGACCTCAACTGTGTGGTGGCAGGGTCAGCCCATGCCCAG
>circRNA1115|1|HSPG2.circRNA.2|chr1|22183777|22186486|-
CCCCACTGGTGGTCGAGGTCCATCCTGCTCGAAGCATAGTGCCCCAAGGTGGCTCCCACTCCCTGCGGTGTCAGGTCAGTGGGAGCCCACCCCACTACTTCTATTGGTCCCGTGAGGATGGGCGGCCTGTGCCCAGCGGCACCCAGCAGCGACATCAAGGCTCCGAGCTCCACTTCCCCAGCGTCCAGCCCTCGGATGCTGGGGTCTACATTTGCACCTGCCGTAATCTCCACCAATCCAATACCAGCCGGGCAGAGCTGCTGGTCACTGAGGCTCCAAGCAAGCCCATCACAGTGACTGTGGAGGAGCAGCGGAGCCAGAGCGTGCGCCCCGGAGCTGACGTCACCTTCATCTGCACAGCCAAAAGCAAG
>circRNA1118|1|HSPG2.circRNA.1|chr1|22188249|22188608|-
CAATGCCAGCACAACGCCGCAGGGGAGTTCTGCGAGCTTTGTGCCCCTGGCTACTACGGAGATGCCACAGCCGGGACGCCTGAGGACTGCCAGCCCTGTGCCTGCCCACTGACCAACCCAGAGAACATGTTTTCCCGCACCTGTGAGAGCCTGGGAGCCGGCGGGTACCGCTGCACGGCCTGCGAACCCGGCTACACTGGCCAGTACTGTGAGCA
>circRNA1119|1|HSPG2.circRNA.6|chr1|22188480|22190706|-
GACTGTGCCCCCGGCTACACGCGCACCGGGAGTGGGCTCTACCTCGGCCACTGCGAGCTATGTGAATGCAATGGCCACTCAGACCTGTGCCACCCAGAGACTGGGGCCTGCTCGCAATGCCAGCACAACGCCGCAGGGGAGTTCTGCGAGCTTTGTGCCCCTGGCTACTACGGAGATGCCACAGCCGGGACGCCTGAGGACTGCCAGCCCTGTGCCTGCCCACTGACCAACCCAGAGAACAT
>circRNA1120|1|HSPG2.circRNA.12|chr1|22188582|22192281|-
TTGCGATACACCCTCTCCTACACAGCAGGCCCACAGGGCAGCCCACTCTCTGACCCCGATGTGCAGATCACGGGCAACAACATCATGCTAGTGGCCTCCCAGCCAGCGCTGCAGGGCCCTGAGAGGAGGAGCTACGAGATCATGTTCCGAGAGGAATTCTGGCGCCGGCCCGATGGGCAGCCGGCCACACGCGAGCACCTCCTGATGGCACTGGCCGACCTGGATGAGCTCCTGATCCGGGCCACGTTCTCCTCCGTGCCGCTGGCGGCCAGCATCAGCGCAGTCAGCCTGGAGGTCGCCCAGCCGGGGCCCTCAAACAGACCCCGCGCCCTCGAGGTGGAGGAGTGCCGCTGCCCGCCAGGCTACATCGGTCTGTCCTGCCAGGACTGTGCCCCCGGCTACACGCGCACCGGGAGTGGGCTCTACCTCGGCCACTGCGAGCTATGTGAATGCAATGGCCACTCAGACCTGTGCCACCCAGAGACTGGGGCCTGCTCGCAATGCCAGCACAACGCCGCAGGGGA
>circRNA1122|1|HSPG2.circRNA.9|chr1|22214837|22215086|-
GGGCTCACGCCTGTAACCCCAGCACTTTGGGAGGCCAAGACGGGAGGATTGCTTGAGGCAAAGAGTTCGAGACCAGCTTGGGCAACGTAGCAAGACCCTGTCTCTAAAAAAATAAAAAAGAAGAGAGAAAAAAATTTTTTAAAGGATGGAGAGGAAAGAAGGGTGTGGGCAAGATGGCTGGCTGGGCACAGCCCAAGACAGCTGGGCACTCCCTTCTCCCCTCCTTCTTTGTCCTCACTGGGCCAGGCT
>circRNA1123|1|NA.chr1.circRNA.236|chr1|22221756|22222105|+
GTCCTTCTCCACCCAGTATCCCAGAGTGGAAGGAAGCAGGGACTATAAGTCCCCATCCCAGTGCTGGGCCAGTCTGACCAGGGTGGGGGCTGACTCTCCTCCCTCCAAGAGCCTAGCCTTGCCTCCCTAAGCTAGGAACCCTTGCTTCCCAGCCGATGACCCACCTTAAGGCAAGGTTCTCTCCCAAGCCTAGCGTCAGGCTCGATCTGTGCTCTGCATGCCCTGCTGCCTGCCTGAATGCCCGATTCCACAGAGCCCCTCTGTTCCACTTGTCTTTGCCTGGGATCCCCAGCTCTGTGCCCCCAGGAGGGCTCTGGGGAAGGACTCAACAGCTGAGCTGCCCTGGGAG
>circRNA1125|1|NA.chr1.circRNA.238|chr1|22394600|22394801|-
ATGCCTTGTGAAAGTTAGCAGCATGTTTTGTAACTAGTTCTGATGGTGCCTCTATAGTTATTAATACTATAACGTTTATTTGTAAAGAGATGTATAATTTTGGAAACATGCTGTTTTTGAAACAGATGTGTAATGGATGTCATACATCCTCTGCTAAATGGTACTGAGTGGATTTTTAGCCCTTGATCTTCAAATATACAG
>circRNA1132|1|CDC42.circRNA.7|chr1|22404921|22417994|+
GTCATCATCAGATTTGAAATATTTAAAGTGGATACAAAACTATTTCAGCAATGCAGACAATTAAGTGTGTTGTTGTGGGCGATGGTGCTGTTGGTAAAACATGTCTCCTGATATCCTACACAACAAACAAATTTCCATCGGAATATGTACCGACTATCTTGACTTCTCATGGGTAAATTATATACACTTTAAACAGCTGAAAAATCAGTGGAAAGTCAGAAGGGGTGACACAGGGTTTGCAAGAAGTGCTGGGAGGCAAAACTCCAGTAGACAAGATTCTAACGAGTGGTGGTCTCAATTTGGTGAAGTATGCCCTACATCTTGGAATGAGGTTTTTGACAACTATGCAGTCACAGTTATGATTGGTGGAGAACCATATACTCTTGGACTTTTTGATACTGCAGGGCAAGAGGATTATGACAGATTACGACCGCTGAGTTATCCACAAACAGATGTATTTCTAGTCTGTTTTTCAGTGGTCTCTCCATCTTCATTTGAAAACGTGAAAGAAAAGTGGGTGCCTGAGATAACTCACCACTGTCCAAAGACTCCTTTCTTGCTTGTTGGGACTCAAATTGATCTCAGAGATGACCCCTCTACTATTGAGAAACTTGCCAAGAACAAACAGAAGCCTATCACTCCAGAGACTGCTGAAAAGCTGGCCCGTGACCTGAAGGCTGTCAAGTATGTGGAGTGTTCTGCACTTACACAGAAAGGCCTAAAGAATGTATTTGACGAAGCAATATTGGCTGCCCTGGAGCCTCCAGAACCGAAGAAGAGCCGCAG
>circRNA1133|1|CDC42.circRNA.9|chr1|22404921|22424461|+
GTCATCATCAGATTTGAAATATTTAAAGTGGATACAAAACTATTTCAGCAATGCAGACAATTAAGTGTGTTGTTGTGGGCGATGGTGCTGTTGGTAAAACATGTCTCCTGATATCCTACACAACAAACAAATTTCCATCGGAATATGTACCGACTGTTTTTGACAACTATGCAGTCACAGTTATGATTGGTGGAGAACCATATACTCTTGGACTTTTTGATACTGCAGGGCAAGAGGATTATGACAGATTACGACCGCTGAGTTATCCACAAACAGATGTATTTCTAGTCTGTTTTTCAGTGGTCTCTCCATCTTCATTTGAAAACGTGAAAGAAAAGTGGGTGCCTGAGATAACTCACCACTGTCCAAAGACTCCTTTCTTGCTTGTTGGGACTCAAATTGATCTCAGAGATGACCCCTCTACTATTGAGAAACTTGCCAAGAACAAACAGAAGCCTATCACTCCAGAGACTGCTGAAAAGCTGGCCCGTGACCTGAAGGCTGTCAAGTATGTGGAGTGTTCTGCACTTACACAGAAAGGCCTAAAGAATGTATTTGACGAAGCAATATTGGCTGCCCTGGAGCCTCCAGAACCGAAGAAGAGCCGCAGATTGATTTCTGCATGTCAGAAGAACTTGGGTAGCAAGTGGATGCAGCTTAGGTTTTCCATTTAAATATTGTTTTCTATTTGACGTAACAAACTTGCTTATAGTCGTGGCTTAGAAGGTGATTTCCCCAAAAGCAAATAAATGCTCGATGGATTTTGGGTCCACCATGCATCTCTGAAGTAGAAGTGACAGATTTTCAAGGCTAAG
>circRNA1134|1|NA.chr1.circRNA.239|chr1|22444985|22445553|+
GGTCAGGCCCAGGTTGCTGGTGCTGTCTCTTGGGAAATCTTGCAGTACCTATGGTACCTGGGACCCCAGGGACTCGGATGTGCTGGGGAGGGGTGCACCACACTGCTGAGACCTCACTGTCAGCCTTCCAGCTGTTCACATCTTTCCTCAGAGCCTGTTCTGCCCTTAGGAACCATGTGGGCTCCAGCTCAGCCTGTGGTCTCTGGCTCCTGCTGCTTCCCTGCCCCTTTTCGTCCAGCCAGAACCCCTGCCCCAGGCTCAGACCCAAGAAGACCTGCAGTTTCTCTACCTTTGGGTACAAGAACCAAGGAGGAGGCTTGGCTGGAGGACTCTTCTGGCCCTGCCTGTCCATCCAGCTTGCTGTGAGAGGTCTGGGGAGCACTGCCGTCTCTGATGTCAGATGGGCATTAGCATTCTTGGTTTGTCTGCTTCCCAGGACTGTTGTGGCCATCAAGTGAGATGGCCTGTACAGGGCCTAGAACACGTAGTATTTGCTCAATAAATTGTGTTGAGTAAGATAATGGGAGAGGACTTTATTGCACAGCCCTTTCCTCCCTCCCTCTCGCAG
>circRNA1135|1|NA.chr1.circRNA.240|chr1|22535558|22535887|+
GTCTGTGACCCCAAGGGCAGGGGGCATGTGCCCAGCAGGGGTGGATGGGGCTTTGCGCTTTTCCAGGCTGTGAGAAGGCGCAGCAGGCTCGGAGCTGGCACGGAGGGGATTTTGGAGACTTCTGTCCACCCGCCGCATCCGTATGGCCTCTCCAGAGCTTTGGGCACATGCTAGTCCTCATTTGAGAATGGAGTGCCGCCTCTGGCCGGGCACTGTGTAGATTCTGGGGCTACAGCTGTGAACCAGACAGACTGCATTCCCGTCTCCTGGAGTTTGCATTCTAGTGAGTGGAGATAGAAGGCAACCCATCACATATCTGGTTCTGAAGA
>circRNA1136|1|NA.chr1.circRNA.241|chr1|22604893|22605116|+
GTGTGAGACGTAGAGGAAAGAGCACCAGGCCGGGGTCACAAAAACCAGGTACTGGCCCTGTCTTAGACCTTGAGTGAACTTGGGGAAGTCCCTTCTCTTTTCTGGGCCTTGTGATCCCCCTCTGTAAAATGGAGTAACGGCAAGAATGGGTGATGTCCCTTTCAGCTCTAACATTGAATTTGACTGATCATTCATTCAGTCAACAAACATGTATTGAGCACCT
>circRNA1137|1|NA.chr1.circRNA.242|chr1|22654599|22655097|+
TGCTATTTCACCATGGAAAACGGCAGCCTTGTTTGGTAGTAAGCTGCCCATCTGTGGAGGCATAGGAGGAGATATCAGATGCAGGATTAATGCTGAACTGTTTGCTCTATGTTTCATGTGAGTTAGTCTGTTTCCCAGTCCTCCACCTTTAACTCAGGCTGGACAGAAATGGGATGTACTTACAAGGATGAAGCCCCATGCCTAACTGGTTAAAAAAATAACAAATGATTTAAAAACAGGATTCAGAGGCTTGCACAGATACAGCAGCTCCAAGAGCCCCTCAACATAGGTGGCTTCATGTGATTTTAGAACCTCCCAACATCACTGGCAGAAACATTTTGCAGAGAAGAAAGACGAAAAGCTCAGGGAGGTTTCGACTTGCCCAAGGTCACCCAACTGGCCCAGAGTTCCTGGCTCTGCTCAGTCAGGTGGCCATCCCACATCGGGGCATTTCTCACAGTGATTGTTCATTTCCTTCCAGGGCCCAGCATCCAGTAG
>circRNA1138|1|ZBTB40.circRNA.1|chr1|22816372|22818026|+
GGCCTGTCCTCCCAAAGCCAACTCTAAGGAGAGGAGAGGAAGAGCAGTTCTTGGGGCAGAGTTGACGCAATGGAGCTCCCCAACTACAGCCGGCAGCTGCTGCAGCAGCTGTACACTCTGTGCAAGGAGCAGCAGTTCTGTGATTGCACCATCTCCATTGGTACCATTTACTTCAGGGCTCACAAGCTTGTCCTGGCTGCTGCCAGCCTCCTGTTCAAAACCCTGCTGGATAACACAGATACCATCTCCATCGATGCATCTGTGGTGAGCCCCGAGGAGTTTGCGCTCTTGTTGGAAATGATGTACACGGGCAAACTACCTGTGGGCAAGCACAACTTCTCCAAAATCATCTCCTTAGCAGACAGTCTACAGATGTTTGATGTAGCTGTTAGCTGCAAAAATCTTCTGACCAGCCTTGTAAACTGCTCGGTTCAGGGTCAGGTGGTAAGGGATGTCTCTGCGCCATCCTCAGAGACATTCAGAAAGGAACCAGAGAAGCCTCAAGTAGAAATCCTTTCATCTGAAGGTGCTGGAGAGCCTCATTCTTCCCCAGAGCTTGCTGCCACTCCAGGGGGCCCTGTGAAAGCTGAGACTGAGGAAGCAGCCCATTCAGTTTCACAAGAGATGAGTGTGAATTCTCCCACAGCCCAGGAGAGCCAGAGGAATGCAGAAACCCCAGCGGAGACTCCTACTACAGCTGAAGCTTGTTCCCCCTCCCCTGCTGTGCAAACCTTTAGTGAGGCAAAGAAGACAAGCACAGAACCAGGATGTGAAAGGAAACACTACCAGCTGAATTTTCTTCTAGAAAATGAAGGTGTCTTCTCAGATGCACTCATGGTTACCCAGGATGTTTTAAAAAAACTAGAAATGTGTTCAGAAATTAAAGGTCCACAGAAGGAG
>circRNA1141|1|NA.chr1.circRNA.244|chr1|22853873|22854204|-
GAAGGGGTGGCCCCATCTCTGCCAGTGTGGGATCCAACCAGGCACTCCCCTCCACAGGGGGTCAAGCCACACAAGGTGGCAGACAGCCCTGCCTGGTGTGTAAACACCGCACCAGCAGACTCCAACCTTTGGCATGGAAGGAAAAGAAGATAAATGCTAGTCATTCTCTCCAAACGGCAGGAACCTACATCTATCTAATTGCACTTCATAATGGATTCCACAAACCATTAATTATCAGATTATATTTTAGGAACTGAAGATAAAAAAAGCTTTGTGAAATTCAAACTCCAAAGGATCACTGACCTGCAATAAGTGTGGCGGCCTGCGGGAG
>circRNA1142|1|NA.chr1.circRNA.245|chr1|22877523|22877801|-
ACCCTCAGGCTTCAGCTGAGTTCCACGTGGTCGTGTTGAAAGCCCTGGATGGGAAGCCCGGGCTCTGGGTCCCGGCCTTGCTGCTAACTTCTGTGTGACCAAGGCCTCCCTGTCTTTGGGCCTCGGTTTCCTTATCTGTAAAGTACCTGTCCTGCCCTGGTCATAGAAGCATCCTGCGGATGGCTGGCTGGAGCCGAGTGGTGGGTGTGGGCAGCCTGTGGTCCCTGCAGCCTGGGCAGAGATGGTGGCCTGGCAGCTGTGGGACTGCAGAGCCTGGG
>circRNA1143|1|EPHA8.circRNA.1|chr1|22897854|22898183|+
GTGAGGAAGGTGAGGCTCAGGGCAGTGAGGAGTAATTTGCCCATCATCAAGCAGGTTCCAGCTGATGGCAAGCTGGGACTCAAACTTGGGTCTCTCTGGGCCCAGAGCCTGTGGTGAGTCCCTTCCGCCACCTTCGAACTGCAGGCAGCGAGGCCTACTCTGTGACCATTTCATGAGATGGGGAGGCAAGCCTGCACTCTCTGCTGAGGCAGGGACCACCTGCCATCTTCAGGGGGCCTGGAGACTGGGGTTTCTCGGAGAGGAGAGAAGGCTGGAATGAGATGCCTGATTTCCAAACTCTAGACCTTGAACCTGTGCCAGGCTAGCAG
>circRNA1144|1|C1QC.circRNA.1|chr1|22973871|22974186|+
GGCAGATACAAGCAGAAATTCCAGTCAGTGTTCACGGTCACTCGGCAGACCCACCAGCCCCCTGCACCCAACAGCCTGATCAGATTCAACGCGGTCCTCACCAACCCGCAGGGAGATTATGACACGAGCACTGGCAAGTTCACCTGCAAAGTCCCCGGCCTCTACTACTTTGTCTACCACGCGTCGCATACAGCCAACCTGTGCGTGCTGCTGTACCGCAGCGGCGTCAAAGTGGTCACCTTCTGTGGCCACACGTCCAAAACCAATCAGGTCAACTCGGGCGGTGTGCTGCTGAGGTTGCAGGTGGGCGAGGAG
>circRNA1145|1|EPHB2.circRNA.5|chr1|23038071|23038602|+
GGAGCGCGCCAGCCCCCGCGTCGGTGCCTGCCCATCGCCCGCGGCGTACAATGGGGTCCCCTCCCCGAGAGGACTGCGCGGGGGATGGGTCTGTGGGCATCTCTCCGCCGCGCAAGGTCTCCGGGCACCCCCGCCGGCCACCGCCCCGCGGCCGCGGCGCTCAGCGTGGCGGCTGGAGCCCCGGGAACTCTCCAGCTGCCGCCGGGGCCGGACCAGATGCTCTTGCCATGTGTTGGCCTTGGCCAGGGTCGCGGGCCCTCTCCCCGTGGCCTCGTGTATTGGTACCACTCGACCCCCAGGGGGGCAAGGGTAGTTGCTAGGTCTCCCGAGCCAGCTTGCTCTGGAGGGAAAGTTAGTGCGGTCTGGGTGTGTCCACCAGGAATGGCCGAGCTTGCAGGGCAAGAAGCGAACGTGAATAATGGTTCTCACGTGTACTGCACTTTACAGTTTTCAAACCACTTTACAGTTTATGAAGTACTTCGCACTATACGCAGCTCTCTGTGGTTTACAACGTGCTGCACAGTTGACAAG
>circRNA1146|1|EPHB2.circRNA.3|chr1|23104214|23104661|+
GCATATCTGGGAGGTGGGGGAGGCCAGGCAGACTAAGTTGGAGCCTCTTGGGCCTGCCTTTGCTTTCAGGGGCACCTAGTAAGCCCAAAGGAGGAAGCAGTATGTGCAGGCACTGGGTGGGCCAAAAAGCACTGCACACCATCTAAAAACAGCAGCTATTACTAAGTGAGGATCTACTTTGTGCTGGGCTCCAAGCTGCTATACTTCCAGACTCGGAAGGTATTTTGGCCATTTTCCAGGTGAGGAAACTGAGGCTTAACAAGAGGTAGAACAAATAAAGGTCCGTTTGTTTGTTTGTTTGTTTTGTTTTGTTTTGTCTTCTTAGACATAGTCTTGCTCTGTCGCCCAGGCTGGCGTGCAATGGTGCAATCTCAGCTCACTGCAACCTCTGCCTCCTGGGTTCAAGCAATTTTCATGCCTCAGCCTCCAGGGTAGCTGGGATTACAG
>circRNA1147|1|EPHB2.circRNA.1|chr1|23107913|23111569|+
AAACGCTAATGGACTCCACTACAGCGACTGCTGAGCTGGGCTGGATGGTGCATCCTCCATCAGGGTGGGAAGAGGTGAGTGGCTACGATGAGAACATGAACACGATCCGCACGTACCAGGTGTGCAACGTGTTTGAGTCAAGCCAGAACAACTGGCTACGGACCAAGTTTATCCGGCGCCGTGGCGCCCACCGCATCCACGTGGAGATGAAGTTTTCGGTGCGTGACTGCAGCAGCATCCCCAGCGTGCCTGGCTCCTGCAAGGAGACCTTCAACCTCTATTACTATGAGGCTGACTTTGACTCGGCCACCAAGACCTTCCCCAACTGGATGGAGAATCCATGGGTGAAGGTGGATACCATTGCAGCCGACGAGAGCTTCTCCCAGGTGGACCTGGGTGGCCGCGTCATGAAAATCAACACCGAGGTGCGGAGCTTCGGACCTGTGTCCCGCAGCGGCTTCTACCTGGCCTTCCAGGACTATGGCGGCTGCATGTCCCTCATCGCCGTGCGTGTCTTCTACCGCAAGTGCCCCCGCATCATCCAGAATGGCGCCATCTTCCAGGAAACCCTGTCGGGGGCTGAGAGCACATCGCTGGTGGCTGCCCGGGGCAGCTGCATCGCCAATGCGGAAGAGGTGGATGTACCCATCAAGCTCTACTGTAACGGGGACGGCGAGTGGCTGGTGCCCATCGGGCGCTGCATGTGCAAAGCAGGCTTCGAGGCCGTTGAGAATGGCACCGTCTGCCGAG
>circRNA1148|1|NA.chr1.circRNA.246|chr1|23176674|23176925|-
TCCTGGTACCGTGAGGGTGAGATGGACCTGGCGGAGCTGGGGAGCATCTCCCAAACCGCCCCACGTGCGGGTCCCCTGTTCAGGCCATCCACTGTACCTTGTTGGCTGTGTTCTCAGAGAAGAACTTAGGGCCCAGAACCCTGGCCCTCAGATTCCTAAATCCCTACATCATTCTGTCGGTGTCTGGTACTGGCCACCCCTGCTGGGATTTGGGGAGCCTGGGAAAGCCCCCTCCCCCTCCAGAAGGGAGG
>circRNA1149|1|EPHB2.circRNA.2|chr1|23189529|23191705|+
GTTGTCCATCTGGGACTTTCAAGGCCAACCAAGGGGATGAGGCCTGTACCCACTGTCCCATCAACAGCCGGACCACTTCTGAAGGGGCCACCAACTGTGTCTGCCGCAATGGCTACTACAGAGCAGACCTGGACCCCCTGGACATGCCCTGCACAACCATCCCCTCCGCGCCCCAGGCTGTGATTTCCAGTGTCAATGAGACCTCCCTCATGCTGGAGTGGACCCCTCCCCGCGACTCCGGAGGCCGAGAGGACCTCGTCTACAACATCATCTGCAAGAGCTGTGGCTCGGGCCGGGGTGCCTGCACCCGCTGCGGGGACAATGTACAGTACGCACCACGCCAGCTAGGCCTGACCGAGCCACGCATTTACATCAGTGACCTGCTGGCCCACACCCAGTACACCTTCGAGATCCAGGCTGTGAACGGCGTTACTGACCAGAGCCCCTTCTCGCCTCAGTTCGCCTCTGTGAACATCACCACCAACCAGGCAG
>circRNA1151|1|EPHB2.circRNA.6|chr1|23191369|23193691|+
CCATCCCCTCCGCGCCCCAGGCTGTGATTTCCAGTGTCAATGAGACCTCCCTCATGCTGGAGTGGACCCCTCCCCGCGACTCCGGAGGCCGAGAGGACCTCGTCTACAACATCATCTGCAAGAGCTGTGGCTCGGGCCGGGGTGCCTGCACCCGCTGCGGGGACAATGTACAGTACGCACCACGCCAGCTAGGCCTGACCGAGCCACGCATTTACATCAGTGACCTGCTGGCCCACACCCAGTACACCTTCGAGATCCAGGCTGTGAACGGCGTTACTGACCAGAGCCCCTTCTCGCCTCAGTTCGCCTCTGTGAACATCACCACCAACCAGGCAGATGATGCTCAGACAAGTTGAGTCACAAAACCAGGAAGAGTGAGAGGCAAGAATTGACTAGGTCTGACAGACTCCAGTTCTTGGGCGAAGTCCTTGATGTGTCCACGGCACCTTGAGCTTGACTATGGGTCTGATTGCGCAT
>circRNA1152|1|EPHB2.circRNA.7|chr1|23204858|23205123|+
TGCCTAGCATGGTGCCCATCCTGGGACAGGCACTCATTTAGTTGAAAAACAGTATGCTTCCTCCCATTAAGCTGCAAGTCCCTGGAAGGCTGGGATGCTGTGAGGTTCCTCTCCGGAGCCCCAGCACCCCGTATCATGTGGTTGGCATCATAGCAACTCCACAAACTGAAGAATTCTTCACAATGTCTCCCTCCTGAGGGGCGCCCAGCACCCCACTCAGACCTTCACATGCATTTCCACTGCCTTCTCACAGCGTCCTGGCCAG
>circRNA1160|1|KDM1A.circRNA.20|chr1|23356961|23395644|+
GTAGAGTACAGAGAGATGGATGAAAGCTTGGCCAACCTCTCAGAAGATGAGTATTATTCAGAAGAAGAGAGAAATGCCAAAGCAGAGAAGGAAAAGAAGCTTCCCCCACCACCCCCTCAAGCCCCACCTGAGGAAGAAAATGAAAGTGAGCCTGAAGAACCATCGGGGCAAGCAGGAGGACTTCAAGACGACAGTTCTGGAGGGTATGGAGACGGCCAAGCATCAGGTGTGGAGGGCGCAGCTTTCCAGAGCCGACTTCCTCATGACCGGATGACTTCTCAAGAAGCAGCCTGTTTTCCAGATATTATCAGTGGACCACAACAGACCCAGAAGGTTTTTCTTTTCATTAGAAACCGCACACTGCAGTTGTGGTTGGATAATCCAAAGATTCAGCTGACATTTGAGGCTACTCTCCAACAATTAGAAGCACCTTATAACAGTGATACTGTGCTTGTCCACCGAGTTCACAGTTATTTAGAGCGTCATGGTCTTATCAACTTCGGCATCTATAAGAGGATAAAACCCCTACCAACTAAAAAGACAGGAAAGGTAATTATTATAGGCTCTGGGGTCTCAGGCTTGGCAGCAGCTCGACAGTTACAAAGTTTTGGAATGGATGTCACACTTTTGGAAGCCAGGGATCGTGTGGGTGGACGAGTTGCCACATTTCGCAAAGGAAACTATGTAGCTGATCTTGGAGCCATGGTGGTAACAGGTCTTGGAGGGAATCCTATGGCTGTGGTCAGCAAACAAGTAAATATGGAACTGGCCAAGATCAAGCAAAAATGCCCACTTTATGAAGCCAACGGACAAGCTGTTCCTAAAGAGAAAGATGAAATGGTAGAGCAAGAGTTTAACCGGTTGCTAGAAGCTACATCTTACCTTAGTCATCAACTAGACTTCAATGTCCTCAATAATAAGCCTGTGTCCCTTGGCCAGGCATTGGAAGTTGTCATTCAGTTACAAGAGAAGCATGTCAAAGATGAGCAGATTGAACATTGGAAGAAGATAGTGAAAACTCAGGAAGAATTGAAAGAACTTCTTAATAAG
>circRNA1165|1|KDM1A.circRNA.22|chr1|23356961|23385660|+
GTAGAGTACAGAGAGATGGATGAAAGCTTGGCCAACCTCTCAGAAGATGAGTATTATTCAGAAGAAGAGAGAAATGCCAAAGCAGAGAAGGAAAAGAAGCTTCCCCCACCACCCCCTCAAGCCCCACCTGAGGAAGAAAATGAAAGTGAGCCTGAAGAACCATCGGGGCAAGCAGGAGGACTTCAAGACGACAGTTCTGGAGGGTATGGAGACGGCCAAGCATCAGGTGTGGAGGGCGCAGCTTTCCAGAGCCGACTTCCTCATGACCGGATGACTTCTCAAGAAGCAGCCTGTTTTCCAGATATTATCAGTGGACCACAACAGACCCAGAAGGTTTTTCTTTTCATTAGAAACCGCACAGTGATACTGTGCTTGTCCACCGAGTTCACAGTTATTTAGAGCGTCATGGTCTTATCAACTTCGGCATCTATAAGAGGATAAAACCCCTACCAACTAAAAAGACAGGAAAGGTAATTATTATAGGCTCTGGGGTCTCAGGCTTGGCAGCAGCTCGACAGTTACAAAGTTTTGGAATGGATGTCACACTTTTGGAAGCCAGGGATCGTGTGGGTGGACGAGTTGCCACATTTCGCAAAGGAAACTATGTAGCTGATCTTGGAGCCATGGTGGTAACAGGTCTTGGAGGGAATCCTATGGCTGTGGTCAGCAAACAAGTAAATATGGAACTGGCCAAGATCAAGCAAAAATGCCCACTTTATGAAGCCAACGGACAAGCT
>circRNA1167|1|KDM1A.circRNA.28|chr1|23356961|23377013|+
GTAGAGTACAGAGAGATGGATGAAAGCTTGGCCAACCTCTCAGAAGATGAGTATTATTCAGAAGAAGAGAGAAATGCCAAAGCAGAGAAGGAAAAGAAGCTTCCCCCACCACCCCCTCAAGCCCCACCTGAGGAAGAAAATGAAAGTGAGCCTGAAGAACCATCGGGGCAAGCAGGAGGACTTCAAGACGACAGTTCTGGAGGGTATGGAGACGGCCAAGCATCAGTCAAGATGCTACCTATATCTTACACGAATCAAGAGGAAGTGATTTAATGGAATAGAGGACCTGTCATCTCACCTGCCTCTCCCGCTTTTTCTACTTCTAATTAACCTACTTCAAAAGGTGTGGAGGGCGCAGCTTTCCAGAGCCGACTTCCTCATGACCGGATGACTTCTCAAGAAGCAGCCTGTTTTCCAGATATTATCAGTGGACCACAACAGACCCAGAAGGTTTTTCTTTTCATTAGAAACCGCACA
>circRNA1168|1|KDM1A.circRNA.16|chr1|23356961|23385660|+
GTAGAGTACAGAGAGATGGATGAAAGCTTGGCCAACCTCTCAGAAGATGAGTATTATTCAGAAGAAGAGAGAAATGCCAAAGCAGAGAAGGAAAAGAAGCTTCCCCCACCACCCCCTCAAGCCCCACCTGAGGAAGAAAATGAAAGTGAGCCTGAAGAACCATCGGATAAAAGCATTTGAAAGTCAACATAGACTTCCTTTTAAGATGTTGGAAGAGTGATCTCTTGAGTATTTGAATTCAGATGAGAAAACATTCAGTAATGTGATTATAACTACAACACTTCACGCTTCAAGAAGGACTCTTAGATCTGAAGGTCTAGAAGACAACTGAAAGGCTGTTATGGCAAGCAGGAGGACTTCAAGACGACAGTTCTGGAGGGTATGGAGACGGCCAAGCATCAGGTGTGGAGGGCGCAGCTTTCCAGAGCCGACTTCCTCATGACCGGATGACTTCTCAAGAAGCAGCCTGTTTTCCAGATATTATCAGTGGACCACAACAGACCCAGAAGGTTTTTCTTTTCATTAGAAACCGCACACTGCAGTTGTGGTTGGATAATCCAAAGATTCAGCTGACATTTGAGGCTACTCTCCAACAATTAGAAGCACCTTATAACAGTGATACTGTGCTTGTCCACCGAGTTCACAGTTATTTAGAGCGTCATGGTCTTATCAACTTCGGCATCTATAAGAGGATAAAACCCCTACCAACTAAAAAGACAGGAAAGGTAATTATTATAGGCTCTGGGGTCTCAGGCTTGGCAGCAGCTCGACAGTTACAAAGTTTTGGAATGGATGTCACACTTTTGGAAGCCAGGGATCGTGTGGGTGGACGAGTTGCCACATTTCGCAAAGGAAACTATGTAGCTGATCTTGGAGCCATGGTGGTAACAGGTCTTGGAGGGAATCCTATGGCTGTGGTCAGCAAACAAGTAAATATGGAACTGGCCAAGATCAAGCAAAAATGCCCACTTTATGAAGCCAACGGACAAGCT
>circRNA1170|1|KDM1A.circRNA.40|chr1|23356961|23377013|+
GTAGAGTACAGAGAGATGGATGAAAGCTTGGCCAACCTCTCAGAAGATGAGTATTATTCAGAAGAAGAGAGAAATGCCAAAGCAGAGAAGGAAAAGAAGCTTCCCCCACCACCCCCTCAAGCCCCACCTGAGGAAGAAAATGAAAGTGAGCCTGAAGAACCATCGGAGAATAATATAATTGAAATTCTTGCATCGGCTGTTGAGTTATAAGAAATGTTTTGTAAGCTTTGTTATTAACCAGACACACCTTAAGCTTGGTAGTTGGACACATAACATCTGAATTGTAAGCTTTCTCTGGAACATTTTGAAAAGTGAACACAAACCAAGACTGCAGCAAAATAAATAAAAGCATTTGAAAGTCAACATAGACTTCCTTTTAAGATGTTGGAAGAGTGATCTCTTGAGTATTTGAATTCAGATGAGAAAACATTCAGTAATGTGATTATAACTACAACACTTCACGCTTCAAGAAGGACTCTTAGATCTGAAGGTCTAGAAGACAACTGAAAGGCTGTTATGTGTGGAGGGCGCAGCTTTCCAGAGCCGACTTCCTCATGACCGGATGACTTCTCAAGAAGCAGCCTGTTTTCCAGATATTATCAGTGGACCACAACAGACCCAGAAGGTTTTTCTTTTCATTAGAAACCGCACA
>circRNA1174|1|KDM1A.circRNA.26|chr1|23364877|23373158|+
AGAATAATATAATTGAAATTCTTGCATCGGCTGTTGAGTTATAAGAAATGTTTTGTAAGCTTTGTTATTAACCAGACACACCTTAAGCTTGGTAGTTGGACACATAACATCTGAATTGTAAGCTTTCTCTGGAACATTTTGAAAAGTGAACACAAACCAAGACTGCAGCAAAATAAATAAAAGCATTTGAAAGTCAACATAGACTTCCTTTTAAGATGTTGGAAGAGTGATCTCTTGAGTATTTGAATTCAGATGAGAAAACATTCAGTAATGTGATTATAACTACAACACTTCACGCTTCAAGAAGGACTCTTAGATCTGAAGGTCTAGAAGACAACTGAAAGGCTGTTATGGCAAGCAGGAGGACTTCAAGACGACAGTTCTGGAGGGTATGGAGACGGCCAAGCATCAGTCAAGATGCTACCTATATCTTACACGAATCAAGAGGAAGTGATTTAATGGAATAGAGGACCTGTCATCTCACCTGCCTCTCCCGCTTTTTCTACTTCTAATTAACCTACTTCAAAAG
>circRNA1177|1|KDM1A.circRNA.38|chr1|23364877|23373158|+
AGAATAATATAATTGAAATTCTTGCATCGGCTGTTGAGTTATAAGAAATGTTTTGTAAGCTTTGTTATTAACCAGACACACCTTAAGCTTGGTAGTTGGACACATAACATCTGAATTGTAAGCTTTCTCTGGAACATTTTGAAAAGTGAACACAAACCAAGACTGCAGCAAAATAAGGCAAGCAGGAGGACTTCAAGACGACAGTTCTGGAGGGTATGGAGACGGCCAAGCATCAGTCAAGATGCTACCTATATCTTACACGAATCAAGAGGAAGTGATTTAATGGAATAGAGGACCTGTCATCTCACCTGCCTCTCCCGCTTTTTCTACTTCTAATTAACCTACTTCAAAAG
>circRNA1187|1|KDM1A.circRNA.11|chr1|23395031|23406160|+
GTTCCTAAAGAGAAAGATGAAATGGTAGAGCAAGAGTTTAACCGGTTGCTAGAAGCTACATCTTACCTTAGTCATCAACTAGACTTCAATGTCCTCAATAATAAGCCTGTGTCCCTTGGCCAGGCATTGGAAGTTGTCATTCAGTTACAAGAGAAGCATGTCAAAGATGAGCAGATTGAACATTGGAAGAAGATAGTGAAAACTCAGGAAGAATTGAAAGAACTTCTTAATAAGATGGTAAATTTGAAAGAGAAAATTAAAGAACTCCATCAGCAATACAAAGAAGCATCTGAAGTAAAGCCACCCAGAGATATTACTGCCGAGTTCTTAGTGAAAAGCAAACACAGGGATCTGACCGCCCTATGCAAGGAATATGATGAATTAGCTGAAACACAAGGAAAGCTAGAAGAAAAACTTCAGGAGTTGGAAGCGAATCCCCCAAGTGATGTATATCTCTCATCAAGAGACAGACAAATACTTGATTGGCATTTTGCAAATCTTGAATTTGCTAATGCCACACCTCTCTCAACTCTCTCCCTTAAGCACTGGGATCAGGATGATGACTTTGAGTTCACTGGCAGCCACCTGACAGTAAGGAATGGCTACTCGTGTGTGCCTGTGGCTTTAGCAGAAGGCCTAGACATTAAACTGAATACAGCAGTGCGACAGGTTCGCTACACGGCTTCAGGATGTGAAGTGATAGCTGTGAATACCCGCTCCACGAGTCAAACCTTTATTTATAAATGCGACGCAGTTCTCTGTACCCTTCCCCTGGGTGTGCTGAAGCAGCAGCCACCAGCCGTTCAGTTTGTGCCACCTCTCCCTGAGTGGAAAACATCTGCAGTCCAAAGGATGGGATTTGGCAACCTTAACAAGGTGGTGTTGTGTTTTGATCGGGTGTTCTGGGATCCAAGTGTCAATTTGTTCGGGCATGTTGGCAGTACGACTGCCAGCAGGGGTGAGCTCTTCCTCTTCTGGAACCTCTATAAAG
>circRNA1189|1|KDM1A.circRNA.37|chr1|23397717|23408859|+
ATGGTAAATTTGAAAGAGAAAATTAAAGAACTCCATCAGCAATACAAAGAAGCATCTGAAGTAAAGCCACCCAGAGATATTACTGCCGAGTTCTTAGTGAAAAGCAAACACAGGGATCTGACCGCCCTATGCAAGGAATATGATGAATTAGCTGAAACACAAGGAAAGCTAGAAGAAAAACTTCAGGAGTTGGAAGCGAATCCCCCAAGTGATGTATATCTCTCATCAAGAGACAGACAAATACTTGATTGGCATTTTGCAAATCTTGAATTTGCTAATGCCACACCTCTCTCAACTCTCTCCCTTAAGCACTGGGATCAGGATGATGACTTTGAGTTCACTGGCAGCCACCTGACAGTAAGGAATGGCTACTCGTGTGTGCCTGTGGCTTTAGCAGAAGGCCTAGACATTAAACTGAATACAGCAGTGCGACAGGTTCGCTACACGGCTTCAGGATGTGAAGTGATAGCTGTGAATACCCGCTCCACGAGTCAAACCTTTATTTATAAATGCGACGCAGTTCTCTGTACCCTTCCCCTGGGTGTGCTGAAGCAGCAGCCACCAGCCGTTCAGTTTGTGCCACCTCTCCCTGAGTGGAAAACATCTGCAGTCCAAAGGATGGGATTTGGCAACCTTAACAAGGTGGTGTTGTGTTTTGATCGGGTGTTCTGGGATCCAAGTGTCAATTTGTTCGGGCATGTTGGCAGTACGACTGCCAGCAGGGGTGAGCTCTTCCTCTTCTGGAACCTCTATAAAGCTCCAATACTGTTGGCACTAGTGGCAGGAGAAGCTGCTGGTATCATGGAAAACATAAGTGACGATGTGATTGTTGGCCGATGCCTGGCCATTCTCAAAGGGATTTTTGGTAGCAGTGCAGTACCTCAGCCCAAAGAAACTGTGGTGTCTCGTTGGCGTGCTGATCCCTGGGCTCGGGGCTCTTATTCCTATGTTGCTGCAGGATCATCTGGAAATGACTATGATTTAATGGCTCAGCCAATCACTCCTGGCCCCTCGATTCCAGGTGCCCCACAG
>circRNA1191|1|LUZP1.circRNA.1|chr1|23417978|23418411|-
AAACCCGTCTCCAAACCAGGGCCAAACAAAGTGACAAGTAGCATTACTATATATCCATCTGACAGCAGCAGCCCCAGAGCTGCTCCGGGTGAGGCCCTGAGGGAGAGGCACACATCCACTAGCAATATCCAGGTGGGGCTGGCAGAGCTCACATCAGTTAGCAACCATGTCAGCTCCCCTTTTGAGCTCTCCATTCACAAACATGACATCACCCTGCAGCTTGCAGAAGCGGAGAGAATGGCAGATGGGCCCCTGAAGGACAGGCCAGAAACAGTGGTCTCTCGGAGCAGCATTATAATCAAGCCATCGGATCCTGTGGAGAGGAATAGCCATGCACCTCCAGCGGAGACAATCAGGTGGAAAAGCCATAGTGCCCCTTCAGAAGTGGGCTTCTCAGATGCCAGACATGTTACTGTGCGGAATGCCTGGAAGA
>circRNA1192|1|NA.chr1.circRNA.249|chr1|23570655|23571023|-
TGCCCATCCAGCTCACATCATGAGGTTACTCCCAGGGTTACAGCTCATTCAGGACAGAGGAACTGCTGTGACCTCACACTGCCACCTCCCACTTGCTGTGACTCCACTGAGCCTAAGGCCAGTGGCTTCAGATGTGGCATCCACCCTGTGCCAGGCTCACTAGAAGCATCATGCCTCTCACAAAATCTTCATGAAAAGGAGCTTATTCGCCCTCACCCCCAATTTCCAGATGAGGAGACTGAGGCTTAGAGAAGTTAAGTCACCTGGCCGGAATCCCATACATAGTATGTGGCAGAGATAGGGTTGAAGACCAAGTCTCTGGGACTCTGATGCACATAACCGGTAAATCAATCCAAGAAAGCCAGCAG
>circRNA1193|1|HNRNPR.circRNA.2|chr1|23660010|23667513|-
CAGCATAATAAAATGGCTAATCAGGTGAATGGTAATGCGGTACAGTTAAAAGAAGAGGAAGAACCAATGGATACTTCCAGTGTAACTCACACAGAACACTACAAGACACTGATAGAGGCAGGCCTCCCACAGAAGGTGGCAGAAAGACTTGATGAAATATTTCAGACAGGATTGGTAGCTTATGTCGATCTTGATGAAAGAGCAATTGATGCTCTCAGGGAATTTAATGAAGAAGGAGCTCTGTCTGTACTACAGCAGTTCAAGGAAAGTGACTTATCACATGTTCAGAACAAAAGTGCATTTTTATGTGGAGTTATGAAGACCTACAGGCAGAGAGAGAAACAGGGGAGCAAGGTGCAAGAGTCCACAAAGGGACCTGATGAAGCGAAGATCAAGGCCTTGCTTGAGAGAACTGGTTATACTCTGGATGTAACCACAGGACAGAGGAAGTATGGTGGTCCTCCACCAGACAGTGTGTACTCTGGCGTGCAACCTGGAATTGGAACGGAG
>circRNA1194|1|HNRNPR.circRNA.3|chr1|23664246|23665101|-
GATTGGTAGCTTATGTCGATCTTGATGAAAGAGCAATTGATGCTCTCAGGGAATTTAATGAAGAAGGAGCTCTGTCTGTACTACAGCAGTTCAAGGAAAGTGACTTATCACATGTTCAGGAAAATGTAGGTGGGAGGAATAGTTTCCGACATCTGGCAAAGACAGTCTAGATACAGTCACATATCAACAAGTGGAAGACTGTGTTTTCCCAGGGTAGAAGAACAAAAGTGCATTTTTATGTGGAGTTATGAAGACCTACAGGCAGAGAGAGAAACAGGGGAGCAAGGTGCAAGAGTCCACAAAGGGACCTGATGAAGCGAAGATCAAG
>circRNA1198|1|TCEA3.circRNA.5|chr1|23735156|23745700|-
ACCACACAATAGTCAGAGAAGCCTGGTCAGGACCCAGGCCCCAGTCCTCACCTTGTGGCCTCCCACAGGAAGGGGCCCTGGACCTTCTGAAGAAGCTGCACAGCTGCCAGATGTCCATCCAGCTACTACAGACAACCAGGATTGGAGTTGCTGTTAATGGGGTCCGCAAGCACTGCTCAGACAAGGAGGTGGTGTCCTTGGCCAAAGTCCTTATCAAAAACTGGAAGCGGCTGCTAGACTCCCCTGGACCCCCAAAAGGAGAAAAAGGAGAGGAAAGAGAAAAGGCAAAGAAGAAGGAAAAAGGGCTTGAGTGTTCAGACTGGAAGCCAGAAGCAGGCCTTTCTCCACCAAGGAAAAAACGAGAAGACCCCAAAACCAGGAGAGACTCTGTGGACTCCAAGTCTTCTGCCTCCTCCTCTCCAAAAAGACCATCGGTGGAAAG
>circRNA1202|1|ASAP3.circRNA.1|chr1|23767730|23768054|-
TGAGGCTACTGCTCTGCTCTTCTGGGTCTGGGCTCTGTGCCTGACATATTTGTTGGCTGGTGATGGGATCCCATCCTCTGTCCCATAGCTCCATCAGGCCCAGGAGGACGAGCTACAGAAGCTGACCCAGCTCCGGGACTCCCTCCGAGGGACACTGCAGCTTGAGAGCAGAGAGGTCAGCCCCTGAACTATCCCAAAAGGAATGCCCTCCCCCAAGGCCCACCGTGGAGGGAGGGAGAGAAGGAAGACCCACAGGGTCCCCTGGAGAAGTCTCCCTGAGTGAGCCCCCGCAGAATGGGGCTCTTCCCACTGAGATGCCCTGAG
>circRNA1203|1|NA.chr1.circRNA.251|chr1|23821061|23821519|+
GTCAGCAGTTCTCACACTTGAGTGTGCATCTGAATCACCTGGAGGACTTATTAAAATGCAGACTCCTGGGGCCAACATCCAGAATTTCAGATTCAGTTGATGTGGGATGGGACCTGGTCATCTGCATTTCTTTTTTTTTTTTTTAAGACAGAGCCTAGCTCTGTCGCCCAGGCTGGGGTGCAATGGTGCGATCTCGGCTCACTGCAACCTCCACCTCCCGAGTTCAAGTGATTCTCTCCTGTCTCAGCCTCCTGAGTAGCTGGGATTACAGGTGCCCGCCACTGCACCTGGCTAATTTTTGGTATTTTTAGTAGAGACAGGGTTTCACCATGTTGGCCAGGCTTGTCTCGAATTCCTGACCTCAGGTGATCCGCCCATCTCGGCCTCCTGAATTGCTGGGATTACAGGCGTGAGCCACCATGCCTGGCCAGTCATCTGCATTTCTAACAACTACCCAG
>circRNA1204|1|E2F2.circRNA.1|chr1|23842826|23845600|-
GATATCCGTGCTGTTGGCAACTTTAAGGAGCAGACAGTGATTGCCGTCAAGGCCCCTCCGCAGACGAGACTGGAAGTGCCCGACAGGACTGAGGACAACCTGCAGATATATCTCAAGAGCACCCAAGGGCCCATCGAAGTCTACCTGTGCCCAGAGGAGGTGCAGGAGCCGGACAGTCCTTCCGAGGAGCCTCTCCCCTCTACCTCCACCCTCTGCCCCAGCCCTGACTCTGCCCAGCCCAGCAGCAGCACCGACCCTAGCATCATGGAGCCCACAGCATCCTCAG
>circRNA1206|1|E2F2.circRNA.3|chr1|23845507|23847543|-
ACCCCACCAGACCTGGGAAGCAGCAACAGCTGGGGCAGGAGCTGAAGGAGCTGATGAACACGGAGCAGGCCTTGGACCAGCTCATCCAGAGCTGCTCTCTGAGCTTCAAGCACCTGACTGAGGACAAGGCCAACAAGAGGCTGGCCTATGTGACTTACCAGGATATCCGTGCTGTTGGCAACTTTAAGGAGCAGACAGTGATTGCCGTCAAGGCCCCTCCGCAGACGAGACTGGAAGTGCCCGACAGGACTGAG
>circRNA1207|1|NA.chr1.circRNA.252|chr1|23878111|23878797|-
GTTCAACTCCATATACAAAGAGAACAGCAAGAAAGTGTTTCAAAAGAGGCCATTCACTAGTGGGCGGCATTTTACAGTCTATGTGGTAACGTGGACTGGTTGGGGGGTGCTTCCATTTCACCCCCCTCAGGGCTCATAGGTGTTAGGGGACCTGCTAAAGGTCACCCTGGAGTAACTGTCAGAGCCACAGTCTACAGGATGGCCTCCTTACCCAGTGCTTTGGATGTCTGCAGCTGTTTTGAAACTTCATGCAAACCGGTGGGTGCTGCAGAATTGGCCTCTTCCAGCCACAGCAGTAATCCTGTTACGTTCTCTCTGTGAGTCTGGGAAACATACAGACACTGGTTGAAACTTCAGCTTTGTCATTTACCAGCTGTGCTATCACAGGCTGGTCTGAAACTCCTGGGCTCAAGCAGTTCTCCCACATTGGCTTCCCAAAGTGCTGGGATTACAGGTCTGAACCACCGAACCGGGCCACAG
>circRNA1208|1|TCEB3.circRNA.1|chr1|24077334|24079008|+
AAATGCTGAGCCTGATGAACAGGACTTTGAGAAGAGCAATTCCCGAAAGCGCCCTCGGGATGCCCTGCAGAAGGAGGAGGAGATGGAGGGGGACTACCAAGAAACCTGGAAAGCCACGGGGAGCCGATCCTATAGCCCTGACCACAGGCAGAAGAAACATAGGAAACTCTCGGAGCTCGAGAGACCTCACAAAGTGTCTCACGGTCATGAGAGGAGAGATGAGAGAAAGAGGTGTCACAGAATGTCACCAACTTACTCTTCAGACCCTGAGTCTTCTGATTATGGCCATGTTCAATCCCCTCCATCTTGTACCAGTCCTCATCAGATGTACGTCGACCACTACAGATCCCTGGAGGAGGACCAGGAGCCCATTGTTTCACACCAGAAGCCTGGGAAAGGCCACAGCAATGCCTTTCAGGACAGACTCGGGGCCAGCCAAGAACGACACCTGGGTGAACCCCATGGGAAAGGGGTTGTGAGTCAAAACAAGGAGCACAAATCTTCCCACAAGGACAAACGCCCCGTGGATGCCAAGAGTGATGAGAAGGCCTCTGTGGTGAGCAGAGAGAAATCACACAAGGCCCTCTCCAAAGAGGAGAACCGAAGGCCACCCTCAGGGGACAATGCAAGGGAGAAACCGCCCTCTAGTGGCGTAAAGAAAGAGAAGGACAGAGAGGGCAGCAGCCTGAAGAAGAAGTGTTTGCCTCCCTCAGAGGCCGCTTCAGACAACCACCTGAAAAAGCCAAAGCACAGAGACCCAGAGAAAGCCAAATTGGACAAAAGCAAGCAAGGTCTGGACAGCTTTGACACAGGAAAAGGAGCAGGAGACCTGTTGCCCAAGGTAAAAGAGAAGGGTTCTAACAACCTAAAGACTCCAGAAGGGAAAGTCAAAACTAATTTGGATAGAAAGTCACTGGGCTCCCTCCCTAAAGTTGAGGAGACAGATATGGAGGATGAATTCGAGCAGCCAACCATGTCTTTTGAATCCTACCTCAGCTATGACCAGCCCCGGAAGAAAAAGAAAAAGATTGTGAAAACTTCAGCCACGGCACTTGGAGATAAAGGACTTAAAAAAAATGACTCTAAAAGCACTGGTAAAAACTTGGACTCAGTTCAGAAATTACCCAAGGTGAACAAAACCAAGTCAGAGAAGCCGGCTGGAGCTGATTTAGCCAAGCTGAGAAAGGTGCCTGATGTGTTGCCAGTGTTGCCAGACCTCCCGTTACCCGCGATACAGGCCAATTACCGTCCACTGCCTTCCCTCGAGCTGATATCCTCCTTCCAGCCAAAGCGAAAAG
>circRNA1209|1|TCEB3.circRNA.2|chr1|24082332|24083615|+
GTATTAATTGAAGAAACAGATCAATTATGGAAAGTTCATTGTCACCGAGACTTTAAGGAAGAAAGACCCGAAGAGTATGAGTCGTGGCGAGAGATGTACCTGCGGCTTCAGGACGCCCGAGAGCAGCGGCTACGAGTACTAACAAAGAATATCCAGTTCGCACATGCCAATAAGCCCAAAGGCCGACAAGCAAAGATGGCCTTTGTCAACTCTGTGGCCAAGCCACCTCGTGACGTCCGGAGGAGGCAGGAAAAGTTTGGAACGGGAGGAGCAGCTGTCCCTGAGAAAATCAAGATCAAGCCAGCCCCGTACCCCATGGGAAGCAGCCATGCTTCCGCCAGTAGCATCAGCTTTAACCCCAGCCCTGAGGAGCCGGCCTATGATGGCCCAAGCACCAGCAGTGCCCACTTGGCACCAGTGGTCAGCAGCACTGTTTCCTATGATCCTAGGAAACCCACTGTGAAGA
>circRNA1211|1|PITHD1.circRNA.2|chr1|24112164|24113836|+
GTACAAGAATATTCCACAGATGTCCTTTGATGATACAGAAAGGGAGCCAGATCAGACCTTTAGTCTGAACCGGGATCTTACAGGAGAATTAGAGTATGCTACAAAAATTTCTCGTTTTTCAAATGTCTATCATCTCTCAATTCATATTTCAAAAAACTTCGGAGCAGATACGACAAAGGTCTTTTATATTGGCCTGAGAGGAGAGTGGACTGAGCTTCGCCGACACGAGGTGACCATCTGCAATTACGAAGCATCTGCCAACCCAGCAGACCATAGGGTCCATCAG
>circRNA1212|1|GALE.circRNA.1|chr1|24122124|24122443|-
CCTGAGGACCCTCCCCTACCAAGGACCAGGAAAAGCAGCAGCTGCCTGCTCTCCAGCCTCTGGCAGGAACTCAGGGCCCTGGAGCTGCTGGGGCCAAGCCAAGGCCTCCCCTACCTCAAACCCCAGCTGGGCCCGCTTAGCCCACCAGGCATGAGGCCAAGGGCTCCACTGACCAGGAGGCCGAGGTCTCTAACTCTTATCTTCCACAGGGTCCAAGAGTTCATCAGGACCCCCAAGAGTGAGTGAGGGGGCAAGGCTCTGGCACAAAACCTCCTCCTCCCAGGCACTCATTTATATTGCTCTGAAAGAGCTTTCCAAA
>circRNA1213|1|GALE.circRNA.2|chr1|24123597|24124352|-
GCCCACGGGGTGAAGAACCTGGTGTTCAGCAGCTCAGCCACTGTGTACGGGAACCCCCAGTACCTGCCCCTTGATGAGGCCCACCCCACGGGTGGTTGTACCAACCCTTACGGCAAGTCCAAGTTCTTCATCGAGGAAATGATCCGGGACCTGTGCCAGGCAGACAAGACTTGGAACGCAGTGCTGCTGCGCTATTTCAACCCCACAG
>circRNA1214|1|HMGCL.circRNA.4|chr1|24134624|24147083|-
GTCAGCACCTCATCTATGGGCACTTTACCAAAGCGGGTGAAAATTGTGGAAGTTGGTCCCCGAGATGGACTACAAAATGAAAAGAATATCGTATCTACTCCAGTGAAAATCAAGCTGATAGACATGCTTTCTGAAGCAGGACTCTCTGTTATAGAAACCACCAGCTTTGTGTCTCCTAAGTGGGTTCCCCAGATGGGTGACCACACTGAAGTCTTGAAGGGCATTCAGAAGTTTCCTGGCATCAACTACCCAGTCCTGACCCCAAATTTGAAAGGCTTCGAGGCAGCGGTTGCTGCTGGAGCCAAGGAAGTAGTCATCTTTGGAGCTGCCTCAGAGCTCTTCACCAAGAAGAACATCAATTGTTCCATAGAGGAGAGTTTTCAGAGGTTTGACGCAATCCTGAAGGCAGCGCAGTCAGCCAATATTTCTGTGCGGGGGTACGTCTCCTGTGCTCTTGGCTGCCCTTATGAAGGGAAGATCTCCCCAGCTAAAGTAGCTGAGGTCACCAAGAAGTTCTACTCAATGGGCTGCTACGAGATCTCCCTGGGGGACACCATTGGTGTGGGCACCCCAGGGATCATGAAAGACATGCTATCTGCTGTCATGCAGGAAGTGCCTCTGGCTGCCCTGGCTGTCCACTGCCATGACACCTATGGTCAAGCCCTGGCCAACACCTTGATGGCCCTGCAG
>circRNA1218|1|FUCA1.circRNA.1|chr1|24180849|24192115|-
GTATGTAGTTTTGACGACAAAGCATCACGAAGGCTTCACAAACTGGCCGAGTCCTGTGTCTTGGAACTGGAACTCCAAAGACGTGGGGCCTCATCGGGATTTGGTTGGTGAATTGGGAACAGCTCTCCGGAAGAGGAACATCCGCTATGGACTATACCACTCACTCTTAGAGTGGTTCCATCCACTCTATCTACTTGATAAGAAAAATGGCTTCAAAACACAGCATTTTGTCAGTGCAAAAACAATGCCAGAGCTGTACGACCTTGTTAACAGCTATAAACCTGATCTGATCTGGTCTGATGGGGAGTGGGAATGTCCTGATACTTACTGGAACTCCACAAATTTTCTTTCATGGCTCTACAATGACAGCCCTGTCAAGGATGAGGTGGTAGTAAATGACCGATGGGGTCAGAACTGTTCCTGTCACCATGGAGGATACTATAACTGTGAAGATAAATTCAAGCCACAGAGCTTGCCAGATCACAAGTGGGAGATGTGCACCAGCATTGACAAGTTTTCCTGGGGCTATCGTCGTGACATGGCATTGTCTGATGTTACAGAAGAATCTGAAATCATTTCG
>circRNA1219|1|MYOM3.circRNA.2|chr1|24397606|24400759|-
GTCCAAGGTCATCCTGAAAGAACCCGGCCTCGAGGATTTGGGCACCTACTCAGTCATAGTCACTGATGCCGATGAAGACATCTCCGCAAGCCACACGCTAACCGAGGAAGAGCTGGAGAAGCTGAAGAAGCTGAGTCATGAGATCAGAAACCCAGTGATCAAACTGATCTCCGGCTGGAACATTGACATCCTGGAGCGAGGGGAGGTGCGGCTTTGGCTGGAAGTAGAAAAGTTATCTCCAGCCGCTGAGCTACATCTAATCTTCAACAACAAGGAGATCTTCAGCTCGCCG
>circRNA1220|1|MYOM3.circRNA.1|chr1|24410957|24413317|-
TCAGTCATAGGTAGTGGCACCTGGGAGGCCATCAGCTCGGAAAGCCCTGTGAGATCCCCGAGATTCGCCGTTCTGGACCTGGAGAAAAAGAAGTCGTATGTCTTCAGAGTGCGAGCAATGAACCAGTATGGCCTGAGCGATCCCTCGGAGCCCAGCGAACCCATCGCCTTGCGGGGCCCGCCAGCTACCCTCCCTCCTCCAGCTCAAGTTCAAGCTTTCAGAGACACACAGACCTCTGTCTCCCTGACATGGGATCCTGTGAAAGACCCAGAGCTCCTGGGTTATTACATCTACTCCCGGAAGGTGGGGACATCTGAGTGGCAAACAGTTAACAACAAACCCATCCAAGGCACCAG
>circRNA1221|1|NA.chr1.circRNA.254|chr1|24467073|24467297|+
GGAAGGGCAGTGAGGGCCTGAGCCTCAAGGAAGGGGCTGGGGAGGGGCTGCAGCCTCTAAAGCAATCTGCACTGTAAACAAAGAGTCCTTAACTTATAAAACCCTTCCCTCAGGCCCCCAGGCTTGGGCTGTGGAGAGCAAGAGCCTGCGGGAAAATGGCGGCCCAAGCTGGCAGCTGGCTCGGAGCTCGGAGGCCCTGGCCGGCTGGCGTGGGAAATAAACAG
>circRNA1222|1|NA.chr1.circRNA.255|chr1|24481292|24481682|+
GCTGAGGCAGGAGAATCACTTGAACCCGGGAGGTGGAGGTTGCAGTGAGCCGAGATTGTACCACTGCACTCCAGCCTAGGCAAAAAGAACAAAACTCCGACTCAAAAAAACAAAACAAAACAAAAATGGTAAGGTTTAAGAATAGAAACGGAGTGGTTATTTCATACAAGTCTAAGATGATGCTGATGATAGCTTTTACTTTTTTGAAGTTACCTCCACGAAGCAGCTCGGCTGGTGCCAGAGAGAACATCGGTACAGGTCTGGGAATTTCCCTGGGAGCTGGCCCCAAGCCACAGCCCTCCCCAGCTCCGTAGTTTGTTTGTTCTTCCTCTCCTGGGCTCAATCATCTGGACAAGCCTCACTGCAGGGAAAACCCCTGGGGAGACACAG
>circRNA1225|1|IFNLR1.circRNA.3|chr1|24495906|24507344|-
GGAGGCCCCGTCTGGCCCCTCCCCAGAATGTGACGCTGCTCTCCCAGAACTTCAGCGTGTACCTGACATGGCTCCCAGGGCTTGGCAACCCCCAGGATGTGACCTATTTTGTGGCCTATCAGAGTTCTAGAGGCTGGGAAGTTCAGGGTCAAGGTGGCACCTGACTCCGTTCTGGTAAGGGCGGCTCTCTGCTTCCAAGATGGTGCCTTCTCGCTGCGTCTTCGCATAGCGGAAGGGCAAACACTGTGTCCTCACGTGGCAGAAGAGATAGAAGGGCCAGGCAGCTCTCTGAAGTATCCAGCTCTCCCACCCGTAGACGGTGGCGCGAAGTGGAAGAGTGTGCGGGAACCAAGGAGCTGCTATGTTCTATGATGTGCCTGAAGAAACAGGACCTGTACAACAAGTTCAAGGGACGCGTGCGGACGGTTTCTCCCAGCTCCAAGTCCCCCTGGGTGGAGTCCGAATACCTGGATTACCTTTTTGAAG
>circRNA1226|1|AL590683.2.circRNA.1|chr1|24606143|24606395|-
ATGGAAGGAGACCATACACACTCATTGCTTGACCCTGTGCCTGCCACATGGTATTAGGTTGGTGCAAAAGTTGACGAGTTTTTGCCATTAAAAGTAATGGCAAGAACCGCAATTACTTTTGCACCAACTTAATAACTGCTTTCAACGAGATTAAACGGTGGTGATTAATCAGTACCCTCAGGCTTCCCCTGTTTTCACCACCACCAGGGATGTCAGGACTGGGCAGCAAGAAAGGCTTTTGGATTGGCTGAG
>circRNA1227|1|STPG1.circRNA.1|chr1|24691914|24692218|-
GAGATAACCCACAAAATTCACATGGTAACTTGTATTTTTATCAAAGCAGGTGAGCGGGTCCTCTGTGTCTTCCTAGGGTTTCTAGTGTGGCCCCGCAGGGCGGATGCTGTGCTTGGGGCTGGCTGTTTGTTAGCACTGGCATTTCTGAGCTCCTTAGCTAAAGGTCATGCCATCGGGTGTTCCTTGGCCATGGCCACCTTGCTGACTCAAAGCTAAGAGGACTTCTCAGCTTCCAGGGTGTCTTCAGAAGCAAAGTGAAGTATCAGCCAAGGTTTCGCTTCTGAGGTCTTCAATATCCGTCACA
>circRNA1228|1|NIPAL3.circRNA.1|chr1|24766661|24771734|+
GAAAACCTGATTGGCGCCCTCTTGGCGATCTTCGGGCACCTCGTGGTCAGCATTGCACTTAACCTCCAGAAGTACTGCCACATCCGCCTGGCAGGCTCCAAGGATCCCCGGGCCTATTTCAAGACCAAGACATGGTGGCTGGGCCTGTTCCTGATGCTTCTGGGCGAGCTGGGTGTGTTCGCCTCCTACGCCTTCGCGCCGCTGTCACTCATCGTGCCCCTCAGCGCAGTTTCTGTGATAGAGGCCAAGTTATAATGATAAAACTTCAGATATCAGCCACTGGAAATGAAGGGGCCCTATAGCTTCTGAGGTCATCCAGTGAGGAGTAATATTAAAAATAATAATGATTATCACTTATTGGATATCTATGACTTAACCATCACTGCTCCAGCTAGTGCCATCATAGGAATCATATTCATCAAGGAAAAGTGGAAACCGAAAGACTTTCTGA
>circRNA1229|1|RCAN3.circRNA.1|chr1|24840803|24841057|+
TGGGTGCCTGATAGACATCCTAGGACTATACAGAAGGAAAAGGCCCACTTTGGGGGATAATGCTGAGGGACACTATGAAATCTTGGAATGATAGCCAGTCAGATCTGTGTAGCACTGACCAAGAAGAGGAAGAAGAGATGATTTTTGGTGAAAATGAAGATGATTTGGATGAGATGATGGATTTAAGTGATCTGCCTACCTCACTTTTTGCTTGCAGCGTCCATGAAGCAGTGTTTGAGGCACGAGAGCAGAAG
>circRNA1230|1|RCAN3.circRNA.2|chr1|24857707|24859744|+
GAAAGATTTGAAGCACTCTTCACCATCTATGATGACCAGGTTACTTTTCAGCTGTTTAAAAGCTTTAGAAGAGTCAGAATAAATTTCAGCAAACCTGAAGCGGCAGCAAGAGCGCGAATAGAACTCCACGAAACAGACTTCAATGGGCAGAAGCTAAAGCTATATTTTGCACAGGTGCAGATGTCCGGCGAAGTGCGGGACAAGTCCTATCTCCTGCCGCCCCAGCCTGTCAAGCAGTTCCTCATCTCCCCTCCAGCCTCTCCCCCGGTGGGGTGGAAGCAGAGCGAAGATGCGATGCCTGTTATAAATTATGATTTACTCTGTGCTGTTTCCAAATTGGGACCAG
>circRNA1231|1|SRRM1.circRNA.2|chr1|24973157|24975520|+
GTGGACATGAGCAAAGTAAATTTGGAGGTTATAAAGCCTTGGATAACAAAAAGAGTAACGGAAATCCTTGGGTTTGAAGATGATGTTGTGATTGAGTTTATATTCAACCAGCTGGAAGTGAAGGCCTGAACCAAAATGGAAGTTATTCCTTGCGTCTGAAGTATAGCACCATCACCTTATTAGGTCACAGCAGAGTGAGTGTCCCAATGTCGCTCTGACCCAACTCCCTTGATGATGCAGTGTGTGTTTGGAGATAAATGATATAACATTAAACTCAAGGTGGTTGAGTTGCAGTAGGGAGTCGGAAGCAAGCCAAGGGAACATCTTTCTCTACAGGGGACTTGGCGATTCCAAACCCCCAAGGTTCCAAGAAGAAACTGAAGACACCTGGAATCTAATCCAGACTCCAAAATGATGCAAATCAACCTGACTGGATTTTTGAATGGAAAAAATGCTCGAGAATTTATGGGAGAACTGTGGCCCCTGCTGCTAAGTGCACAAGAAAACATCGCGGGAATCCCTTCTGCTTTCCTAGAACTGAAGAAAGAAGAAATAAAACAAAGACAG
>circRNA1232|1|SRRM1.circRNA.5|chr1|24973157|24975520|+
GTGGACATGAGCAAAGTAAATTTGGAGGTTATAAAGCCTTGGATAACAAAAAGAGTAACGGAAATCCTTGGGTTTGAAGATGATGTTGTGATTGAGTTTATATTCAACCAGCTGGAAGTGAAGGCCTGAACCAAAATGGAAGTTATTCCTTGCGTCTGAAGTATAGCACCATCACCTTATTAGGTCACAGCAGAGTGAGTGTCCCAATGTCGCTCTGACCCAACTCCCTTGATGATGCAGTGTGTGTTTGGAGAATCCAGACTCCAAAATGATGCAAATCAACCTGACTGGATTTTTGAATGGAAAAAATGCTCGAGAATTTATGGGAGAACTGTGGCCCCTGCTGCTAAGTGCACAAGAAAACATCGCGGGAATCCCTTCTGCTTTCCTAGAACTGAAGAAAGAAGAAATAAAACAAAGACAG
>circRNA1233|1|SRRM1.circRNA.4|chr1|24984820|24985579|+
CCTCACGAGTAGCTGGGATTACAGGCACATGCCACCACACCCAGCTAATACAAATGTATTAATAAAGACTACTTTAGCTGAGTAATTAGTGAGAAATTGAATCAGGATGCAACTCCAGATGTGTATTTCCACTGGGGGAGAATGGAAATAATGTTAAATTCACTTGTATTATATAATGAGTAGGCTTTTGCCAACTATCTTGTAAGCATAACCACATTTTTAATGTTTCTTAGGGGAAAATGTATCCAAACAATCAGCTTCCAAAGCAAGCTTGGGAACCCAGTTCTCTAAGGTGTGGTAACTTGGACATGCACTTTTTAACGACGTGCCCATAATATCTTTGCAGAAATTGAGGATTAAGTAACACTTAAAAATAGAGAATATGGACTTAGAAAAAGAGCCTCAAATAGTTAACAATTTTAAAATATTTTTATTTCTTTGAATTTGTTAAAATATAAGTATTAAGTATAGTTTGCTATTTGCACTGTCATGATTCCTGATATCTAATTGAGTGATAGCCATTCTTTACCCAATCCAGTGATTTGTCCAAATGGCTTATTACGTAGAAATTTTAAGAAAAGTCGCTGGGCGCGGTGGCTCACGCCTGTAATCCCAGCACTTTGGGAGGCAGAGGTGGGTGGATCACCCGAGGTTGGGAGTTCAAGACCCGCGTGACCAACATGGAGAAACCCTGTCTCTACTAAAAATACAAAATTAGCCGGGCGTGGTTGGCGCATGCCTGTAATCCCAGCTACTCAG
>circRNA1234|1|CLIC4.circRNA.6|chr1|25028958|25140710|+
AGGAAGACACAGAGGCACAGAGAATAAGAAGCTTGCCTGAGGCTACACAGCCAGAAAGTGGTGGTGCTGGTATTTGAACCCTGCCTGGTATTCCAGGATCCCATCATGCCAGGTCAAGCGGGAAGCCCAGACTGATAAGGAGACCAAGATGTGAAGAGGAAAGGTGAATGCTAAGGTGGAGCCAGGCCTGCAACCCAGGTCTCCTATCTCCTGGCCCAGGCTTTTGCCTCCTGCCACGTTGCCTACTGTGAGCAGTTGGGTCCCGAGGAAAGAGAAGAGCAGAGAGGAGTGTGAGTGCATAAGCCTGAAGATAGAGGAGCCTAACTTCCCAGCTATAACATAAGAAAAAGAGGACCTTCTTATAGTAGACACAGACCCAACAGGAGCAGAGTGGGCTGGCAGTGATGGTGAAAGCATAGGAAACTGCCCCTTTTCCCAGAGGCTCTTCATGATTCTTTGGCTCAAAGGAGTTGTATTTAGTGTGACGACTGTTGACCTGAAAAGGAAGCCAGCAGACCTGCAGAACTTGGCTCCCGGGACCCACCCACCATTTATAACTTTCAACAGTGAAGTCAAAACGGATGTAAATAAGATTGAGGAATTTCTTGAAGAAGTCTTATGCCCTCCCAA
>circRNA1235|1|CLIC4.circRNA.7|chr1|25112250|25113203|+
GAGAATTGCTTGAACCCAGGAGTCAGAGGTTGCACTGAGCTGCTGAGATCGTGCCATTTCACTCCAGCCTGGGTGACAGAGCGAGACTACAACTCAAAAAAAAAAAAAAAAAAAAAAGAAAAGAAAAAAAGAAAAACTGAAGAAATAGGTAATAGAAGCCAGATGACTTTGCCCATTTGTCACATTGTTTTTGGACTTTTAAGTTAGTCTAAATCAAAGCAACCATTTTGTGTATTTTGACAGCTAATTTAGATGAATTCATACTAAAGGTAAATGAGGTATTAAAGTTTTAAAGTTCATTCTTTAACAACACATTACTCTATACGCTCCCCAGAAAATATGTCGAGGAAAATAATTTAATGGTCAGGAGCCTGTCCTTACTTTCAGATCCTAACTTCTCTCTTCCCCTAGTCATCACCACCCCTTACCCTCAGTTCCATAAACATAAATAAAGAGAAGAATGAAGTTAAAGCTTTTCTTCTTAGGTGTTTAAAAATCTGACTATTCTAAAGACTGATTAAACTAGGTTTTCTAAGTGAGCAGTTCCTTAATCTTGACTTAGTAAAACATTAAAATATTTGGCATCTGCCATTGACCCCTATTCTGCAATATTGGAGTTAATCCAGCAGTTTCTGATTAAATACCAGTATTATGCAATTCAAGAATTACCACAGGGGTGTGAAGGGAAGAGGGTGAGGCTAGTGAGGAACACCCAGACAGCAAAGTAAAGAAAATACTCCTTTTATAAGAATAAAACCCAAATGAATGCTAAGACTCTATCTAGAGATTCATTGTTATTTCTGTCAGTGGGATTATTTAAGTTTTCTCTTTAATCATTCGAGTTTAAAAAAATTATTTTTATTTTTTTTTATTTTTCAGACGGAGTCTTGCTCTGTCGCCCAGGCTGGAGTGCAGTGGTGCTATCTCTGCTCACTGCAAGCTCTGCCTCCCAG
>circRNA1236|1|CLIC4.circRNA.1|chr1|25124232|25153607|+
GCTGGCAGTGATGGTGAAAGCATAGGAAACTGCCCCTTTTCCCAGAGGCTCTTCATGATTCTTTGGCTCAAAGGAGTTGTATTTAGTGTGACGACTGTTGACCTGAAAAGGAAGCCAGCAGACCTGCAGAACTTGGCTCCCGGGACCCACCCACCATTTATAACTTTCAACAGTGAAGTCAAAACGGATGTAAATAAGATTGAGGAATTTCTTGAAGAAGTCTTATGCCCTCCCAAGTACTTAAAGCTTTCACCAAAACACCCAGAATCAAATACTGCTGGAATGGACATCTTTGCCAAATTCTCTGCATATATCAAGAATTCAAGGCCAGAGGCTAATGAAG
>circRNA1239|1|NA.chr1.circRNA.256|chr1|25228512|25228791|+
CGCAGGTCCCATTCCCGCCCGGAGCCTCGGAGCCGGCCCATCACTGGTCTTGAAGGTTGTTAGGGTCCCCGCCTCCAGCGGGAGGAGTCCACCAGGGCGGTCAGTAGGGCCGCCACACGGCCTCATCCATGCGGCCTGGCGTGCTCAGGGCCGTGGGTGAGTTGCTGTGGCTGCCGTCGGCCTCCACGCCATCACTCTGGCCGCCCAGGCTGGGGTTCATGAGGTTGCCGGCGGCGACAGAGGCAGCGCTGCTGGTGCAAGAGGCCAGCATGCGGGTAG
>circRNA1240|1|NA.chr1.circRNA.257|chr1|25542480|25542915|+
CAAAAAGCCAAGGAGAACCTCCGGCCCTCAGATCCCTGGGTTCTGCAAAGAGTCGCCATTTCTCAGAAACTAGATTTTGACTCTAACTGCTTTGGATTGGAGAAGCTGACCAGCGAGCGTGTAAAATTAATCTTGCATAAGTGATGAGCTTATAAAGAGAGCCCCAGGGGAATGAGGCTAGCACACTGCAAAGCATCACTTACCTATTGCTACCTGGCCGAGTGTTGCAGGAGAAGAGATTCTGGGGAAGGGAGGCTTCAAAGCTCCCGGATGTCCTATCGTTTCAAACCATCAGATTGGCAGAAAGAGGAAGTCTCTGCTAGTTCTTCTTGAGAAAACGGCCAACACCTTCATGAGCAGGGAGCAAGTCACATGGGAATTCTACCCCCCTTGATGATTTCTGAAAGTTCAGTTTGGCATTATCTTGATTTGGAG
>circRNA1241|1|SYF2.circRNA.2|chr1|25551492|25554726|-
GAATGTGCGGCAAGAGGAGAAGACTATGAGAAAGTGAAGTTGCTGGAGATCAGTGCAGAAGATGCAGAAAGATGGGAGAGGAAAAAGAAGAGGAAAAACCCTGATCTGGGATTTTCAGATTATGCTGCTGCCCAGTTACGCCAGTATCATCGGTTGACCAAGCAGATCAAACCTGACATGGAAACATATGAGAGACTGAGAGAAAAACATGGAGAAGAGTTTTTCCCAACATCCAATAGTCTTCTTCATGGAACACATGTGCCTTCCACAGAGGAAATTGACAGGATGGTCATAGATCTGGAAAAACA
>circRNA1245|1|C1orf63.circRNA.4|chr1|25568864|25573520|-
GAAGTCCTGAGTTGAGGCTTGCGGGATCCTTTCCGGAGAAAGCGCAGGCTAAAGCCGCAGGTGAAGATGTCCAACTACGTGAACGACATGTGGCCGGGCTCGCCGCAGGAGAAGGATTCGCCCTCGACCTCGCGGTCGGGCGGGTCCAGCCGGCTGTCGTCGCGGTCTAGGAGCCGCTCTTTTTCCAGAAGCTCTCGGTCCCATTCCCGCGTCTCGAGCCGGTTTTCGTCCAGGAGTCGGAGGAGCAAGTCCAGGTCCCGTTCCCGAAGGCGCCACCAGCGGAAGTACAGGCGCTACTCGCGGTCATACTCGCGGAGCCGGTCGCGATCCCGCAGCCGCCGTTACCGAGAGAGGCGCTACGGGTTCACCAGGAGATACTACCGGTCTCCTTCGCGGTACCGGTCCCGGTCCCGTAGCAGGTCGCGCTCTCGGGGAAGGTCGTACTGCGGAAGGGCGTACGCGATCGCGCGGGGACAGCGCTACTACGGCTTTGGTCGCACAGTGTACCCGGAGGAGCACAGCAGATGGAGGGACAGATCCAGGACGAGGTCGCGGAGCAGAACCCCCTTTCGCTTAAGTGAAAAAGATCGAATGGAGCTGTTAGAAATAGCAAAAACCAATGCAGCGAAAGCTCTAGGAACAACCAACATTGACTTGCCAGCTAGTCTCAGAACTGTTCCTTCAGCCAAAGAAACAAGCCGTGGAATAGGTGTATCAAGTAATGGTGCAAAGCCTGAACTGTCGGAAAAGGTAACAGAAGATGGAACTCGAAATCCCAATGAAAAACCTACCCAGCAAAGAAGCATAGCTTTTAGCTCTAATAATTCTGTAGCAAAGCCAATACAAAAATCAGCTAAAGCTGCCACAGAAGAGGCATCTTCAAGATCACCAAAAATAGATCAGAAAAAAAGTCCATATGGACTGTGGATACCTATCTAAAAGAAGAAAACTGATGGCTAAGTTTGCATGAAAACTGCACTTTATTGCAAATATGAGAGATAGCACAGATGGACCAAAGGTTATGCACAG
>circRNA1246|1|C1orf63.circRNA.5|chr1|25573460|25573701|-
CGTTTCGCTTCAAGGCCGCGGCCTCAGGGCGCCGAGCGGGGTTTCTAGGGCTCGGTTCCTGTCGCGGCGGTCGCCGCCCGCGCCGTGGCTCCGCCTCCCGGAGGTTCCCCGACTGTGGCTTCCGGGTGGCCAGGCGCCGGCTTCCGCGACTCGACTTGTTTTTTCTCTCTTGGTTTTTTAGGAAGTCCTGAGTTGAGGCTTGCGGGATCCTTTCCGGAGAAAGCGCAGGCTAAAGCCGCAG
>circRNA1247|1|RHD.circRNA.3|chr1|25611063|25629950|+
TTGGCCAAGATCTGACCGTGATGGCGGCCATTGGCTTGGGCTTCCTCACCTCGAGTTTCCGGAGACACAGCTGGAGCAGTGTGGCCTTCAACCTCTTCATGCTGGCGCTTGGTGTGCAGTGGGCAATCCTGCTGGACGGCTTCCTGAGCCAGTTCCCTTCTGGGAAGGTGGTCATCACACTGTTCAGTATTCGGCTGGCCACCATGAGTGCTTTGTCGGTGCTGATCTCAGTGGATGCTGTCTTGGGGAAGGTCAACTTGGCGCAGTTGGTGGTGATGGTGCTGGTGGAGGTGACAGCTTTAGGCAACCTGAGGATGGTCATCAGTAATATCTTCAACACAGACTACCACATGAACATGATGCACATCTACGTGTTCGCAGCCTATTTTGGGCTGTCTGTGGCCTGGTGCCTGCCAAAGCCTCTACCCGAGGGAACGGAGGATAAAGATCAGACAGCAACGATACCCAGTTTGTCTGCCATGCTGGGCGCCCTCTTCTTGTGGATGTTCTGGCCAAGTTTCAACTCTGCTCTGCTGAGAAGTCCAATCGAAAGGAAGAATGCCGTGTTCAACACCTACTATGCTGTAGCAGTCAGCGTGGTGACAGCCATCTCAGGGTCATCCTTGGCTCACCCCCAAGGGAAGATCAGCAAGACTTATGTGCACAGTGCGGTGTTGGCAGGAGGCGTGGCTGTGGGTACCTCGTGTCACCTGATCCCTTCTCCGTGGCTTGCCATGGTGCTGGGTCTTGTGGCTGGGCTGATCTCCGTCGGGGGAGCCAAGTACCTGCCG
>circRNA1250|1|C1orf63.circRNA.2|chr1|25642428|25644762|-
ACAGAGTCTCGGCTCACTGCAACCTCTGCCTCCCGGGTTCAAGCAATTCTACTGCCTCAGCCTCCCAAGTAGCTGGGATCCAACACCACGCCTGGCTTATTTTTTAATTTTTAGTAGAGATGGGGTTTCACCATGTTGGCCATGCTGGTCTTGAATCCTGATCTCAGATGATCTGCCCACTTCGGTCTCCCAAACTGCTGCAATTACAGGTGGGCAGCTCATGTTCTCATTTTTAAGACAAAGCAAAGCTCCAAGCCTGCAGCCTCATGGGGTGGACCCCACCTT
>circRNA1253|1|RHD.circRNA.2|chr1|25652196|25652497|+
ATATGCTAATCTCCTATCCTCCTGCAGTTTACAGTGGTCCTCACCAGATACTTATTTACAAAAATTCAGTTTATTATTTATTTTTTTGAGACAGAGTCTTGCTCTATAGCTCAGGCTAGAGTGTAATGGTGTGATCTCGGCTCACTTCAACCTCTGCCTCCCAGGTTCAAGTGATTCTCCTGCCTCAACCTCCCAAGTAGCTGGGACTACAGGCACCTGCCACCACGGCTAATTTTTGGAGTTTTAGTAGAGACAGGGTTTCACCACGTTGGCCAGGCTGGCCTCGAACTCCTGACCTCAG
>circRNA1258|1|TMEM50A.circRNA.6|chr1|25666964|25687234|+
TGACCTGAAAAAAATGTCTGGATTTCTAGAGGGCTTGAGATGCTCAGAATGCATTGACTGGGGGGAAAAGCGCAATACTATTGCTTCCATTGCTGCTGGTGTACTATTTTTTACAGGCTGGTGGATTATCATAGATGCAGCTGTTATTTATCCCACCATGAAAGATTTCAACCACTCATACCATGCCTGTGGTGTTATAGCAACCATAGCCTTCCTAATGATTAATGCAGTATCGAATGGACAAGTCCGAGGTGATAGTTACAGTGAAGGTTGTCTGGGTCAAACAGGTGCTCGCATTTGGCTTTTCGTTGGTTTCATGTTGGCCTTTGGATCTCTGATTGCATCTATGTGGATTCTTTTTGGAGGTTATGTTGCTAAAGAAAAAGACATAGTATACCCTGGAATTGCTGTATTTTTCCAGAATGCCTTCATCTTTTTTGGAGGGCTGGTTTTTAAGTTTGGCCGCACTGAAGACTTATGGCAGTGAACACATCTGATTTCCCACAGCACAACAGCCCTGCATGG
>circRNA1263|1|RHCE.circRNA.3|chr1|25688894|25701919|-
GATTGGCTTCCAGGTCCTCCTCAGCATTGGGGAACTCAGCTTGGCCATCGTGATAGCTCTCACGTCTGGTCTCCTGACAGGTTTGCTCCTAAATCTCAAAATATGGAAAGCACCTCATGTGGCTAAATATTTTGATGACCAAGTTTTCTGGAAGGTATTTATCGAATAACTATTCTATACCAAGTACTATGCTAATCAACCAAGGACAGCACAAACAGGAGAAATCTCCAGCTCAGTCACTTGAGTTGCAATAAATATTTGCTGGATAGGTCAGGTGCAGTGGCTCACACTTGTAATCCCAGCACTTTGGGGATTACTGAGACGGGAGGATCTCTTGAGCCCAGGAGGCCAAGGCTGCAGAGAACCATGATCATGCCACTGCACTCCAGCCTGGGTGACAGAGTGAGATCCTGTCTCTGAAAAAAAATATTTGCTGGATAAATTAAGGAAATCTGACGAACCCCATCAGTAGCCATTGCAGCAACAGTTTCCTCATTTGGCTGTTGGATTTTAAGCAAAAGCATCCAAGAAAAACAAGGCCTGTTCAAAAACAAGACAACTTCCTCTCACTGTTGCCTGCATTTGTACGTGAGAAACGCTCATGACAGCAAAGTCTCCTTATGTATAATGAAACAAG
>circRNA1265|1|NA.chr1.circRNA.258|chr1|25742297|25742541|+
ATACAGAGGCAAGATTTGAATCAGTCTAGCTCCAGGAATTCTCGAACTTTCACGCACAGAAGAATCACCCAGAGGGCTTGTGAAAACACAGATTGCTGGGCCCCAGGCCCAGAGCTTCTGATCAGTAGGTCTGGCCTAGGGCCTGAGAATCTGCATTTCTACTAAATTTCCAGGAGATGCTGAGGCAGCAGGTCTGGGGACCACACTTTGAGAAACATGGATCTAGGCTATTCTATCTCTAAAG
>circRNA1266|1|TMEM57.circRNA.2|chr1|25773252|25785383|+
TACATTTTTATACCTGAAATTCCTGGTGGTGTGGGCACTTGTCCTCCTAGCAGATTTTGTCCTGGAGTTCAGATTTGAATACCTGTGGCCATTCTGGCTTTTCATCAGAAGCGTCTATGATTCCTTCAGATACCAGGGACTGGCCTTCTCAGTATTTTTTGTTTGTGTAGCATTCACGTCAAATATAATATGCCTGCTGTTCATCCCCATACAGTGGCTTTTTTTTGCTGCTAGCACATATGTATGGGTTCAGTACGTATGGCACACAGAAAGGGGAGTGTGTTTGCCTACAGTGTCTCTCTGGATCCTCTTTGTTTATATTGAAGCAGCCATTAGATTTAAAGATCTCAAAAACTTTCATGTAGACCTTTGTCGTCCATTTGCTGCTCACTGTATTGGGTACCCTGTGGTAACTTTGGGGTTTGGCTTCAAAAGTTACGTAAGCTACAAAATGCGGTTAAGGAAGCAAAAAGAAGTACAAAAAGAGAACGAGTTTTACATGCAACTTCTTCAACAAGCTCTCCCTCCAGAGCAACAGATGCTACAGAAGCAAGAAAAAGAGGCCGAGGAAGCAGCCAAAGGATTACCTGATATGGATTCTTCGATCCTTATACACCACAATGGAGGTATCCCAGCCAACAAAAAACTCTCCACAACTTTGCCAGAGATAGAATACCGAGAAAAAGGGAAAGAAAAGGACAAGGATGCCAAAAAACACAACCTTGGAATAAATAACAACAATATTCTACAACCTGTAGACTCTAAAATACAAGAGATTGAGTATATGGAAAACCATATCAATAGTAAAAGATTAAATAATGATCTTGTGGGAAGTACAGAAAATCTCTTGAAAGAGGACTCATGCACTGCTTCCTCAAAAAATTACAAAAATGCCAGTGGAGTTGTGAACTCTTCACCTCGAAGTCATAGCGCCACAAATGGGAGCATTCCTTCCTCATCTAGTAAAAATGAGAAGAAGCAGAAATGCACTAGCAAGAGCCCAAGTACACACAAGGACTTAATGGAAAACTGTATTCCTAATAACCAGCTAAGCAAACCAGACGCACTGGTCAG
>circRNA1267|1|TMEM57.circRNA.5|chr1|25773252|25785383|+
TACATTTTTATACCTGAAATTCCTGGTGGTGTGGGCACTTGTCCTCCTAGCAGATTTTGTCCTGGAGTTCAGATTTGAATACCTGTGGCCATTCTGGCTTTTCATCAGAAGCGTCTATGATTCCTTCAGATACCAGGGACTGGCCTTCTCAGTATTTTTTGTTTGTGTAGCATTCACGTCAAATATAATATGCCTGCTGTTCATCCCCATACAGTGGCTTTTTTTTGCTGCTAGCACATATGTATGGGTTCAGTACGTATGGCACACAGAAAGGGGAGTGTGTTTGCCTACAGTGTCTCTCTGGATCCTCTTTGTTTATATTGAAGCAGCCATTAGATTTAAAGATCTCAAAAACTTTCATGTAGACCTTTGTCGTCCATTTGCTGCTCACTGCAGCCAAAGGATTACCTGATATGGATTCTTCGATCCTTATACACCACAATGGAGGTATCCCAGCCAACAAAAAACTCTCCACAACTTTGCCAGAGATAGAATACCGAGAAAAAGGGAAAGAAAAGGACAAGGATGCCAAAAAACACAACCTTGGAATAAATAACAACAATATTCTACAACCTGTAGACTCTAAAATACAAGAGATTGAGTATATGGAAAACCATATCAATAGTAAAAGATTAAATAATGATCTTGTGGGAAGTACAGAAAATCTCTTGAAAGAGGACTCATGCACTGCTTCCTCAAAAAATTACAAAAATGCCAGTGGAGTTGTGAACTCTTCACCTCGAAGTCATAGCGCCACAAATGGGAGCATTCCTTCCTCATCTAGTAAAAATGAGAAGAAGCAGAAATGCACTAGCAAGAGCCCAAGTACACACAAGGACTTAATGGAAAACTGTATTCCTAATAACCAGCTAAGCAAACCAGACGCACTGGTCAG
>circRNA1272|1|TMEM57.circRNA.6|chr1|25810606|25818075|+
GCTGGAACAAGACATTAAAAAGTTAAAGGCTGACCTGCAAGCCAGCAGACAAGTGGAACAAGAGCTCCGCAGTCAGATCAGCTCCCTTTCGAGCACCGAGCGAGGGATCCGCTCAGAAATGGGCCAGCTTCGGCAGGAGAACGAGCTGCTGCAGAACAAGTTACATAATGCTGTGCAAATGAAGCAAAAAGACAAGCAGAATATCAGCCAGTTGGAGAAAAAGCTAAAAGCTGAGCAGGAAGCCCGAAGTTTTGTAGAGAAACAGTTAATGGAAGAGAAAAAGAGGAAGAAGTTAGAAGAAGCCACTGCTGCCCGGGCTGTTGCGTTTGCTGCTGCATCTAGGGGAGAATGCACCGAAACCTTACGGAATCGGATCAGAGAACTAGAAGCAGAGGGCAAGAAGCTCACGATGGACATGAAGGTGAAAGAAGACCAAATCAGAGAACTAGAACTAAAAGTCCAGGAGCTTCGGAAATATAAGGAAAATGAGAAGGACACTGAGGTGTTAATGTCAGCCCTCTCAGCCATGCAAGACAAAACACAGCACCTGGAGAACAGCTTAAGTGCAGAGACGAGAATCAAGCTGGACCTGTTCTCCGCACTGGGCGATGCAAAGCGGCAGCTCGAGATTGCCCAAG
>circRNA1273|1|LDLRAP1.circRNA.2|chr1|25878834|25879036|+
CCAGTGAGGAAGGCCTCAGGAGGAGGTAGGGAGGGCCCAGGACATCTCCCAGCCCCTCCCTGGGGGATGGTCTAGGGAAGCTGGCCCTGGCTACCTCTCGTGGCCCCTGGAAGCTGATTCCTGGCTGGATCCTGCTCTGTCCTCAACAAGATTGTGTGTGAGGCTGAAGAGCAGTTTTCTTTCTCATCTGTAAAATGGTGCA
>circRNA1274|1|LDLRAP1.circRNA.1|chr1|25880412|25883758|+
AGCTGCCTGAGAACTGGACAGACACGCGGGAGACGCTGCTGGAGGGGATGCTGTTCAGCCTCAAGTACCTGGGCATGACGCTAGTGGAGCAGCCCAAGGGTGAGGAGCTGTCGGCCGCCGCCATCAAGAGGATCGTGGCTACAGCTAAGGCCAGTGGGAAGAAGCTGCAGAAGGTGACTCTGAAGGTGTCGCCACGGGGAATTATCCTGACAGACAACCTCACCAACCAGCTCATTGAGAACGTGTCCATATACAGGATCTCCTATTGCACAGCAGACAAGATGCACGACAAGGTGTTTGCATACATCGCCCAGAGCCAGCACAACCAGAGCCTCGAGTGCCACGCCTTCCTCTGCACCAAGCGGAAGATG
>circRNA1275|1|MAN1C1.circRNA.5|chr1|25972650|25972992|+
GTGCGGAAAGCTAACCGGAGTTCCTGTTCCTTCCTCCGTGCTGGTCCCCGCAGGGCTTGTGGTGGAGGACCCTGTGGCCATCTCACCAACTACACCGAAACGCATCTGACTTCTGACGCCACGCCCGTGTGCGGTGCAGCCTCCCTGCTGGGCCCAGGCCTGGCCGCTTGGAGATGGTGCCCTCATCGTCCTGGGCCTTCCAGGCTGCAGAGGGTGCGGGGAGCACTGAGGAACTGCATAGATGGCTGTGGGAGGTGGTGGCTTTTAAAAAATTGTGGTAAAATACATATAACATAAAAATATATGTTAGCCATTTTAAAATGTACAACTCAATGGCACTAG
>circRNA1276|1|MAN1C1.circRNA.4|chr1|26035167|26036428|+
GAGTTTGAGACCAGCCTGGGCAACGTGGAGAAATCCTGTCTCTACTGAAAATACAAAAATTAGTTGGGCAGTTGCTGCGCTCCTGTAATCCCAGCTACTTGGGAGACTGAGGCAGGAGAATCACTTGAACCTGGGAGGTGGAGGTTGCAGTGAGCTGAGATTGCACCACTGCACTCCAGCCTGGGCAACAAGAGCGAAACGCTGTCAAAAGAAGAAAAAAAAAAGCCACTGGCTTGGAAAGTATCTGAGAAAGTCCCTGGTAAATTTCATTCCACTCCAACTGGGGTCTTGGCACTTGCATTTTCCTGAGCCCAGCCCCAGGGACCGCAGGAATCCATACATCTGCAGGGATGAGACACAGCCGATGCCCACCGCCATGCAGAAGCCTAACACCTACTAGGCTGAAAGTCACCCCAGGGCACTAAGCCAGGGAGGGTTGAAGGGGGTGGAAGATCATCAGGGAGAGAGTAGGTTTTCCTATTTGAGAAGTGAAAGGCGGTATAGACGGCTGTCCTCCATGCCTTGGATTGTAGGTGGCATTTACTGCTCAAGGAGAAGGGACACTCAGAGACCTGATGCAGAACACGGAGGAGGCAGTAAGACCGGCTAAGCTAGGTGAGTTTAGGAAAGTCCAGCAGGGCCACCTACTTATTTTGCAGTCATAAAAACAGCAGCTCCAGGCCCTCAATGCTGGCATGTAGTAGGTACTCAATAAATGTCTGCAGAAGCAATGAATGAGTCCTGTCAAAAGTAACAGTACTGAATCAAACCAGTGTTCTGGGAGGCAGGCACGCAGATGTTTCTTGTCCACCCTAACTCTCCAGCTCCAAAGCCCATGCTCTTACCCAGGGCTCTGTGAGCCCTATTCAGTTGTGTTAATCAGATGTGGCTGCATTGCCTCCCCGCCGTCTTGGTTACAGTAAATGTCCTTTAAGTTGCAAGGGCCTGGGGTGGCAGGGGTAGAGGAATGCATGAAGATTCCTCACCAATGCCTGATACTGTCAGTCTTCGTAACGTTAGCCTTTCTAGCAGAAGGAAACTCTATCTATCTATCTATCTATCTATATTTATTTATTTTATTTTTTTGAGATGGAGTCTCACTCTTGTCGCCCAGACTGGAGTGCAGTGGCATAGTCTCGGCTCACTGCAACTTCTGCCTCCCGGGTTCAAGCGATTCTCCTGCCTCAGCCTCCCGAGTAGCTAGGATTACAGGCGCCCGCAACCACGCCCAGCTAATTTTTGTATTTTTAGTAGAGACAGG
>circRNA1277|1|NA.chr1.circRNA.260|chr1|26038490|26038804|-
GTGCCTAACGGGCACGTTAGTATGTGCAAACCACCCAAAAATGTCTTCTATAACTGGAGGTTAGACGTGGGGAGCCAGACAAAAGAGCTCCCCTGCCAAGACGCCGGCCGAGCATAGCAGAACGCTGGTTTGATCCAGTACTGTTACTTTCCACAAGATTCATTCATTACTTCTGCAGACATTTATTTAGCACCTACTATATGCCAACATTGAGGGCCTGGAGCTGCTGTTGTTATGACTGCAAAATAAGTAGGTGGCCCTGCTGGACTTTCCTAAACTCACCCAGCTTAGCTGGTCTTGTCGCCTCCTCTGTG
>circRNA1278|1|MAN1C1.circRNA.3|chr1|26075440|26075650|+
CTCTCCCGGCAGGTTCTGGCGCTCCTTGGAGCACAACCAGGCATCGCTTTGCTGCCATCATCTCAGCAAGGGCTGGGGAAGGAAGCCAAGCCCAGCATTTATTTGGAATGCTAGAAATTGCAGGAGTTCTGCCAGGCAGGTGCAGATTCCTCTTGACTTTTGTTATGAAAACCATCGTCACCTTGCCTGGCTTACCAGAGCCGGGGACAG
>circRNA1279|1|MAN1C1.circRNA.1|chr1|26078437|26078990|+
TGGGTGCCTGTTGGGTGGGTCTTTCCATTCTTAAAATTTCCCACAAAGGTTTGTGGAATGAAGGGTGAAGGAGACCCCACACTTTTCCTGGGCTGAGGCCTTTCTTTGCTTAAGATGAAGCTTCAGAGGGAGACCCCCTGCTGGGTAGGCCAGTCCTACCGAGAGCCAGTGCCCATGGGAGTAACTCGTATAACCACAGCTGCACACGTGAGGTTGGCACGGCACTTCACAGTTTATAAAGTACATTCATTTCTCTACATCCTCTCATTTGATTTCCACAAAGACCCCTGCAGCAGCCAGGCTCGTGCCACCATTGTGTTGTGCAGATGAGGAAACCAAGGTGCAGCGAGGTTTCCTCCCACTGTCCCCGCTCCTCCACCTGGCTATTTTTTGTATTTTTGGTAGAGACGGGGTTTCACCATGTTGGCCAGGATGGTCTCGAACTCCTGACCTCAGGTGATCCACCTGCTTCGGCCTCCCAAAATGCTGGGATTACAGGCATGAGCCACCGTGCCTGGCCCACAGCATCATTTCAATAGCTGCATGGTATTTT
>circRNA1280|1|SEPN1.circRNA.1|chr1|26128506|26131766|+
GGTCTTGTTCTGTCACCCAGACTGGAGTGCAGTGGTGCAGTCACAGCTCACTGCAGCCTCAACTTCCCTGGCTCAATTGATCCTCCTGCCTCAGCCTCCTGAGGTCAACTCCCGCGGCCAGCTGCGAGGAGGAGGAGTTGCCCCCTGACCCTAGCGAGGAGACGCTCACCATAGAAGCCCGATTCCAGCCTCTGCTCCCGGAGACCATGACCAAGAGCAAAGATGGCTTCCTAGGG
>circRNA1281|1|SEPN1.circRNA.3|chr1|26133866|26134372|+
ACAGTGCAGCAGATAGGCAGGAGTCCAGGAAGTGGTCAAAACCGGTCTGACCTTCCACAAAAGGAGATGGGGAACCCATCTCCATGGATTTGGCAGTGATGGGCTGGTCTGAGCAGATAAGTCCGCACAGACAACAAGAACTGGGGTGAGGCAGGAGCAGCACCCCTAGCCCTGGCCCCCGAGCAGAGCCCCAGCAAGCCCAGCACCCATCGCTGGCAGGTCCCCTGCAGGGGGTGGCAAGCCTACAAGCAGGACCCAGGAAGGCGGGCTCGGCCTGGCCCGGCACAGCCAGCTCTGCCTTGAGAACCGCCTGTTAAATCTGTCTCTGTGGGAGCTCCCTGCCTGCTTTCCTCCTACCTCCCACCAAGCCTGAGCTCCTGCTGCCAGGGAGGTGGCGACAGAAGAGGGAATCTGCTGTTCCCCAAATGCTGGCCGACGTGTAGACAGCTCTGTGGTCTCTGAGCGTCCTCTCCGAGCCATCAGCTTGTCAGACAGAGGCGAGGCAG
>circRNA1282|1|SEPN1.circRNA.2|chr1|26135070|26138370|+
GTCTCCCGCCTCGCCCTGTCCGGCCTCCGAAACTGGACAGCCGCCGCCTCACCAAGTGCAGTGTTTGCCACCCGCCACTTCCAGCCCTTCCTTCCCCCGCCAGGCCAGGAGCTGGGTGAGCCCTGGTGGATCATCCCCAGTGAGCTGAGCATGTTCACTGGCTACCTGTCCAACAACCGCTTCTATCCACCGCCGCCCAAGGGCAAGGAGGTCATCATCCACCGGCTCCTGAGCATGTTCCACCCTCGGCCCTTTGTGAAGACCCGCTTTGCCCCTCAGGGAGCTGTGGCCTGCCTGACTGCCATCAGCGACTTCTACTACACTGTGATGTTCCGGATCCATGCCGAGTTCCAGCTCAGTGAGCCGCCCGACTTCCCCTTTTGGTTCTCCCCTGCTCAGTTCACCGGCCACATCATCCTCTCCAAAGACGCCACCCACGTCCGCGACTTCCGGCTCTTCGTGCCCAACCACAGGTCTCTGAATGTGGACATGGAGTGGCTTTACGGGGCCAGTGAAAGCAGCAACATGGAGGTGGACATCGGCTACATACCCCAGATGGAGCTGGAGGCCACGGGCCCCTCTGTGCCCTCCGTGATCCTGGATGAGGATGGCAGCATGATCGACAGCCACCTGCCTTCAGGGGAGCCCCTGCAGTTTGTGTTTGAGGAGATCAAGTGGCAGCAGGAGCTGAGCTGGGAGGAGGCTGCCCGGCGCCTGGAGGTGGCCATGTACCCCTTCAAGAAG
>circRNA1283|1|SEPN1.circRNA.4,RP1-317E23.6.circRNA.2|chr1|26141985|26142530|+
GGAGCCTGGGGGCCCCCCTCCGCCCCACTTGCCTCACCCGGCCCTTCTCCCAGGTCCATCACATCAATGCCAACTACTTCTTGGACATCACCTCCGTGAAGCCCGAGGAAATCGAGAGCAATCTCTTCAGCTTCTCATCCACCTTTGAAGACCCGTCCACGGCCACCTACATGCAGTTCCTGAAGGAGGGACTCCGGCGTGGCCTGCCCCTCCTCCAGCCCTAGAGTGCCTGGACGGGATCTGATGCACAGGCCCCCACGCCTCAGAGCCAGAGTGGTCCTCAGCCCATTTCAGACTGCAGATGCCGCCCACTCCCACCCCACTCCTAGGCTGCCTTGGAGGGTACAAGATCCACTGAGGGTGGCCACCACAGCCTTGGCTCCATGGTGGCGGGTAGACAAGGGATGCCTGGGCTGACTGGGCAGAGGAACCTCTAGCTCTGACTGTCACTCGGCTCTCCCTACCCATTTGGCTCTGGAAGCTGCTTGGCCCCCCCAGATCAGGGCCTGGGTGAACTCCCTGGACCTTTCCTAGCCAGCCGCACA
>circRNA1284|1|MTFR1L.circRNA.4|chr1|26149509|26153317|+
ATGGCCTGATATGAAGGAGTCACGCCTCCCGCCTCCCGGAGCTGCCCAGTGGCTGCCTTGTCCTTCAAGTGCAGGAGCTGGTTCAAATGTCAGGAATGGAAGCCACTGTGGTAAGGGGCATTCCCAGGGCAGGGGTATGGTGGGGAAGGTTGGGTGCTGGGCCTGCTGAAGTACTGTAAAAGGTTCTGAGACTCTCCAGTTGAGCACTCCTTTCTCCAGAGGCCTGGAATTGGAGCAAGGCCACCGTTTCACTCCCTCCCCCTAAGAAGAACCAACTATGATCCTGGGGCACTTCAGGAGTCAGTGTATGTCTGCCTTTCTGTACAGAGGACGGGAAGGAAAGCCTGGATAATCTCTACACTCAGCTACTTCCTCTCCCCTTCCCTGACCCTCCCAACATTGACTGCCTTAGCAGCAGCAGGTATTCCCTTGGGTGGCTGGCCAGGGTGTAGGCTGGCAACTGGGGAACCTGCCCTCACTATAATTGAGAGTTGACTTGCCCCTAGAGAGTGCCCTGTCCCTAGGTTTGTGGAATTCAGTCTCCACAAACCTAGAGAGGAGAGGACAAGGACAGTAGTTGGATTCATTCTCTGGGGTTGTAGCTGTCTCCGTCTCTTTGCTCCAGACCATCCCAATCTGGCAAAACAAGCCACATGGGGCTGCTCGAAGTGTAGTAAGAAGAATTGGGACCAACCTACCCTTGAAGCCGTGTGCCCGGGCGTCCTTTGAGACCCTGCCCAACATCTCTGACCTGTGTTTGAGAGATGTGCCCCCAGTCCCTACCCTGGCTGACATCGCCTGGATTGCTGCGGATGAAGAGGAGACATATGCCCGGGTCAGGAGTGATACGCGCCCCCTGAGGCACACCTGGAAACCCAGCCCTCTGATTGTCATGCAGCGCAATGCCTCTGTTCCCAACCTGCGTGGGTCCGAGGAGAGGCTTCTGGCCCTGAAGAAGCCAGCTCTGCCAGCCCTAAGCCGCACTACTGAGCTGCAGGACGAGCTGAGCCACTTGCGCAGCCAGATTGCAAAGATAGTGGCAGCTGATGCAG
>circRNA1288|1|AUNIP.circRNA.1|chr1|26161512|26164045|-
ACACATTTAATCAAACCAGGCACCAAAATGCTAACACTCCTTCCTGGAGAAAGAAAGGCTAATATTTATTTTACTCAAAGAAGAGCTCCATCTACAGGCATTCACCAGAGAAGCATTGCTTCCTTCTTCACCTTGCAGCCAGGAAAGACAAATGGCAGTGACCAGAAGAGTGTTTCATCTCATACAGAAAGTCAGATCAACAAAGAGTCCAAGAAAAATGCGACCCAGCTAGACCATTTGATCCCAGGCTTAGCACACGATTGCATGGCATCCCCTTTAGCCACTTCAACCACTGCAGACATCCAGGAAGCTGGACTCTCTCCTCAGTCCCTCCAGACTTCTGGCCACCACAGAATGAAAACCCCATTTTCAACTGAGCTATCTTTGCTCCAGCCTGATACTCCAGACTGTGCTGGAGATAGTCATACCCCACTGGCTTTTTCCTTCACCGAGGACTTGGAAAGTTCTTGTTTGCTAGACCGAAAGGAAGAAAAAGGGGATTCTGCCAGGAAATGGGAATGGCTTCATGAGTCTAAGAAGAACTATCAGAGTATGGAGAAACACACCAAACTACCTGGGGACAAATGCTGTCAGCCCTTAGGCAAGACTAAATTGGAAAGAAAGGTGTCTGCCAAAGAAAACAGGCAGGCCCCTGTCCTCCTTCAAACATACAGGGAATCCTGGAATGGAGAAAACATAGAATCAGTGAAACAAAGCCGTAGTCCAGTTTCTGTGTTTTCCTGGGACAATGAAAAGAATGACAAGGACTCCTGGAGTCAACTTTTCACTGAAGATTCTCAAGGCCAGCGGGTCATTGCCCACAACACTAGAGCTCCTTTTCAAGATGTAACCAATAACTGGAATTGGGACTTAGGGCCGTTTCCTAACAGTCCTTGGGCTCAGTGCCAGGAGGATGGGCCAACTCAAAATCTGAAGCCTGATTTGCTCTTTACCCAGGACTCTGAAG
>circRNA1289|1|STMN1.circRNA.1|chr1|26227981|26231229|-
GACTTTCCTTATCCCAGTTGATTGTGCAGAATACACTGCCTGTCGCTTGTCTTCTATTCACCATGGCTTCTTCTGATATCCAGGTGAAAGAACTGGAGAAGCGTGCCTCAGGCCAGGCTTTTGAGCTGATTCTCAGCCCTCGGTCAAAAGAATCTGTTCCAGAATTCCCCCTTTCCCCTCCAAAGAAGAAGGATCTTTCCCTGGAGGAAATTCAGAAGAAATTAGAAGCTGCAGAAGAAAGACGCAAGTCCCATGAAGCTGAGGTCTTGAAGCAGCTGGCTGAGAAACGAGAGCACGAGAAAGAAGTGCTTCAGAAGGCAATAGAAGAGAACAACAACTTCAGTAAAATGGCAGAAGAGAAACTGACCCACAAAATGGAAGCTAATAAAGAGAACCGAGAGGCACAAATGGCTGCCAAACTGGAACGTTTGCGAGAGAAG
>circRNA1293|1|PAFAH2.circRNA.2|chr1|26299048|26311019|-
GACTTTGTATTCAGCCTTCTGCATGGAGCTGGCCTCACGTGGCTTTGTGGTTGCTGTGCCAGAGCACAGGGACCGGTCAGCGGCAACCACCTATTTCTGCAAGCAGGCCCCAGAAGAGAACCAGCCCACCAATGAATCGCTGCAGGAGGAATGGATCCCTTTCCGTCGAGTTGAGGAAGGGGAGAAGGAATTTCATGTTCGGAATCCCCAGGTGCATCAGCGGGTAAGCGAGTGTTTACGGGTGTTGAAGATCCTGCAAGAGGTCACTGCTGGGCAGACTGTCTTCAACATCTTGCCTGGTGGCTTGGATCTGATGACTTTGAAGGGCAACATTGACATGAGCCGTGTGGCTGTGATGGGACATTCATTTGGAGGGGCCACAGCTATTCTGGCTTTGGCCAAGGAGACCCAATTTCGGTGTGCGGTGGCTCTGGATGCTTGGATGTTTCCTCTGGAACGTGACTTTTACCCCAAGGCCCGAGGACCTGTGTTCTTTATCAATACTGAGAAATTCCAGACAATGGAGAGTGTCAATTTGATGAAGAAGATATGTGCCCAGCATGAACAGTCTAGGATCATAACCGTTCTTGGTTCTGTTCATCGGAGTCAAACTGACTTTGCTTTTGTGACTGGCAACTTGATTGGTAAATTCTTCTCCACTGAAACCCGTGGGAGCCTGGACCCCTATGAAGGGCAGGAGGTTATGGTACGGGCCATGTTGGCCTTCCTGCAGAAGCACCTCG
>circRNA1296|1|PAFAH2.circRNA.1|chr1|26314721|26317354|-
CCAGCAAGTTCAGCTCCGGCAAGTCATTTGATTCACCCGGTGATGAAATGGGGGTCAACCAGTCTGTGGGCTTTCCACCTGTCACAGGACCCCACCTCGTAGGCTGTGGGGATGTGATGGAGGGTCAGAATCTCCAGGGGAGCTTCTTTCGACTCTTCTACCCCTGCCAAAAGGCAGAGGAGACCATGGAGCAGCCCCTGTGGATTCCCCGCTATGAGTACTGCACTGGCCTGGCCGAGTACCTGCAGTTTAATAAGCGCTGCGGGGGCTTGCTGTTCAACCTGGCGGTGGGATCTTGTCGCCTGCCTGTTAGCTGGAATGGCCCCTTTAAGACAAAGGACTCTGGATACCCCTTGATCATCTTCTCCCATGGCCTAGGAGCCTTCAG
>circRNA1297|1|EXTL1.circRNA.1|chr1|26355683|26356198|+
GACCCAGCGCCAGGAGACGCTGCCCAATGCCACCTTCTGCCTCATCTCTGGCCACCGTCCCGAGGCTGCCTCGCGCTTCCTCCAAGCCCTGCAGGTACAACCCCAATTTGAGCATCACCCATCCTCTGTCCCCCAGCACTCATGAGCTGGCAGGGTACTCTGGGTCCAGGCCAATGAGAAGGGGCAGTAAGCTGCCTGCTCCTTTACTCCTGGACTCAGGCATGCCTGTGTCCCCATTCACTGCACCCTCTGCAGAACAACCATAACCTCCCCTCCCTGAAAAATCCCATGTTCCTGTCCTCTTTGCCCCTTGCCCCCAACAGCAGCAGCTACTGACTTGGAACTGGGCGGGGGGTGAGTATGTGCAGGGTGGGGCTGGGCTCCCCAGTGACCTCCCCGCCCCCCAGGCCGGCTGCATCCCAGTGCTTCTCAGCCCCCGCTGGGAGCTGCCCTTCTCCGAGGTCATCGACTGGACCAAGGCAGCCATCGTAGCTGATGAGAGGCTCCCACTTCAG
>circRNA1298|1|TRIM63.circRNA.4|chr1|26384880|26385114|-
GAGAACAGTCACCAGGTAAAGGAAGAGCTGAGCCAGAAGTTTGACACGTTGTATGCCATCCTGGATGAGAAGAAAAGTGAGTTGCTGCAGCGGATCACGCAGGAGCAGGAGAAAAAGCTTAGCTTCATCGAGGCCCTCATCCAGCAGTACCAGGAGCAGCTGGACAAGTCCACAAAGCTGGTGGAAACTGCCATCCAGTCCCTGGACGAGCCTGGGGGAGCCACCTTCCTCTTG
>circRNA1299|1|TRIM63.circRNA.2|chr1|26387692|26392847|-
GTGATCATGGATCGTCACGGAGTGTACGGCCTGCAGAGGAACCTGCTGGTGGAGAACATCATCGACATCTACAAACAGGAGTGCTCCAGTCGGCCGCTGCAGAAGGGCAGTCACCCCATGTGCAAGGAGCACGAAGATGAGAAAATCAACATCTACTGTCTCACGTGTGAGGTGCCCACCTGCTCCATGTGCAAGGTGTTTGGGATCCACAAGGCCTGCGAG
>circRNA1300|1|TRIM63.circRNA.1|chr1|26392847|26393968|-
CCTGATCCAGGATGGGAATCCCATGGAGAACTTGGAGAAGCAGCTGATCTGCCCTATCTGCCTGGAGATGTTTACCAAGCCAGTGGTCATCTTGCCGTGCCAGCACAACCTGTGCCGGAAGTGTGCCAATGACATCTTCCAGGCTGCAAATCCCTACTGGACCAGCCGGGGCAGCTCAGTGTCCATGTCTGGAGGCCGTTTCCGCTGCCCCACCTGCCGCCACGAG
>circRNA1301|1|NA.chr1.circRNA.262|chr1|26477104|26477536|+
GGAATGATGTGCTTCTTTCAGGTTTATTTCAGTTGTAAGTGACTGAAAAATTAACCTGACAGAGTTAAGCCTGGGGATTGCCTTCCTTGGGTATAAAAGGGTAATTCCCCAGGGTTGGATATGTTCACTGTGACAAACACCTCCCTGATCATAGCTCAGTGCCCTCCTTAGAACTGGATAGAGGGGCCCCTGCCCTTTAAAGGACCCCATAACCCAGGTGTGGTGGTGCTGTGCCTGTAGTCCCAGCTACTCAAAAGGCTGAAACTTGAGCCCAGGAGTTCAAGGTTGCGGTGAGCTATCATCATGCTACTGCACTCCAGCCTGGGTGACAATGAGATCCTGTATCCAAAAATAAGTAAATAGGCCGGTGTCTCACGCCTGTAATTCCAGCACTTTGGGAGGCTGAGGCGGGAGGATCACCTGAGGTCAGGA
>circRNA1303|1|CATSPER4.circRNA.1|chr1|26529101|26529446|+
TGTGGCTTGGCAGAGCCTGGCCAGAGCCCATCCTCTCCCTTATACCTGGGCAGAGGCCAGGGGCTGTGAAGGTGGCAGCACCTGCAGGTCTGGTGCCTGTGAGCCCCAGGTCCGGTGGAGCAAGGAGAGAGGAGGATGCTGGATGATGAGAGTGGGAACCCTAGCAGCAAGGATGAGCACAGAAGGGGGTGCTGGCCAACGCAGCCAGGATTTGACCTAAGGATGGGGATCCCTGGCCCCCTGCTCTTGCCCAGAGCTGGTGGGGGGCCTCAGTGGGCCCCAGAACCAAGAAGAGAAAGGCAAGGCCAGTGGGGCCAGACATCTGTGTGTTGACAATAAAGTTTT
>circRNA1304|1|CEP85.circRNA.14|chr1|26564201|26570809|+
TGTGGAATTGCTGAGTCATAGGGTAACTCGGAGTTCTCCTTCTGTCACCGTATTTTCAACTTGTCTGAATTTAGAAACACCTTAGAATCCAGTGCGCCTACCATTTTGTTATCCTTTAAAGAAAGGAGTGAAGAAAAGGATTTTGATATTGACAAGAAAGGAAATCACTAGTAAGGAGTTGGCTTAAATAACTGTGATTGATGGCCATGCAGGAGAAATATCCAACTGAGGGGATCTCTCACGTCACTTCACCGAGTTCCGATGTGATTCAGAAGGGCAGTTCCCTGGGGACTGAATGGCAGACCCCAGTTATCTCGGAGCCCTTTCGGAGCCGCTTCAGCCGCTGTTCAAGTGTAGCCGACAGTGGGGACACAGCCATTGGTACATCATGCTCAGATATTGCGGAGG
>circRNA1305|1|CEP85.circRNA.9|chr1|26566252|26586293|+
TTGGCTTAAATAACTGTGATTGATGGCCATGCAGGAGAAATATCCAACTGAGGGGATCTCTCACGTCACTTCACCGAGTTCCGATGTGATTCAGAAGGGCAGTTCCCTGGGGACTGAATGGCAGACCCCAGTTATCTCGGAGCCCTTTCGGAGCCGCTTCAGCCGCTGTTCAAGTGTAGCCGACAGTGGGGACACAGCCATTGGTACATCATGCTCAGATATTGCGGAGGATTTTTGCAGCTCAAGTGGCAGTCCTCCTTTCCAGCCCATCAAAAGCCACGTAACCATTCCAACAGCCCATGTGATGCCTTCTACTTTAGGGACCTCTCCTGCCAAGCCAAATTCTACACCTGTTGGACCCTCTTCCTCTAAACTCCCTTTGTCAGGGTTGGCTGAAAGTGTGGGAATGACAAGAAATGGAGACCTCGGTGCAATGAAACATTCTCCAGGCCTATCTAGAGATCTCATGTATTTCTCTGGTGCTACTGGAGAAAATGGAATTGAGCAGTCCTGGTTTCCAGCAGTGGGCCATGAAAGACAAGAAGAGGCGAGGAAGTTTGATATTCCTAGCATGGAATCTACCCTCAATCAGTCGGCAATGATGGAGACACTTTATTCAGATCCTCACCACCGAGTCCGCTTCCACAACCCAAGAACCAGCACAAGTAAGGAGTTGTACAGAGTGTTGCCTGAGGCCAAGAAGGCACCGGGCAGCGGGGCAGTGTTTGAGCGGAATGGACCACATTCTAATAGCAGTGGGGTCCTCCCTTTGGGACTCCAGCCTGCTCCCGGGCTCTCCAAGCCTCTGCCCTCTCAGGTGTGGCAGCCGAGTCCTGACACTTGGCATCCCCGAGAGCAATCTTGTGAACTCAGCACTTGTCGGCAGCAGCTGGAATTGATTCGTTTACAGATGGAGCAAATGCAGCTTCAGAATGGAGCCATCTGCCACCATCCTGCTGCTTTTGGTCCTTCACTGCCCATCTTAGAGCCAGCACAGTGGATCAGCATCTTGAACAGTAATGAACACCTTCTGAAGGAAAAAGAGCTTCTCATTGACAAGCAGAGGAAACACATCTCTCAGCTGGAGCAGAAAGTGCGAGAGAGCGAACTGCAAGTCCACAGTGCCCTCTTGGGCCGCCCTGCCCCCTTTGGTGATGTCTGCTTGCTGAGGCTACAGGAATTGCAGCGAGAAAACACTTTCTTACGTGCACAGTTTGCACAGAAGACAGAAGCCTTGAGCAGAGAAAAGATTGACCTTGAAAAGAAACTCTCTGCTTCTGAAGTTGAAGTCCAGCTCATCAGAGAGTCGCTCAAAGTGGCGTTGCAGAAGCATTCTGAGGAAGTGAAGAAACAGGAAGAAAGG
>circRNA1310|1|CEP85.circRNA.8|chr1|26584087|26586293|+
CTTCAGAATGGAGCCATCTGCCACCATCCTGCTGCTTTTGGTCCTTCACTGCCCATCTTAGAGCCAGCACAGTGGATCAGCATCTTGAACAGTAATGAACACCTTCTGAAGGAAAAAGAGCTTCTCATTGACAAGAATTGCAGCGAGAAAACACTTTCTTACGTGCACAGTTTGCACAGAAGACAGAAGCCTTGAGCAGAGAAAAGATTGACCTTGAAAAGAAACTCTCTGCTTCTGAAGTTGAAGTCCAGCTCATCAGAGAGTCGCTCAAAGTGGCGTTGCAGAAGCATTCTGAGGAAGTGAAGAAACAGGAAGAAAGG
>circRNA1311|1|CEP85.circRNA.6|chr1|26584087|26598562|+
CTTCAGAATGGAGCCATCTGCCACCATCCTGCTGCTTTTGGTCCTTCACTGCCCATCTTAGAGCCAGCACAGTGGATCAGCATCTTGAACAGTAATGAACACCTTCTGAAGGAAAAAGAGCTTCTCATTGACAAGCAGAGGAAACACATCTCTCAGCTGGAGCAGAAAGTGCGAGAGAGCGAACTGCAAGTCCACAGTGCCCTCTTGGGCCGCCCTGCCCCCTTTGGTGATGTCTGCTTGCTGAGGCTACAGGAATTGCAGCGAGAAAACACTTTCTTACGTGCACAGTTTGCACAGAAGACAGAAGCCTTGAGCAGAGAAAAGATTGACCTTGAAAAGAAACTCTCTGCTTCTGAAGTTGAAGTCCAGCTCATCAGAGAGTCGCTCAAAGTGGCGTTGCAGAAGCATTCTGAGGAAGTGAAGAAACAGGAAGAAAGGGTCAAAGGTCGTGATAAACATATCAATAATTTGAAAAAGAAATGCCAGAAGGAATCAGAGCAGAACCGGGAGAAGCAGCAGCGTATTGAGACCTTGGAGCGCTACCTGGCTGACCTGCCCACACTGGAAGACCATCAGAAGCAGAGCCAGCAGCTTAAGGATTCTGAGTTGAAGAGCACAGAGCTGCAGGAGAAAGTGACTGAGCTGGAGAGTTTGCTGGAGGAGACCCAGGCAATCTGCAGAGAGAAGGAGATTCAACTGGAAAGCCTGAGGCAGAGAGAAGCAGAATTCTCCTCCGCTGGACATAGCCTGCAAGATAAACAGTCTGTGGAGGAGACCAGTGGAGAAGGTCCAGAAGTGGAAATGGAGTCCTGGCAGAAGCGATACGATTCGCTCCAAAAGATTGTGGAGAAGCAGCAGCAGAAGATGGATCAGTTGCGCTCACAAGTACAG
>circRNA1317|1|CEP85.circRNA.5|chr1|26599397|26600101|+
GCGTGAGCCATCATGCCCAGCCTATTACAGCATGTAATTGGGATGTGATGTGGTCAGGTTTGCAACTCAGGCTCAAGTGTGGAAGATTGGCATCCTGGAGAGAAGAAAGGTCCAGGGGGACTGTTGGAGAAATTCTCGTGAGAGGTGATGAGGGAACCTGGCATAAGGCAGCATAGCAGCGAGGAGATGTGAGGGGACAGATTTAAGTGACTTTAGGAGGTAACATCAAGCGGAATCAGTGACTGACAAGATGTAGGGGTTGAAGAATAGGGAAGAATCAAATATGACTCCAGGTTTCTATTTTGGGCCAGAGTGGGAGTGTCTTTAACTGGGTTCTCCAAGAAATTCTGGGTAAAGCAGGTTCACTCAGCGTCTCTTTGGACTCTAAAAGTTTTCACACCAAAACACCCGAAATGCACTCGTTTTGAGGGAATAAGTGGAGGCTGCAGTCTTGCCTTTGCCATTATGTGGATTGGGCTACGTCTATCTGGTTCACCTCTTTCAAGTCCTGTAAGGAGGTAGTCAAGCCTGGCAAGCATTTTAATACATACCCATTTAAAATCCCAGGTTTTTAGTAGAGTTTTTAATGGATCTCAAAATAGGTTTCCTAGAACCCTTGGGGTTCTGCAAAGTTTGGAAAAGCCTGACATTTTAAATGGCACATTTACCTATGATAAGACTACTTAGGCAAATTAAAATATCAG
>circRNA1318|1|CEP85.circRNA.12|chr1|26604541|26605044|+
TGCAAACTCTTCTCTGTGGTTCTAGCCTTGGGCAGAATTATATCCCAGAGACCACAGAGCAACTGTCAAGCTGCTTACCCCCTCACCCAGGGCTACAGCCTGTGCCCAGCCCTCTAATTTGTGCCTCTCTTGTGTTGGGGGTGGTGGGGGTTATTCCTTTCCCTTTCCTGCTCTGGCCTCCTTGAAAGTTCAGAGTACCCAGTACAAGTCAGCTTTAAAGTACAGCTTTTAGTGTTTCCTGGGTTGTTTCTCTGGGGCTTTAGTGAGGGACCTTTGCCCTCTGGTTTTTCTTGCCTCCTGGTTTAGGGAGCATCTCACACTTGTTAGTATCTGGTTGTTGGGCCAGCCGTGCCTCCTCTAGATCTGGAGCCAGGCCAGGCAGGGGCCACGTGTGGGCCAGTCAGCCACTACAAGATTTTTGCTAAGCTTTGGGCTGTTGGCAGCATCTTGGACCTCATGCCTGGGCCTGAATGAGGCTCTTTCTTAAGTGTTTTTACAAGTTT
>circRNA1319|1|UBXN11.circRNA.3|chr1|26610997|26611954|-
GTGATAAGCTGCTCCTCAAACCACACCTTTGGGGATTTTGAAGGGAGTGGGGATACACAGCCTCCCCAGACACCTCCCATTCTGAGGGGAAGCCGCTGCACTCCCTGGGGGACCCCAGTCTGATGCCCTCCAGGAGGATAAGTCTGAAGCCGGGCTGGGAAGGGAGCGGAGAGGCCCGAAACAGAGCAGCAGGCAGCGCCCTCTGCTGGCACCCTGGAGACAGCCTCGGCTGCGGGGCCCCTGCCTTCTAGTCCTCCCCAGCTTTCAGGACACCTTGACAACCTGGGGTCCCTGCAGAAGTGGCCCGGCTGTCCCCCAAGTCTCCTGAAGCTATCTGGGTAGGGTGGGAGGCAGTGCTGTGAGCCACAAATGCAAAGCAGAGGGGACAGATGTTGGGACTCAAAGACATGAGGTAGAGCTGGCCCCATGGGTAGGTGCCACCACCAGAGCCCATGAGGCTTCGTGTTCTAGAAGGTGGTGGGTTAGTGCCGCACTGAGGGCGTGTCCGGGAGGGAGCATGTGTCACCAGGGCTCAGGAAACAGCATGAGTCATGACGCGGGGGTGTTTAAGGCATTCGTGCCACAGCGGGGACCTCGGAGCTATGCCTTGATAAGGCAAGTGAGGTTACATGTACGATGATGCGGTTTGTGCTGCAGACTGGAAAAAAGCAGGGGCTTTGTCCTCTCCTGACCCCCTCACACTCTGCCTTCACGGTAGGCTCCTGAGAGGGGGGTCTCCAAGGAGGGTGTCAGTACTGCAGCTTCAGCTGGCGTGGATGGGGTGCTTACAGGAGCAGCAGGGCTGAGGGAGATGACAGCAGTACGAACCGTGGCTCTCCTGAGGCCTGGGTTTCCTCATATGTAAAATGGGGGTTGCATTAGACCATACCCTTGGCCTGTGTTTAGGCAAATAGGGATGAAAGTGGGGCCAAGGGCTGAAGAGCTGGGTCCGCTGCC
>circRNA1321|1|UBXN11.circRNA.4|chr1|26620695|26624553|-
TCCCTGCATCCCATGACTCGGAGCTGATGGCCTTCATGACGAGGAAGTTGTGGGACCTGGAGCAGCAGGTGAAGGCCCAGACTGATGAGATACTGTCCAAGGTGGGGCTCCAGGATCAGAAGATAGCGGCCCTAGAGGACCTGGTGCAGACCCTCCGGCCACACCCAGCCGAGGCAACCCTGCAGCGGCAGGAGGAACTGGAGACGATGTGTGTGCAGCTGCAGCGGCAGGTCAGGGAGATGGAGCGGTTCCTCAGTGACTATGGCCTGCAGTGGGTGGGCGAGCCCATGGACCAGGAGGACTCAGAGAGCAAGACAGTCTCAGAGCATGGCGAGAGGGACTGGATGACAGCCAAGAAGTTCTGGAAGCCAG
>circRNA1322|1|DHDDS.circRNA.8|chr1|26759381|26786635|+
ATTACCTGGCTGGTGTTTGCTTGTTCTGGAGTGATCTTCTGACTGGAAAAGAACTATGTCATGGATCAAGGAAGGAGAGCTGTCACTTTGGGAGCGGTTCTGTGCCAACATCATAAAGGCAGGCCCAATGCCGAAACACATTGCATTCATAATGGACGGGAACCGTCGCTATGCCAAGAAGTGCCAGGTGGAGCGGCAGGAAGGCCACTCACAGGGCTTCAACAAGCTAGCTGAGACTCTGCGGTGGTGTTTGAACCTGGGCATCCTAGAGGTGACAGTCTACGCATTCAGCATTGAGAACTTCAAACGCTCCAAGAGTGAGGTAGACGGGCTTATGGATCTGGCCCGGCAGAAGTTCAGCCGCTTGATGGAAGAAAAGGAGAAACTGCAGAAGCATGGGGTGTGTATCCGGGTCCTGGGCGATCTGCACTTGTTGCCCTTGGATCTCCAGGAGCTGATTGCACAAGCTGTACAGGCCACGAAGAACTACAACAAGTGTTTCCTGAATGTCTGTTTTGCATACACATCCCGTCATGAGATCAGCAATGCTGTGAGAGAGATGGCCTGGGGGGTGGAGCAAGGCCTGTTGGATCCCAGTGATATCTCTGAGTCTCTGCTTGATAAGTGCCTCTATACCAACCGCTCTCCTCATCCTGACATCTTGATACGGACTTCTGGAGAAGTGCGGCTGAGTGACTTCTTGCTATGGCAGACCTCTCACTCCTGCCTGGTGTTCCAACCCGTTCTGTGGCCAGAGTATACATTTTGGAACCTCTTCGAGGCCATCCTGCAGTTCCAGATGAACCATAGCGTGCTTCAG
>circRNA1330|1|RP3-476K8.3.circRNA.9|chr1|26780099|26789924|-
TTTGTATTATCCTGAAAAGAAATTCCACTAAAGATGAATAGCAGAGAACTGTGTTCAGAATACAAGTTCCACAAAGGTAGAGATCTTGTCCCTCTGGCTACCTGTTGACTCTCCTGTGCCTAATACAGTGCCTGATTCATACTACTCAATAAATACTTATGGAATGAATGAAACTTGAGTTAACTCCTCTGACAACCATATGCAAAGTATCTGAGAAACGTGAAATTACTATAAAAGACTTCTGAGCAGCCCAATTAGAGTAGAGACAGGGTTTCACCATGTTAGCCAGGATGGACTCGATCTCCTGACCTCGTGATCCGCCCCCCCCTCGGCCTCTGAAAGTGCTGGGATTACAGGCATGAGCCACCATGCTCAGCAGATACATAAGGATCTGGCTGTTACCCAGACTGGAGTGCAGTGATGTGATCTTGGCTCACTGCAGCCTCAGCCTCCTGGGCTCAAGCCATCCTTCCACCTCAGCCTCCCAAGTAGCTGTGACTATAGGTGCATGCCACCACACTCAG
>circRNA1332|1|RP3-476K8.3.circRNA.8|chr1|26781437|26789924|-
TTTGTATTATCCTGAAAAGAAATTCCACTAAAGATGAATAGCAGAGAACTGTGTTCAGTAGAGACAGGGTTTCACCATGTTAGCCAGGATGGACTCGATCTCCTGACCTCGTGATCCGCCCCCCCCTCGGCCTCTGAAAGTGCTGGGATTACAGGCATGAGCCACCATGCTCAGCAGATACATAAGAAACAGTGCGTACCATTCCGACGTTACAATGGTGGAGCTGGCAGGTGTGCCCAGGCCAAGCAGTGGGGCTGGACACAAG
>circRNA1333|1|RP3-476K8.3.circRNA.3|chr1|26783657|26789924|-
TTTGTATTATCCTGAAAAGAAATTCCACTAAAGATGAATAGCAGAGAACTGTGTTCAGAATACAAGTTCCACAAAGGTAGAGATCTTGTCCCTCTGGCTACCTGTTGACTCTCCTGTGCCTAATACAGTGCCTGATTCATACTACTCAATAAATACTTATGGAATGAATGAAACTTGAGTTAACTCCTCTGACAACCATATGCAAAGTATCTGAGAAACGTGAAATTACTATAAAAGACTTCTGAGCAGCCCAATTAGAGCCCTGAACTCTTTCTTACCTGAAGCACGCTATGGTTCATCTGGAACTGCAGGATGGCCTCGAAGAGGTTCCAAAATGTATACTCTGGCCACAGAACGGGTTGGAACACCAGGCAGGAGTGAGAGGTCTGGGAAAGTAGAGACAGGGTTTCACCATGTTAGCCAGGATGGACTCGATCTCCTGACCTCGTGATCCGCCCCCCCCTCGGCCTCTGAAAGTGCTGGGATTACAGGCATGAGCCACCATGCTCAGCAGATACATAAG
>circRNA1338|1|NA.chr1.circRNA.264|chr1|26795848|26796169|-
CAAATCCCAGGTGGAGAGCCAAGGGGGAGGAGCAGCAGATGGGCAAATTTTCTGTCTCTCCCACCCCTTTTTTCCTTACCCAAATAACTGCCTGCCTATTAGTTATTTACTAGCAGATCCAAGGTAGAGCCAAATCTTTTGTGGAAGCTGGGTGGAAGGCTAAAATGGAAGGGTAAAGAGCTAGGGTTTTGGGGAGAACTCTTCCCTGAAATTCTGTGTGTTGAAGGATGTGCTGGTGGAAAAAGAAAGTGCATCTAAGAGACAGGCAGCTGATGAGTTGTGGCCCTTTGCTCTCCAAACCCTATTGGTGACCAGACCTAG
>circRNA1339|1|RPS6KA1.circRNA.3|chr1|26867004|26867376|+
TCACCACCTCTGGGCACCCACAACACCTTGATTATGGCTGTCTCAGGATAGTTGTGGTTTTTTGGTTTTGTTTTTGTTTTGAGGCAGGGCCTCCCTCTGTTGCCCAGGCTGGAGTGCAGTGGTACAACCACAGCTCACTGTAGCCTTGACCTCCTAGGCTCAAGTGATCCTCCTACCTCAGCTACCGGAGTAGCTGGGACTACAGGCGCACGCCACTATGCCCAGCCAGGAGTTCAACACAAGCCTGGGCAACACAGGGAGACCCATCCTCTACAAAAAACAAAATTTTTTTTTGAGATGGAGTTTCACTTTTGTTGCCCAGGCTGGAGTGCAATGGCACGATCTTGGCTCACCACAACCTCCGCCTCCTAG
>circRNA1340|1|NA.chr1.circRNA.266|chr1|26883223|26883550|-
GTGTCATCAGGCTGAGCCACTGCTGGCTTGAAGGGTGGCTTGATCTCACGACGGTATAGCTTCTGCACAGTGGGGTGGGCACTCTGGTCACCATGGCATCCTCAACAGCCCACCAGGAGCCCCATGCAGGAGGAGGTGCTGGGCTTGGAACATAGGCCATATTGCCCAGCTCTCGGAATTGCTTGCCCTCAGGAGGCCAGCCCTTGTCTTCAAGGGCAGGCTGTGACCCTCTGCTCCTGCGTCTGGGGCCCTCGCTGGCAGAGGCTCCCCTCCCACCACCCTTCCTGTGGCCAAGATGGCTGAGCCCTGGCCAGAGCCCTGGTGTGG
>circRNA1341|1|RPS6KA1.circRNA.2|chr1|26894356|26894577|+
GAAACTGAGGGCTACAGATGTTAAATGTCGTGCCCAAAACCACACAGCTGTGAGTGGATAGTAAAGCCAGGATTCACACCCTGGCCTGCCCGACTCCTTCCTGTGACTGGAATCCCAACTCTCCTGGAGGTCACGGCCTATTGCTCCAGTGCCTGCATTTGGCCTACACATATATTTTGTTTGGCCTGCAAGATAAGGGGTGTTTTTTGATTTGAGGTATG
>circRNA1342|1|ARID1A.circRNA.1|chr1|27056141|27059283|+
CCATCCAGTCCAATGGATCAGATGGGCAAGATGAGACCTCAGCCATATGGCGGGACTAACCCATACTCGCAGCAACAGGGACCTCCGTCAGGACCGCAGCAAGGACATGGGTACCCAGGGCAGCCATACGGGTCCCAGACCCCGCAGCGGTACCCGATGACCATGCAGGGCCGGGCGCAGAGTGCCATGGGCGGCCTCTCTTATACACAGCAGATTCCTCCTTATGGACAACAAGGCCCCAGCGGGTATGGTCAACAGGGCCAGACTCCATATTACAACCAGCAAAGTCCTCACCCTCAGCAGCAGCAGCCACCCTACTCCCAGCAACCACCGTCCCAGACCCCTCATGCCCAACCTTCGTATCAGCAGCAGCCACAGTCTCAACCACCACAGCTCCAGTCCTCTCAGCCTCCATACTCCCAGCAGCCATCCCAGCCTCCACATCAGCAGTCCCCGGCTCCATACCCCTCCCAGCAGTCGACGACACAGCAGCACCCCCAGAGCCAGCCCCCCTACTCACAGCCACAGGCTCAGTCTCCTTACCAGCAGCAGCAACCTCAGCAGCCAGCACCCTCGACGCTCTCCCAGCAGGCTGCGTATCCTCAGCCCCAGTCTCAGCAGTCCCAGCAAACTGCCTATTCCCAGCAGCGCTTCCCTCCACCGCAGGAGCTATCTCAAGATTCATTTGGGTCTCAGGCATCCTCAGCCCCCTCAATGACCTCCAGTAAGGGAGGGCAAGAAGATATGAACCTGAGCCTTCAGTCAAGACCCTCCAGCTTGCCT
>circRNA1343|1|ARID1A.circRNA.4|chr1|27087346|27089776|+
GATCTATCTGGTTCAATAGATGACCTCCCCATGGGGACAGAAGGAGCTCTGAGTCCTGGAGTGAGCACATCAGGGATTTCCAGCAGCCAAGGAGAGCAGAGTAATCCAGCTCAGTCTCCTTTCTCTCCTCATACCTCCCCTCACCTGCCTGGCATCCGAGGCCCTTCCCCGTCCCCTGTTGGCTCTCCCGCCAGTGTTGCTCAGTCTCGCTCAGGACCACTCTCGCCTGCTGCAGTGCCAGGCAACCAGATGCCACCTCGGCCACCCAGTGGCCAGTCGGACAGCATCATGCATCCTTCCATGAACCAATCAAGCATTGCCCAAGATCGAGGTTATATGCAGAGGAACCCCCAGATGCCCCAGTACAGTTCCCCCCAGCCCGGCTCAGCCTTATCTCCGCGTCAGCCTTCCGGAGGACAGATACACACAGGCATGGGCTCCTACCAGCAGAACTCCATGGGGAGCTATGGTCCCCAGGGGGGTCAGTATGGCCCACAAGGTGGCTACCCCAGGCAGCCAAACTATAATGCCTTGCCCAATGCCAACTACCCCAGTGCAGGCATGGCTGGAGGCATAAACCCCATGGGTGCCGGAGGTCAAATGCATGGACAGCCTGGCATCCCACCTTATGGCACACTCCCTCCAGGGAGGATGAGTCACGCCTCCATGGGCAACCGGCCTTATGGCCCTAACATGGCCAATATGCCACCTCAGGTTGGGTCAGGGATGTGTCCCCCACCAGGGGGCATGAACCGGAAAACCCAAGAAACTGCTGTCGCCATGCATGTTGCTGCCAACTCTATCCAAAACAG
>circRNA1344|1|NA.chr1.circRNA.268|chr1|27097842|27098042|-
CTGCACAACAAAAATTAAAACTTAAGAGCTGCCGTAGAGTACCTCCCAAGGGAGTTTCCACTGCCCACTCTCTAGTCAGCCAACCTGTTAAGCCCTGTGGTAGGGCAAGGCAGAGCACAGATCCTTGGCATATCCTGTTGGATAAGCCTCTTATTCATATCCTGAATAAGAGGCCAGGGCAACAGGCCCTCTCAGCCTTG
>circRNA1345|1|ARID1A.circRNA.3|chr1|27106074|27106368|+
GGGCCCCCACCTGATGGACCTCCAGAAAAACGGATCACAGCCACTATGGATGACATGTTGTCTACTCGGTCTAGCACCTTGACCGAGGATGGAGCTAAGAGTTCAGAGGCCATCAAGGAGAGCAGCAAGTTTCCATTTGGCATTAGCCCAGCACAGAGCCACCGGAACATCAAGATCCTAGAGGACGAACCCCACAGTAAGGATGAGACCCCACTGTGTACCCTTCTGGACTGGCAGGATTCTCTTGCCAAGCGCTGCGTCTGTGTGTCCAATACCATTCGAAGCCTGTCATTT
>circRNA1346|1|PIGV.circRNA.1|chr1|27120603|27121725|+
GCCCTCTTCAATGCCATCATCCCAGATCACCATGCAGAAGCCTTCTCTCCTCCTCGCCTGGCCCCCTCAGGCTTTGTGGACCAACTCGTGGAAGGTCTTCTGGGCGGCCTGTCTCACTGGGATGCTGAACACTTCTTGTTCATTGCTGAGCATGGCTACCTGTATGAGCACAACTTTGCCTTCTTTCCTGGTTTCCCCTTGGCCCTGCTGGTGGGGACTGAACTGTTGAGACCCTTACGGGGGTTACTGAGTCTACGCAGTTGCCTGCTGATTTCGGTAGCATCACTCAATTTCTTGTTCTTCATGTTGGCTGCAGTTGCACTTCATGACCTGGGTTGTCTGGTTTTGCACTGTCCCCACCAGTCCTTTTATGCAGCTCTGCTTTTCTGTCTCAGCCCTGCCAATGTCTTCCTGGCAGCTGGTTACTCAGAAGCTTTGTTTGCCCTCCTGACATTCAGTGCCATGGGGCAGCTGGAGAGGGGCCGAGTCTGGACTAGTGTACTCCTCTTTGCCTTTGCCACTGGGGTACGCTCCAACGGGCTGGTCAGTGTTGGCTTCCTCATGCATTCTCAATGCCAAGGCTTTTTCTCTTCTCTAACGATGCTGAATCCTCTGAGACAGCTCTTTAAGCTGATGGCCTCTCTGTTTCTGTCGGTGTTCACACTTGGCCTTCCCTTTGCCCTCTTTCAGTATTATGCCTACACCCAATTCTGTCTGCCAGGCTCAGCCCGCCCCATTCCTGAGCCTTTGGTACAGTTAGCTGTAGACAAGGGCTACCGGATTGCAGAGGGAAATGAACCGCCTTGGTGCTTCTGGGATGTTCCACTAATATACAGCTATATCCAGGATGTCTACTGGAATGTTGGCTTTTTGAAATACTATGAGCTCAAGCAGGTGCCCAATTTTCTACTGGCTGCACCAGTGGCTATACTGGTTGCCTGGGCAACTTGGACATACGTGACCACTCACCCTTGGCTCTGCCTTACACTTGGGCTGCAAAGGAGCAAGAACAATAAGACCCTAGAGAAGCCCGATCTTGGATTCCTCAGTCCTCAGGTGTTTGTGTACGTGGTCCACGCTGCAGTGCTGCTGCTGTTTGGAGGTCTGTGCATGCATGTTCAG
>circRNA1347|1|NA.chr1.circRNA.269|chr1|27176859|27177230|-
CTGGCATGTTGGATTCTGGAGGACACATGTGAGCTGTACGCTGTTCCCTTCTGATTAGAGGATGAGGCAGGGCACCCACCCAGTGAAGGGACCTCAGTTCCCACTGGAGTGTCCTCTAGCTGACAAAGGATATCTTGCTGGTGTCTCCTTCAGAGTGGAGAGGAAGTTGCTTCCCTGAGCGCCTGGGGAGAAAGAAACAGGAGAGGACAAGCTCAGAGGGACAGTGACTGCTGAAGCTTGCTGACCCTTGAGCTTGCTGGCTGACCCCTTCCACTCCCCACTGCCCTCACCCACAACTCACGCAACGTCAGGTGGGTGACCACACAGGCGAAGATGAAGGCCGTCAGGAATGAGAGGGAGAGAATAAACGC
>circRNA1348|1|GPN2.circRNA.1|chr1|27210615|27212624|-
CCTTCAACCTGGACTACTACACAGAGGTTCTGGACCTCTCCTACCTGCTTGACCACCTGGCTTCTGACCCTTTCTTCCGCCACTACCGCCAGCTCAATGAGAAGCTAGTGCAGCTCATCGAAGACTATAGCCTTGTCTCCTTTATCCCTCTCAACATCCAGGACAAGGAGAGCATCCAGCGAGTCCTGCAGGCTGTGGATAAAGCCAATGGATACTGTTTCAGAGCCCAAGAGCAGCGAAGCTTGGAAGCCATGATGTCTGCCGCAATGGGAGCCGACTTCCATTTCTCTTCGTATCCTTGCCAGCTTCCTGGCCATAGCAGAGAGG
>circRNA1349|1|GPN2.circRNA.2|chr1|27211483|27212102|-
TGAGACTCCATCTCAAAAAAAAAAAAAAAAAAAGAGTGGTCTTTGCCCTGGGTTGAGTATCACTGAGAGTAACCTTAGTTTCAGGACCAGGGGCTGCTGTAGGGGCAGAATTCCAGTAAAGAGAGTGGACCAAACTTTTGCCCTGTCTATTTTGTGTTGCTGGATCCTCTCTTCACATGTTCTGTCCTCTGTGAAAATGGGTGAGTTCAGAAAGTCATCAGCAAGAAAGTTCACCAGGACCAGGGACAAGTCTCTTAAGCCCTTTCAACTGGGCAACTGTCTGTTGACTTTGCAAAGTGGTACCCAACCCCTGTGCCTCTCACCTTTACCCTGCAGAGATAACCTGGGAGACGCAGGTGCATGTTAGATTCCTTTCTGCAGTGGGTGGACTTGAGCTAACTTGTCTCCTCCCTTCTAATGCCACACTCTTCTGATATGAGGAGATGAACTCTATAATATCAATCACAACAATTACCTCTTATTTATGGCTTTCTGTGCTGGGCACTGTGCTAAGGACTACACATACATAATTTTGCTTTGTCCTTCCCACCATGTGATATATGGACTGTTCTTATCACTGTATGTGGATGAGGAAACAGTTATAGTTTTTTTTTGTTTT
>circRNA1350|1|NA.chr1.circRNA.270|chr1|27217552|27217763|+
GCCATGTCTGTCCGAAACTTCATGCTGGTGGGTGGCTGGCGGCGGAGCAGTGACTCCGTCTGGTCTTGGGGTAGAGGCTCATCATAGATGGTGGAGATGAGCCCCAAGCCATTTCTACGGGGCCTCTTCAGTTGCCCAAATGGCTGTAGCTTCTCTCCATGGTACCTGGATAAAAACGGGCTCTCAGTGAGAAGGCTGCTCTCAAACTCCA
>circRNA1351|1|GPATCH3.circRNA.1|chr1|27218901|27220901|-
GACGATGACCGGGGTGAGGAATGGGAACGGCATGAAGCGCTGCATGAGGACGTGACCGGGCAGGAGCGGACCACTGAGCAGCTCTTTGAGGAGGAGATTGAGCTCAAGTGGGAGAAGGGTGGCTCTGGCCTGGTGTTTTATACTGATGCCCAGTTCTGGCAGGAGGAAGAAGGAGATTTTGATGAACAGACAGCCGATGACTGGGATGTGGACATGAGTGTGTACTATGACAGAGATGGTGGAGACAAGGATGCCCGAGACTCTGTCCAAATGCGTCTGGAACAGAGACTCCGAGATGGACAGGAAGATGGCTCTGTGATCGAACGCCAGGTGGGCACCTTTGAGCGCCACACCAAGGGCATTGGGCGGAAGGTGATGGAGCGGCAGGGCTGGGCTGAGGGCCAGGGCCTGGGCTGCAGGTGCTCAGGGGTGCCTGAGGCCCTGGATAGTGATGGCCAACACCCCAGATGCAAGCGTGGATTGGG
>circRNA1353|1|NUDC.circRNA.6|chr1|27267947|27269556|+
CTTATCACACAGACTTTCAGCCACCACAATCAGCTGGCACAGAAGACCCGGCGGGAGAAGAGAGCCCGGCAGGAGGCCGAGCGGCGGGAGAAGGCGGAGCGGGCGGCCAGACTGGCCAAGGAAGCCAAGTCAGAGACCTCAGGGCCCCAGATCAAGGAGCTAACTGATGAAGAGGCAGAGAGGCTGCAGCTAGAGATTGACCAGAAAAAGGATGCAGAGAATCATGAGGCCCAGCTCAAGAACGGCAGCCTTGACTCCCCAGGGAAGCAGGATACTGAGGAAGATGAGGAGGAAGATGAGAAGGACAAAGGAAAACTGAAGCCCAACCTAGGCAACGGGGCAGACCTGCCCAATTACCGCTGGACCCAGACCCTGTCGGAGCTGGACCTGGCGGTCCCTTTCTGTGTGAACTTCCGGCTGAAAGGGAAGGACATGGTGGTGGACATCCAGCGGCGGCACCTCCGGGTGGGGCTCAAGGGGCAGCCAGCGATCATTGATGGGGAGCTCTACAATGAAGTGAAGGTGGAGGAGAGCTCGTGGCTCATTGAGGACGGCAAGGTGGTGACTGTGCATCTGGAGAAG
>circRNA1358|1|NUDC.circRNA.4|chr1|27269150|27269556|+
GATACTGAGGAAGATGAGGAGGAAGATGAGAAGGACAAAGGAAAACTGAAGCCCAACCTAGGCAACGGGGCAGACCTGCCCAATTACCGCTGGACCCAGACCCTGTCGGAGCTGGACGTGAGTGTCAGGGACCAGAGGTAAAGCTTAGGGGGCCAGCCTGGGGTACCAGCAGCACTTAGTGGCCTCTTCTGACTGCCTCTGCCCTATGCAGCTGGCGGTCCCTTTCTGTGTGAACTTCCGGCTGAAAGGGAAGGACATGGTGGTGGACATCCAGCGGCGGCACCTCCGGGTGGGGCTCAAGGGGCAGCCAGCGATCATTGATGGGGAGCTCTACAATGAAGTGAAGGTGGAGGAGAGCTCGTGGCTCATTGAGGACGGCAAGGTGGTGACTGTGCATCTGGAGAAG
>circRNA1359|1|NA.chr1.circRNA.271|chr1|27270633|27271042|-
GATTACAGGCATGAGCTACCACGCCCAGCCAGAAAAAGTTTTTAAGCAGGGAAGTGCCAGGTGCAGTGGCTCCTACCTGTAATCCCAACACTTTGGGAAGCCAAGGCAGGAAGATCCCTTGAGCCCAGGAGTTTCAGACCAGCCTGGGCAACATGAGACCCTGTCTTTACAAAAAACATTTAAAAATTAGCCAGGTAGGGTGGCGCTCGCAGTTACTCAGGAAGCTGAGGTGGGAGGGTCGTTTGAGCCCGGGAGGTCAAGGCTGCAGTAAGCCGTGATTGCGCCACTGCATTCCAGCCTGGGTGAGAACAAGACCCTGTCTCAAAAAATAAAAAATAAATTTAAAAGGCAGGGAAAGGGCTGGGCATGGTGGCTCACACCTGTAATCCCAGCACTTTGGGAGGCCGAG
>circRNA1360|1|NA.chr1.circRNA.273|chr1|27399614|27399822|-
GTGCCCTTCAGTGAGACCCTGATTGGAAGTGCAGAGGGAGGATGGAAACGCAAGTCCAGCTCGACAACAAGGATCCATCGAAGGAGGACAAATTGCTGTCTTCCATGAAGGAAAATGTTTGTGTAACCAGGCAGTCACCAGCTGGCTGGCTGAGCCACAAGGGCTCAGGTGTGGCCACTCAGAGGTGATGGCAACCAGGTTGGCTTTG
>circRNA1361|1|SLC9A1.circRNA.4|chr1|27428215|27429803|-
GGCATGACCATTCGGCCCCTGGTAGACCTGTTGGCTGTGAAGAAAAAGCAAGAGACGAAGCGCTCCATCAACGAAGAGATCCACACACAGTTCCTGGACCACCTTCTGACAGGCATCGAAGACATCTGTGGCCACTACGGTCACCACCACTGGAAGGACAAGCTCAACCGGTTTAATAAGAAATATGTGAAGAAGTGTCTGATAGCTGGCGAGCGCTCCAAGGAGCCCCAGCTCATTGCCTTCTACCACAAGATGGAGATGAAGCAGGCCATCGAGCTGGTGGAGAGCGGGGGCATGGGCAAGATCCCCTCTGCCGTCTCCACCGTCTCCATGCAGAACATCCACCCCAAGTCCCTGCCTTCCGAGCGCATCCTGCCAGCACTGTCCAAGGACAAGGAGGAGGAGATCCGCAAAATCCTGAGGAACAACTTGCAGAAGACCAGGCAGCGGCTGCGGTCCTACAACAGACACACGCTGGTGGCAGACCCCTACGAGGAAGCCTGGAACCAGATGCTGCTCCGGAGGCAGAAGGCCCGGCAGCTGGAGCAGAAG
>circRNA1363|1|SLC9A1.circRNA.5|chr1|27432375|27440777|-
GTTTCCATGTGATCCCCACTATCTCAAGCATCGTCCCGGAGAGCTGCCTGCTGATCGTGGTGGGGCTGCTGGTGGGGGGCCTGATCAAGGGTGTAGGCGAGACACCCCCCTTCCTGCAGTCCGACGTCTTCTTCCTCTTCCTGCTGCCGCCCATCATCCTGGATGCGGGCTACTTCCTGCCACTGCGGCAGTTCACAGAAAACCTGGGCACCATCCTGATCTTTGCCGTGGTGGGCACGCTGTGGAACGCCTTCTTCCTGGGCGGCCTCATGTACGCCGTGTGCCTGGTGGGCGGTGAGCAGATCAACAACATCGGCCTCCTGGACAACCTGCTCTTCGGCAGCATCATCTCGGCCGTGGACCCCGTGGCGGTTCTGGCTGTCTTTGAGGAAATTCACATCAATGAGCTGCTGCACATCCTTGTTTTTGGGGAGTCCTTGCTCAATGACGCCGTCACTGTGGTCCTGTATCACCTCTTTGAGGAGTTTGCCAACTACGAACACGTGGGCATCGTGGACATCTTCCTCGGCTTCCTGAGCTTCTTCGTGGTGGCCCTGGGCGGGGTGCTTGTGGGCGTGGTCTACGGGGTCATCGCAGCCTTCACCTCCCGATTTACCTCCCACATCCGGGTCATCGAGCCGCTCTTCGTCTTCCTCTACAGCTACATGGCCTACTTGTCAGCCGAGCTCTTCCACCTGTCAGGCATCATGGCGCTCATAGCCTCAGGAGTGGTGATGCGCCCCTATGTGGAGGCCAACATCTCCCACAAGTCCCACACCACCATCAAATACTTCCTGAAGATGTGGAGCAGCGTCAGCGAGACCCTCATCTTCATCTTCCTCGGCGTCTCCACGGTGGCCGGCTCCCACCACTGGAACTGGACCTTCGTCATCAGCACCCTGCTCTTCTGCCTCATCGCCCGCGTGCTGGGGGTGCTGGGCCTGACCTGGTTCATCAACAAGTTCCGTATCGTGAAGCTGACCCCCAAGGACCAGTTCATCATCGCCTATGGGGGCCTGCGAGGGGCCATCGCCTTCTCTCTGGGCTACCTCCTGGACAAGAAGCACTTCCCCATGTGTGACCTGTTCCTCACTGCCATCATCACTGTCATCTTCTTCACCGTCTTTGTGCAG
>circRNA1367|1|WDTC1.circRNA.4|chr1|27577802|27578016|+
GCATTTTAGAGCTCCAGGAATAGAATACCTTTTGGGAGGTGTAACATCTGCATAGCAACTCATATTTTCTTTGTAACATTGTGTCTTGTGTCTTCTTCTGTGCCTTAAGTATTTTTATATTTTTCATAATCTCAGCTCCCAGAAATCAGCTGCTTTCTTTCTCCTTAATTCATTGAGTATCTACTAGAGCTGGTCCACAATATCCTAACTTATA
>circRNA1368|1|WDTC1.circRNA.1|chr1|27587446|27614352|+
GTAATTAAATGTGTATTTTGTGGACCTGGGCTTGGCTGGAATGCTCAGGGGTCCTGAAGATCCTATTATAGCTTCCTTCTGTTGAACCATTAAGAAAAGATGGCGAAAGTCAACATAACTAGAGACCTCATCCGTAGGCAGATCAAGGAGCGGGGTGCCCTGAGCTTTGAGCGGCGCTACCATGTCACTGACCCCTTTATCCGGCGGCTGGGCCTGGAAGCAGAGCTGCAGGGTCACTCAGGATGTGTCAACTGTCTGGAGTGGAATGAGAAAGGAGACTTGCTGGCCTCTGGTTCCGATGACCAGCACACGATTGTGTGGGACCCGCTGCACCACAAGAAGCTGCTCTCCATGCACACGGGACACACCGCAAATATCTTCTCTGTCAAGTTCCTGCCTCACGCTGGGGACCGCATCTTGATCACGGGGGCAGCCGACTCTAAGGTGCATGTGCACGACCTGACAGTAAAGGAGACCATCCACATGTTTGGAGACCACACAAACCGGGTGAAGCGCATCGCCACAGCGCCCATGTGGCCCAACACATTCTGGAGTGCTGCTGAGGATGGGCTTATCCG
>circRNA1369|1|WDTC1.circRNA.3|chr1|27587446|27627952|+
[truncated: 58,821,383 more chars]
