# Supplementary material for: StackCirRNAPred: computational classification of long circRNA from other lncRNA based on stacking strategy
Source: BMC Bioinformatics. 2022 Dec 27;23:563. doi: 10.1186/s12859-022-05118-7 (PMC9793644; doi:10.1186/s12859-022-05118-7)
Supplement: Supplementary file 2 — Additional file 2: Table S1. The Optimal Feature Set of 110-dimensional. [file 12859_2022_5118_MOESM2_ESM.xls]

## Sheet: Sheet1
Table S1: The Optimal Feature Set of 110-dimensional.
CCC	DACC_Shift.Roll.lag.2	AAG	GGT	DACC_Shift.lag2
DACC_Rise.Shift.lag.1	DACC_Roll.Tilt.lag.1	DACC_Tilt.Shift.lag.2	SCPseDNC_lamada_1	GCA
SCPseDNC_lamada_8	AAA	GTA	CAG	TGG
CCG	DACC_Shift.Slide.lag.1	ACA	CAA	GAT
DACC_Tilt.lag1	CTG	DACC_Twist.Roll.lag.2	ACG	SCPseDNC_lamada_3
DACC_Slide.Rise.lag.2	SCPseDNC_TC	TTT	DACC_Shift.Slide.lag.2	ACT
DACC_Shift.Twist.lag.1	SCPseDNC_lamada_9	TGT	TAC	AGT
SCPseDNC_lamada_12	DACC_Slide.Tilt.lag.2	AAC	CTT	ATC
DACC_Shift.lag1	GCG	ATG	DACC_Slide.Shift.lag.2	TCG
CGC	AGG	TTC	CAT	DACC_Shift.Twist.lag.2
DACC_Tilt.Roll.lag.1	AGA	DACC_Shift.Rise.lag.2	GTG	DACC_Twist.Shift.lag.2
DACC_Slide.Shift.lag.1	SCPseDNC_GT	DACC_Rise.Shift.lag.2	TCC	TCT
TTA	SCPseDNC_CT	DACC_Shift.Tilt.lag.1	SCPseDNC_AG	SCPseDNC_CA
DACC_Tilt.Slide.lag.2	DACC_Rise.Slide.lag.2	CGT	TAG	Repeat_Freq
GAA	TTG	CAC	DACC_Slide.lag2	ORFdifference_3frames
ATA	SCPseDNC_AC	GCT	TGC	SCPseDNC_GA
SCPseDNC_lamada_11	GAG	CTA	GAC	average_orf_coverage
CCT	DACC_Shift.Tilt.lag.2	TGA	DACC_Twist.Shift.lag.1	TAA
SCPseDNC_lamada_2	CCA	GGA	ACC	Alu_Num
DACC_Roll.Shift.lag.2	DACC_Tilt.Shift.lag.1	CTC	ORF_length	SCPseDNC_TG
SCPseDNC_lamada_6	DACC_Roll.Twist.lag.2	TCA	GTC	SCPseDNC_lamada_7
GGG	AGC	GTT	CGA	ORF_coverage
